# Supplementary material for: Poge heart-saving decoction meliorates heart failure by suppressing apoptosis and fibrosis via regulation of the PI3K/AKT pathway
Source: Front Pharmacol. 2026 Mar 25;17:1748420. doi: 10.3389/fphar.2026.1748420 (PMC13058608; doi:10.3389/fphar.2026.1748420)
Supplement: Supplementary file 2 [file Supplementaryfile3.xls]

## Sheet: Table C.1
Metabolite	Formula	Annot. DeltaMass [ppm]	Calc. MW	RT [min]	mzVault Best Match	Group Area: PIAO-2	Relative Content (%)
Glycyrrhizic acid	C42 H62 O16	-0.59	822.403	29.885	91.3	8906371977	10.985
Cornuside	C24 H30 O14	-0.33	542.163	22.447	89.4	7067632020	8.717
Liquiritin	C21 H22 O9	-0.42	418.126	21.454	85.1	6102229626	7.526
Isoliquiritigenin	C15 H12 O4	-1.29	256.073	21.464	91.6	5747003225	7.088
Quinic acid	C7 H12 O6	-0.49	192.063	1.524	89.1	5095266674	6.284
Citric acid	C6 H8 O7	-0.11	192.027	1.596	83	3649256691	4.501
Gallic acid	C7 H6 O5	-0.78	170.021	5.522	93	3084003588	3.804
Loganic acid	C16 H24 O10	-0.62	376.137	17.633	92.5	2764138780	3.409
Sweroside	C16 H22 O9	-0.63	358.126	19.612	88.4	2632405671	3.247
2-Pyrrolidinecarboxylic acid	C5 H9 N O2	0.11	115.063	1.517	83.5	2332793430	2.877
Liguiritigenin-7-O-β-D-apiosyl-4'-O-β-D-glucoside	C26 H30 O13	-0.32	550.168	21.247	87.2	2233891480	2.755
Ellagicacid	C14 H6 O8	-0.9	302.006	21.422	85.9	2208302447	2.724
Isoliquiritin	C21 H22 O9	-0.47	418.126	23.79	89.9	1555127929	1.918
Ginsenoside Rg1	C42 H72 O14	-0.35	800.492	23.465	90.4	1279296237	1.578
Stachydrine	C7 H13 N O2	0.16	143.095	1.527	72.5	1222781970	1.508
Adenosine	C10 H13 N5 O4	-0.44	267.097	5.248	91.3	1187485432	1.465
Ononin	C22 H22 O9	-0.48	430.126	23.909	86.9	1162819899	1.434
Liquiritigenin	C15 H12 O4	-0.67	256.073	25.198	88.5	1051732686	1.297
Quercetin	C15 H10 O7	-0.38	302.043	25.614	93.5	1034868444	1.276
Pyrogallol	C6 H6 O3	-1.48	126.032	5.801	81.1	1014885792	1.252
Alisol C 23-acetate	C32 H48 O6	-0.27	528.345	27.094	72.2	9.74895e+08	1.202
Trigonelline HCl	C7 H7 N O2	-0.06	137.048	1.493	88.5	9.49233e+08	1.171
Ginsenoside Ro	C48 H76 O19	-0.62	1913	28.167	82.6	9.03863e+08	1.115
18 β-Glycyrrhetintic Acid	C30 H46 O4	-0.76	470.339	31.068	85.6	825644240	1.018
Icaritin	C21 H20 O6	-0.39	368.126	33.55	77.1	8.10863e+08	1
Caftaric acid	C13 H12 O9	-0.2	312.048	18.493	91.7	809283364	0.998
Verbenalin	C17 H24 O10	-0.1	388.137	19.517	78.4	6.51649e+08	0.804
Quillaic acid	C30 H46 O5	-0.65	486.334	28.736	81.2	6.01249e+08	0.742
7-Methoxycoumarin	C10 H8 O3	-0.58	176.047	18.17	71.9	5.61174e+08	0.692
Lactose	C12 H22 O11	-0.5	388.122	1.519	86.2	5.50383e+08	0.679
Quercetin 3-O-β-D-Glucuronide	C21 H18 O13	-0.61	478.074	21.503	90.7	5.24329e+08	0.647
Betaine	C5 H11 N O2	-0.5	117.079	1.44	87.9	4.43803e+08	0.547
Ginsenoside Rg3	C42 H72 O13	0.11	784.497	34.865	91.2	4.01615e+08	0.495
Ginsenoside F1	C36 H62 O9	-0.48	684.445	28.268	80.3	3.90936e+08	0.482
Ginsenoside Rf	C42 H72 O14	-0.52	800.492	26.836	89.4	3.76503e+08	0.464
Loganin	C17 H26 O10	-1.36	407.179	19.413	83.5	3.62959e+08	0.448
Sucrose	C12 H22 O11	-1.03	342.116	1.996	91.9	3.48258e+08	0.43
Paeonol	C9 H10 O3	-0.67	166.063	18.17	77.3	3.45632e+08	0.426
Ginsenoside Rc	C53 H90 O22	-0.48	1124.6	28.311	82.9	3.44768e+08	0.425
p-Coumaric acid	C9 H8 O3	-0.31	164.047	21.025	84	341688533	0.421
Formononetin	C16 H12 O4	-1.36	268.073	29.973	88.4	3.04813e+08	0.376
Lupenone	C30 H48 O	-0.81	424.37	27.35	85.8	302828687	0.373
Glabrolide	C30 H44 O4	-0.48	486.334	27.344	75.4	2.95492e+08	0.364
Retrochalcone	C16 H14 O4	-0.98	270.089	27.389	87.1	294965622	0.364
20(R)-GinsenosideRg3	C42 H72 O13	0.11	784.497	35.204	91.9	2.9125e+08	0.359
Secoxyloganin	C17 H24 O11	-0.58	404.132	20.231	88.5	2.80676e+08	0.346
Xanthoxyline	C10 H12 O4	-0.32	196.073	17.634	78.5	2.75277e+08	0.34
20(R)-Ginsenoside Rh1	C36 H62 O9	-0.48	684.445	28.667	86.9	2.54987e+08	0.314
Ginsenoside Rb1	C54 H92 O23	0.56	2217.2	27.347	84.6	2.44821e+08	0.302
Acetyl-11-keto-β-boswellic acid	C32 H48 O5	0.11	512.35	29.222	73.7	2.38675e+08	0.294
5-Hydroxymethylfurfural	C6 H6 O3	0	126.032	19.623	79.3	2.2161e+08	0.273
20(R)-Ginsenoside Rg2	C42 H72 O13	-0.14	784.497	28.003	87.6	2.09043e+08	0.258
α-Boswellic acid	C30 H48 O3	0.03	456.36	30.794	72.2	2.03896e+08	0.251
Fuziline	C24 H39 N O7	0.56	453.273	18.996	83.1	1.99608e+08	0.246
Vicenin III	C26 H28 O14	0.81	564.148	20.11	83.2	1.97577e+08	0.244
Adenine	C5 H5 N5	-0.2	118.028	2.369	78.2	1.9725e+08	0.243
Morin	C15 H10 O7	-0.51	302.043	21.459	76.8	179675633	0.222
Maltopentaose	C30 H52 O26	-0.2	384.127	2.377	92.5	1.6393e+08	0.202
Isoquercitrin	C21 H20 O12	-0.52	464.095	21.431	91.1	1.56602e+08	0.193
Benzoic acid	C7 H6 O2	-0.72	122.037	18.169	71.7	1.54109e+08	0.19
Nicotinamide	C6 H6 N2 O	0.13	122.048	2.482	84.7	1.43442e+08	0.177
(+)-Magnoflorine	C20 H23 N O4	0.31	341.163	19.728	84.9	1.38641e+08	0.171
20(R)-Notoginsenoside R2	C41 H70 O13	-0.17	770.482	27.439	88.6	1.3618e+08	0.168
Calycosin	C16 H12 O5	-0.28	284.068	25.629	87	135756972	0.167
Vicenin II	C27 H30 O15	-0.34	594.158	19.37	82.7	1.30823e+08	0.161
Licochalcone B	C16 H14 O5	-0.2	286.084	24.691	83.4	1.29909e+08	0.16
Benzoylhypaconine	C31 H43 N O9	0.26	573.294	24.702	83	121811501	0.15
Genistein	C15 H10 O5	0.19	270.053	22.844	70.8	1.19034e+08	0.147
Naringenin chalcone	C15 H12 O5	-0.18	272.068	22.83	84.1	1.06491e+08	0.131
Tectorigenin	C16 H12 O6	-1	300.063	28.73	77.6	1.02163e+08	0.126
Ginsenoside Rb3	C53 H90 O22	0.31	2157.18	28.313	78.1	9.96343e+07	0.123
Stachyose	C24 H42 O21	0.26	606.201	2.369	88.3	8.89295e+07	0.11
BullatineG	C22 H31 N O3	-0.34	357.23	18.351	82.7	8.74051e+07	0.108
Pedunculoside	C36 H58 O10	-0.55	696.408	27.26	70.1	8.63012e+07	0.106
Caffeic acid	C9 H8 O4	-0.03	180.042	19.205	77	8.40938e+07	0.104
Myricetin	C15 H10 O8	-1.13	318.037	23.429	88.9	8.2245e+07	0.101
14-Benzoylaconine	C32 H45 N O10	0.04	603.304	24.15	84.8	8.00005e+07	0.099
Protocatechualdehyde	C7 H6 O3	-1.46	138.031	17.13	81.3	7.59685e+07	0.094
Kaempferol	C15 H10 O6	-0.55	286.048	27.923	91.1	7.49137e+07	0.092
Uridine	C9 H12 N2 O6	-0.37	244.069	3.588	88	7.14602e+07	0.088
Naringenin	C15 H12 O5	-0.13	272.068	21.29	70.7	7.1042e+07	0.088
Rutin	C27 H30 O16	-0.03	610.153	21.061	89.8	6.83973e+07	0.084
Isoguanosine	C10 H13 N5 O5	0.02	283.092	6.288	84.2	6.71087e+07	0.083
Anisic aldehyde	C8 H8 O2	0.18	136.052	19.394	75.7	6.43027e+07	0.079
Calycosin-7-O-β-D-glucoside	C22 H22 O10	-0.07	446.121	21.173	84.3	6.26126e+07	0.077
p-Hydroxybenzaldehyde	C7 H6 O2	-1.52	122.037	19.514	81.1	5.93538e+07	0.073
Salicylicacid	C7 H6 O3	-1.46	138.031	23.686	83.5	5.52242e+07	0.068
Medicarpin	C16 H14 O4	0.18	288.099	25.732	88.3	5.35432e+07	0.066
Isoanhydroicaritin	C21 H20 O6	-0.3	368.126	38.34	81.1	5.05199e+07	0.062
1,2,3,4,6-Pentagalloylglucose	C41 H32 O26	-0.62	940.118	21.589	87.7	4.75804e+07	0.059
Azelaic acid	C9 H16 O4	-0.12	188.105	23.213	82.6	4.61772e+07	0.057
Shanzhiside	C16 H24 O11	0.44	392.132	15.153	74.1	4.26874e+07	0.053
Isopropyl 4-Hydroxybenzoate	C10 H12 O3	-0.84	180.078	18.782	77.1	4.04961e+07	0.05
α-Linolenic acid	C18 H30 O2	-0.26	278.225	46.495	82.6	4.01434e+07	0.05
Echinocystic acid	C30 H48 O4	-0.04	472.355	25.004	75.1	3.80454e+07	0.047
Vitexin	C21 H20 O10	-0.53	432.105	21.243	82	3.76825e+07	0.046
4-Hydroxybenzoic acid	C7 H6 O3	-1.46	138.031	17.543	81.7	3.70441e+07	0.046
Astragalin	C21 H20 O11	0.15	448.101	22.091	86.7	3.29277e+07	0.041
1-Caffeoylquinic acid	C16 H18 O9	-0.11	354.095	18.458	89.4	3.03218e+07	0.037
Roburic acid	C30 H48 O2	-0.53	408.339	33.963	70.8	2.98948e+07	0.037
Abscisic acid	C15 H20 O4	-0.54	264.136	25.147	81.2	2.89901e+07	0.036
Baicalin	C21 H18 O11	-0.47	446.085	23.839	83	2.89849e+07	0.036
Corilagin	C27 H22 O18	0.38	634.081	6.378	83.3	2.62768e+07	0.032
Glycitin	C22 H22 O10	-0.44	446.121	23.496	75.9	2.61733e+07	0.032
Biochanin A	C16 H12 O5	-0.3	284.068	33.562	83.5	2.59966e+07	0.032
Dihydromyricetin	C15 H12 O8	-0.72	320.053	19.994	92	2.58733e+07	0.032
Sarracenin	C11 H14 O5	-1.28	226.084	22.786	80.4	2.50407e+07	0.031
Apigenin-7-O-β-D-glucoside	C21 H20 O10	-0.31	432.106	22.659	76	2.26434e+07	0.028
Esculetin	C9 H6 O4	-0.41	178.027	19.093	85.1	2.23716e+07	0.028
Shikimic acid	C7 H10 O5	-1.49	174.053	2.33	80.1	2.07866e+07	0.026
Gypenoside XL VI	C48 H82 O19	-0.23	962.545	31.252	85.7	2.02842e+07	0.025
Glycitein	C16 H12 O5	-0.27	284.068	26.121	77.6	1.96077e+07	0.024
Cinnamaldehyde	C9 H8 O	-0.37	132.057	18.752	77.5	1.86354e+07	0.023
Protocatechuic acid	C7 H6 O4	-0.59	154.027	19.022	81.4	1.82216e+07	0.022
Diammoniumglycyrrhizinate	C42 H62 O16	-1.32	822.403	29.069	78.1	1.59677e+07	0.02
Talatisamine	C24 H39 N O5	0.65	421.283	20.155	84.3	1.50293e+07	0.019
Rehmannioside A	C21 H32 O15	-0.41	262.087	16.69	70.6	1.23556e+07	0.015
8-Prenylnaringenin	C20 H20 O5	-0.69	340.131	34.131	87.2	1.19843e+07	0.015
Licoflavone A	C20 H18 O4	-0.22	322.12	32.341	90.6	1.19601e+07	0.015
Daidzein	C15 H10 O4	-1.02	254.058	20.713	74.2	1.18608e+07	0.015
Kaempferol 3-glucorhamnoside	C27 H30 O15	-0.41	548.153	21.61	85.3	1.12498e+07	0.014
Hypaconitine	C33 H45 N O10	0.14	615.304	27.902	80.8	1.08847e+07	0.013
Phloridzin	C21 H24 O10	-0.17	390.131	23.276	83.7	1.03513e+07	0.013
Atractylenolide I	C15 H18 O2	-0.41	230.131	25.731	76.1	9.2572e+06	0.011
Oroxylin A-7-O-β-D-glucuronide	C22 H20 O11	-0.06	460.101	25.861	86.1	8.37961e+06	0.01
Wedelolactone	C16 H10 O7	-0.17	314.043	25.285	81.9	7.26981e+06	0.009
Linderane	C15 H16 O4	-0.35	260.105	25.963	73.6	6.36274e+06	0.008
Gypenoside XV II	C48 H82 O18	-0.18	946.55	30.377	92.2	6.29549e+06	0.008
Methyl hexadecanoate	C17 H34 O2	-0.37	316.261	37.784	70.3	4.75224e+06	0.006
β-Asarone	C12 H16 O3	-0.67	208.11	20.509	76.6	4.50098e+06	0.006
Apigenin 7-O-glucuronide	C21 H18 O11	-0.1	446.085	24.76	79.8	1.48179e+06	0.002
Sophoricoside	C21 H20 O10	-0.41	400.079	18.723	77.3	1.05394e+06	0.001

## Sheet: Table C.2
Compounds				File name:	8509
12-Mar-2025 2:59				Study:	20250310
Structure		Name				RT [min]		Formula			Calc. MW	Group Areas
		Glycyrrhizic acid 甘草酸				29.8854		C42 H62 O16			822.403
© Reported with Compound Discoverer 3.3									1
Compounds				File name:	8509
12-Mar-2025 2:59				Study:	20250310
Structure		Name				RT [min]		Formula			Calc. MW	Group Areas
		Cornuside 山茱萸新苷				22.4472		C24 H30 O14			542.163
© Reported with Compound Discoverer 3.3									2
Compounds				File name:	8509
12-Mar-2025 2:59				Study:	20250310
Structure		Name				RT [min]		Formula			Calc. MW	Group Areas
		Liquiritin 甘草苷				21.4537		C21 H22 O9			418.126
© Reported with Compound Discoverer 3.3									3
Compounds				File name:	8509
12-Mar-2025 2:59				Study:	20250310
Structure		Name				RT [min]		Formula			Calc. MW	Group Areas
		Isoliquiritigenin 异甘草素				21.4642		C15 H12 O4			256.073
© Reported with Compound Discoverer 3.3									4
Compounds				File name:	8509
12-Mar-2025 2:59				Study:	20250310
Structure		Name				RT [min]		Formula			Calc. MW	Group Areas
		Quinic acid 右旋奎宁酸				1.52355		C7 H12 O6			192.063
© Reported with Compound Discoverer 3.3									5
Compounds				File name:	8509
12-Mar-2025 2:59				Study:	20250310
Structure		Name				RT [min]		Formula			Calc. MW	Group Areas
		Citric acid 柠檬酸				1.59577		C6 H8 O7			192.027
© Reported with Compound Discoverer 3.3									6
Compounds				File name:	8509
12-Mar-2025 2:59				Study:	20250310
Structure		Name				RT [min]		Formula			Calc. MW	Group Areas
		Gallic acid 没食子酸				5.52183		C7 H6 O5			170.021
© Reported with Compound Discoverer 3.3									7
Compounds				File name:	8509
12-Mar-2025 2:59				Study:	20250310
Structure		Name				RT [min]		Formula			Calc. MW	Group Areas
		Loganic acid 马钱苷酸				17.6333		C16 H24 O10			376.137
© Reported with Compound Discoverer 3.3									8
Compounds				File name:	8509
12-Mar-2025 2:59				Study:	20250310
Structure		Name				RT [min]		Formula			Calc. MW	Group Areas
		Sweroside 獐芽菜苷				19.6115		C16 H22 O9			358.126
© Reported with Compound Discoverer 3.3									9
Compounds				File name:	8509
12-Mar-2025 2:59				Study:	20250310
Structure		Name				RT [min]		Formula			Calc. MW	Group Areas
		2-Pyrrolidinecarboxylic acid L-脯氨酸				1.51713		C5 H9 N O2			115.063
© Reported with Compound Discoverer 3.3									10
Compounds				File name:	8509
12-Mar-2025 2:59				Study:	20250310
Structure		Name				RT [min]		Formula			Calc. MW	Group Areas
		Liguiritigenin-7-O-β-D-apiosyl-4'-O-β-D-glucoside				21.2474		C26 H30 O13			550.168
		甘草苷元-7-O-β-D-芹糖-4'-O-β-D-葡萄糖苷
© Reported with Compound Discoverer 3.3									11
Compounds				File name:	8509
12-Mar-2025 2:59				Study:	20250310
Structure		Name				RT [min]		Formula			Calc. MW	Group Areas
		Ellagic acid 鞣花酸				21.4223		C14 H6 O8			302.006
© Reported with Compound Discoverer 3.3									12
Compounds				File name:	8509
12-Mar-2025 2:59				Study:	20250310
Structure		Name				RT [min]		Formula			Calc. MW	Group Areas
		Isoliquiritin 异甘草苷				23.79		C21 H22 O9			418.126
© Reported with Compound Discoverer 3.3									13
Compounds				File name:	8509
12-Mar-2025 2:59				Study:	20250310
Structure		Name				RT [min]		Formula			Calc. MW	Group Areas
		Ginsenoside Rg1 人参皂苷 Rg1				23.4648		C42 H72 O14			800.492
© Reported with Compound Discoverer 3.3									14
Compounds				File name:	8509
12-Mar-2025 2:59				Study:	20250310
Structure		Name				RT [min]		Formula			Calc. MW	Group Areas
		Stachydrine 水苏碱				1.52684		C7 H13 N O2			143.095
© Reported with Compound Discoverer 3.3									15
Compounds				File name:	8509
12-Mar-2025 2:59				Study:	20250310
Structure		Name				RT [min]		Formula			Calc. MW	Group Areas
		Adenosine 腺苷				5.24754		C10 H13 N5 O4			267.097
© Reported with Compound Discoverer 3.3									16
Compounds				File name:	8509
12-Mar-2025 2:59				Study:	20250310
Structure		Name				RT [min]		Formula			Calc. MW	Group Areas
		Ononin 芒柄花苷				23.9094		C22 H22 O9			430.126
© Reported with Compound Discoverer 3.3									17
Compounds				File name:	8509
12-Mar-2025 2:59				Study:	20250310
Structure		Name				RT [min]		Formula			Calc. MW	Group Areas
		Liquiritigenin 甘草素				25.1978		C15 H12 O4			256.073
© Reported with Compound Discoverer 3.3									18
Compounds				File name:	8509
12-Mar-2025 2:59				Study:	20250310
Structure		Name				RT [min]		Formula			Calc. MW	Group Areas
		Quercetin 槲皮素				25.614		C15 H10 O7			302.043
© Reported with Compound Discoverer 3.3									19
Compounds				File name:	8509
12-Mar-2025 2:59				Study:	20250310
Structure		Name				RT [min]		Formula			Calc. MW	Group Areas
		Pyrogallol 焦性没食子酸				5.80067		C6 H6 O3			126.032
© Reported with Compound Discoverer 3.3									20
Compounds				File name:	8509
12-Mar-2025 2:59				Study:	20250310
Structure		Name				RT [min]		Formula			Calc. MW	Group Areas
		Alisol C 23-acetate 泽泻醇C-23-醋酸酯				27.0943		C32 H48 O6			528.345
© Reported with Compound Discoverer 3.3									21
Compounds				File name:	8509
12-Mar-2025 2:59				Study:	20250310
Structure		Name				RT [min]		Formula			Calc. MW	Group Areas
		Trigonelline HCl 盐酸胡芦巴碱				1.49306		C7 H7 N O2			137.048
© Reported with Compound Discoverer 3.3									22
Compounds				File name:	8509
12-Mar-2025 2:59				Study:	20250310
Structure		Name				RT [min]		Formula			Calc. MW	Group Areas
		Ginsenoside Ro 人参皂苷Ro				28.1673		C48 H76 O19			1913
© Reported with Compound Discoverer 3.3									23
Compounds				File name:	8509
12-Mar-2025 2:59				Study:	20250310
Structure		Name				RT [min]		Formula			Calc. MW	Group Areas
		18 β-Glycyrrhetintic Acid 甘草次酸				31.0682		C30 H46 O4			470.339
© Reported with Compound Discoverer 3.3									24
Compounds				File name:	8509
12-Mar-2025 2:59				Study:	20250310
Structure		Name				RT [min]		Formula			Calc. MW	Group Areas
		Icaritin 淫羊藿素				33.55		C21 H20 O6			368.126
© Reported with Compound Discoverer 3.3									25
Compounds				File name:	8509
12-Mar-2025 2:59				Study:	20250310
Structure		Name				RT [min]		Formula			Calc. MW	Group Areas
		Caftaric acid 单咖啡酰酒石酸				18.4933		C13 H12 O9			312.048
© Reported with Compound Discoverer 3.3									26
Compounds				File name:	8509
12-Mar-2025 2:59				Study:	20250310
Structure		Name				RT [min]		Formula			Calc. MW	Group Areas
		Verbenalin 马鞭草苷				19.5167		C17 H24 O10			388.137
© Reported with Compound Discoverer 3.3									27
Compounds				File name:	8509
12-Mar-2025 2:59				Study:	20250310
Structure		Name				RT [min]		Formula			Calc. MW	Group Areas
		Quillaic acid 皂皮酸				28.7361		C30 H46 O5			486.334
© Reported with Compound Discoverer 3.3									28
Compounds				File name:	8509
12-Mar-2025 2:59				Study:	20250310
Structure		Name				RT [min]		Formula			Calc. MW	Group Areas
		7-Methoxycoumarin 甲氧基香豆素				18.1699		C10 H8 O3			176.047
© Reported with Compound Discoverer 3.3									29
Compounds				File name:	8509
12-Mar-2025 2:59				Study:	20250310
Structure		Name				RT [min]		Formula			Calc. MW	Group Areas
		Lactose 乳糖				1.51868		C12 H22 O11			388.122
© Reported with Compound Discoverer 3.3									30
Compounds				File name:	8509
12-Mar-2025 2:59				Study:	20250310
Structure		Name				RT [min]		Formula			Calc. MW	Group Areas
		Quercetin 3-O-β-D-Glucuronide 槲皮素-3-葡萄				21.5034		C21 H18 O13			478.074
		糖醛酸苷
© Reported with Compound Discoverer 3.3									31
Compounds				File name:	8509
12-Mar-2025 2:59				Study:	20250310
Structure		Name				RT [min]		Formula			Calc. MW	Group Areas
		Betaine 甜菜碱				1.43974		C5 H11 N O2			117.079
© Reported with Compound Discoverer 3.3									32
Compounds				File name:	8509
12-Mar-2025 2:59				Study:	20250310
Structure		Name				RT [min]		Formula			Calc. MW	Group Areas
		Ginsenoside Rg3 人参皂苷Rg3				34.8645		C42 H72 O13			784.497
© Reported with Compound Discoverer 3.3									33
Compounds				File name:	8509
12-Mar-2025 2:59				Study:	20250310
Structure		Name				RT [min]		Formula			Calc. MW	Group Areas
		Ginsenoside F1 人参皂苷F1				28.2684		C36 H62 O9			684.445
© Reported with Compound Discoverer 3.3									34
Compounds				File name:	8509
12-Mar-2025 2:59				Study:	20250310
Structure		Name				RT [min]		Formula			Calc. MW	Group Areas
		Ginsenoside Rf 人参皂苷Rf				26.8358		C42 H72 O14			800.492
© Reported with Compound Discoverer 3.3									35
Compounds				File name:	8509
12-Mar-2025 2:59				Study:	20250310
Structure		Name				RT [min]		Formula			Calc. MW	Group Areas
		Loganin 马钱子苷				19.4134		C17 H26 O10			407.179
© Reported with Compound Discoverer 3.3									36
Compounds				File name:	8509
12-Mar-2025 2:59				Study:	20250310
Structure		Name				RT [min]		Formula			Calc. MW	Group Areas
		Sucrose 蔗糖				1.99641		C12 H22 O11			342.116
© Reported with Compound Discoverer 3.3									37
Compounds				File name:	8509
12-Mar-2025 2:59				Study:	20250310
Structure		Name				RT [min]		Formula			Calc. MW	Group Areas
		Paeonol 丹皮酚				18.1705		C9 H10 O3			166.063
© Reported with Compound Discoverer 3.3									38
Compounds				File name:	8509
12-Mar-2025 2:59				Study:	20250310
Structure		Name				RT [min]		Formula			Calc. MW	Group Areas
		Ginsenoside Rc 人参皂甙 Rc				28.3114		C53 H90 O22			1124.6
© Reported with Compound Discoverer 3.3									39
Compounds				File name:	8509
12-Mar-2025 2:59				Study:	20250310
Structure		Name				RT [min]		Formula			Calc. MW	Group Areas
		p-Coumaric acid 对羟基肉桂酸				21.0252		C9 H8 O3			164.047
© Reported with Compound Discoverer 3.3									40
Compounds				File name:	8509
12-Mar-2025 2:59				Study:	20250310
Structure		Name				RT [min]		Formula			Calc. MW	Group Areas
		Formononetin 刺芒柄花素				29.9728		C16 H12 O4			268.073
© Reported with Compound Discoverer 3.3									41
Compounds				File name:	8509
12-Mar-2025 2:59				Study:	20250310
Structure		Name				RT [min]		Formula			Calc. MW	Group Areas
		Lupenone 羽扇烯酮				27.3499		C30 H48 O			424.37
© Reported with Compound Discoverer 3.3									42
Compounds				File name:	8509
12-Mar-2025 2:59				Study:	20250310
Structure		Name				RT [min]		Formula			Calc. MW	Group Areas
		Glabrolide 光甘草内酯				27.344		C30 H44 O4			486.334
© Reported with Compound Discoverer 3.3									43
Compounds				File name:	8509
12-Mar-2025 2:59				Study:	20250310
Structure		Name				RT [min]		Formula			Calc. MW	Group Areas
		Retrochalcone 刺甘草查尔酮				27.3889		C16 H14 O4			270.089
© Reported with Compound Discoverer 3.3									44
Compounds				File name:	8509
12-Mar-2025 2:59				Study:	20250310
Structure		Name				RT [min]		Formula			Calc. MW	Group Areas
		20(R)-Ginsenoside Rg3 20(R)-人参皂苷Rg3				35.204		C42 H72 O13			784.497
© Reported with Compound Discoverer 3.3									45
Compounds				File name:	8509
12-Mar-2025 2:59				Study:	20250310
Structure		Name				RT [min]		Formula			Calc. MW	Group Areas
		Secoxyloganin 断氧化马钱苷				20.2309		C17 H24 O11			404.132
© Reported with Compound Discoverer 3.3									46
Compounds				File name:	8509
12-Mar-2025 2:59				Study:	20250310
Structure		Name				RT [min]		Formula			Calc. MW	Group Areas
		Xanthoxyline 花椒油素				17.6339		C10 H12 O4			196.073
© Reported with Compound Discoverer 3.3									47
Compounds				File name:	8509
12-Mar-2025 2:59				Study:	20250310
Structure		Name				RT [min]		Formula			Calc. MW	Group Areas
		20(R)-Ginsenoside Rh1 20(R)-人参皂苷 Rh1				28.6667		C36 H62 O9			684.445
© Reported with Compound Discoverer 3.3									48
Compounds				File name:	8509
12-Mar-2025 2:59				Study:	20250310
Structure		Name				RT [min]		Formula			Calc. MW	Group Areas
		Ginsenoside Rb1 人参皂苷 Rb1				27.3471		C54 H92 O23			2217.2
© Reported with Compound Discoverer 3.3									49
Compounds				File name:	8509
12-Mar-2025 2:59				Study:	20250310
Structure		Name				RT [min]		Formula			Calc. MW	Group Areas
		Acetyl-11-keto-β-boswellic acid 乙酰基-11-酮基-				29.2217		C32 H48 O5			512.35
		β-乳香酸
© Reported with Compound Discoverer 3.3									50
Compounds				File name:	8509
12-Mar-2025 2:59				Study:	20250310
Structure		Name				RT [min]		Formula			Calc. MW	Group Areas
		5-Hydroxymethylfurfural 5-羟甲基糠醛				19.6229		C6 H6 O3			126.032
© Reported with Compound Discoverer 3.3									51
Compounds				File name:	8509
12-Mar-2025 2:59				Study:	20250310
Structure		Name				RT [min]		Formula			Calc. MW	Group Areas
		20(R)-Ginsenoside Rg2 20(R)-人参皂苷Rg2				28.0025		C42 H72 O13			784.497
© Reported with Compound Discoverer 3.3									52
Compounds				File name:	8509
12-Mar-2025 2:59				Study:	20250310
Structure		Name				RT [min]		Formula			Calc. MW	Group Areas
		α-Boswellic acid α-乳香酸				30.794		C30 H48 O3			456.36
© Reported with Compound Discoverer 3.3									53
Compounds				File name:	8509
12-Mar-2025 2:59				Study:	20250310
Structure		Name				RT [min]		Formula			Calc. MW	Group Areas
		Fuziline 附子灵				18.9964		C24 H39 N O7			453.273
© Reported with Compound Discoverer 3.3									54
Compounds				File name:	8509
12-Mar-2025 2:59				Study:	20250310
Structure		Name				RT [min]		Formula			Calc. MW	Group Areas
		Vicenin III 维采宁III				20.11		C26 H28 O14			564.148
© Reported with Compound Discoverer 3.3									55
Compounds				File name:	8509
12-Mar-2025 2:59				Study:	20250310
Structure		Name				RT [min]		Formula			Calc. MW	Group Areas
		Adenine 腺嘌呤				2.36871		C5 H5 N5			118.028
© Reported with Compound Discoverer 3.3									56
Compounds				File name:	8509
12-Mar-2025 2:59				Study:	20250310
Structure		Name				RT [min]		Formula			Calc. MW	Group Areas
		Morin 桑黄素				21.4592		C15 H10 O7			302.042
© Reported with Compound Discoverer 3.3									57
Compounds				File name:	8509
12-Mar-2025 2:59				Study:	20250310
Structure		Name				RT [min]		Formula			Calc. MW	Group Areas
		Maltopentaose 麦芽五糖				2.37678		C30 H52 O26			384.127
© Reported with Compound Discoverer 3.3									58
Compounds				File name:	8509
12-Mar-2025 2:59				Study:	20250310
Structure		Name				RT [min]		Formula			Calc. MW	Group Areas
		Isoquercitrin 异槲皮苷				21.4311		C21 H20 O12			464.095
© Reported with Compound Discoverer 3.3									59
Compounds				File name:	8509
12-Mar-2025 2:59				Study:	20250310
Structure		Name				RT [min]		Formula			Calc. MW	Group Areas
		Benzoic acid 苯甲酸				18.1692		C7 H6 O2			122.037
© Reported with Compound Discoverer 3.3									60
Compounds				File name:	8509
12-Mar-2025 2:59				Study:	20250310
Structure		Name				RT [min]		Formula			Calc. MW	Group Areas
		Nicotinamide 烟酰胺				2.48177		C6 H6 N2 O			122.048
© Reported with Compound Discoverer 3.3									61
Compounds				File name:	8509
12-Mar-2025 2:59				Study:	20250310
Structure		Name				RT [min]		Formula			Calc. MW	Group Areas
		(+)-Magnoflorine 木兰花碱				19.7282		C20 H23 N O4			341.163
© Reported with Compound Discoverer 3.3									62
Compounds				File name:	8509
12-Mar-2025 2:59				Study:	20250310
Structure		Name				RT [min]		Formula			Calc. MW	Group Areas
		20(R)-Notoginsenoside R2 20(R)-三七皂苷R2				27.439		C41 H70 O13			770.482
© Reported with Compound Discoverer 3.3									63
Compounds				File name:	8509
12-Mar-2025 2:59				Study:	20250310
Structure		Name				RT [min]		Formula			Calc. MW	Group Areas
		Calycosin 毛蕊异黄酮				25.6294		C16 H12 O5			284.068
© Reported with Compound Discoverer 3.3									64
Compounds				File name:	8509
12-Mar-2025 2:59				Study:	20250310
Structure		Name				RT [min]		Formula			Calc. MW	Group Areas
		Vicenin II 维采宁II				19.3699		C27 H30 O15			594.158
© Reported with Compound Discoverer 3.3									65
Compounds				File name:	8509
12-Mar-2025 2:59				Study:	20250310
Structure		Name				RT [min]		Formula			Calc. MW	Group Areas
		Licochalcone B 甘草查尔酮B				24.6911		C16 H14 O5			286.084
© Reported with Compound Discoverer 3.3									66
Compounds				File name:	8509
12-Mar-2025 2:59				Study:	20250310
Structure		Name				RT [min]		Formula			Calc. MW	Group Areas
		Benzoylhypaconine 苯甲酰次乌头原碱				24.7018		C31 H43 N O9			573.294
© Reported with Compound Discoverer 3.3									67
Compounds				File name:	8509
12-Mar-2025 2:59				Study:	20250310
Structure		Name				RT [min]		Formula			Calc. MW	Group Areas
		Genistein 染料木素				22.8437		C15 H10 O5			270.053
© Reported with Compound Discoverer 3.3									68
Compounds				File name:	8509
12-Mar-2025 2:59				Study:	20250310
Structure		Name				RT [min]		Formula			Calc. MW	Group Areas
		Naringenin chalcone 柚皮苷查尔酮				22.8302		C15 H12 O5			272.068
© Reported with Compound Discoverer 3.3									69
Compounds				File name:	8509
12-Mar-2025 2:59				Study:	20250310
Structure		Name				RT [min]		Formula			Calc. MW	Group Areas
		Tectorigenin 射干苷元				28.7303		C16 H12 O6			300.063
© Reported with Compound Discoverer 3.3									70
Compounds				File name:	8509
12-Mar-2025 2:59				Study:	20250310
Structure		Name				RT [min]		Formula			Calc. MW	Group Areas
		Ginsenoside Rb3 人参皂苷Rb3				28.3128		C53 H90 O22			2157.18
© Reported with Compound Discoverer 3.3									71
Compounds				File name:	8509
12-Mar-2025 2:59				Study:	20250310
Structure		Name				RT [min]		Formula			Calc. MW	Group Areas
		Stachyose 水苏糖				2.369		C24 H42 O21			606.201
© Reported with Compound Discoverer 3.3									72
Compounds				File name:	8509
12-Mar-2025 2:59				Study:	20250310
Structure		Name				RT [min]		Formula			Calc. MW	Group Areas
		Bullatine G 一枝蒿庚素				18.3507		C22 H31 N O3			357.23
© Reported with Compound Discoverer 3.3									73
Compounds				File name:	8509
12-Mar-2025 2:59				Study:	20250310
Structure		Name				RT [min]		Formula			Calc. MW	Group Areas
		Pedunculoside 具栖冬青苷				27.2603		C36 H58 O10			696.408
© Reported with Compound Discoverer 3.3									74
Compounds				File name:	8509
12-Mar-2025 2:59				Study:	20250310
Structure		Name				RT [min]		Formula			Calc. MW	Group Areas
		Caffeic acid 咖啡酸				19.2051		C9 H8 O4			180.042
© Reported with Compound Discoverer 3.3									75
Compounds				File name:	8509
12-Mar-2025 2:59				Study:	20250310
Structure		Name				RT [min]		Formula			Calc. MW	Group Areas
		Myricetin 杨梅素				23.4286		C15 H10 O8			318.037
© Reported with Compound Discoverer 3.3									76
Compounds				File name:	8509
12-Mar-2025 2:59				Study:	20250310
Structure		Name				RT [min]		Formula			Calc. MW	Group Areas
		14-Benzoylaconine 苯甲酰乌头原碱				24.1503		C32 H45 N O10			603.304
© Reported with Compound Discoverer 3.3									77
Compounds				File name:	8509
12-Mar-2025 2:59				Study:	20250310
Structure		Name				RT [min]		Formula			Calc. MW	Group Areas
		Protocatechualdehyde 原儿茶醛				17.1299		C7 H6 O3			138.031
© Reported with Compound Discoverer 3.3									78
Compounds				File name:	8509
12-Mar-2025 2:59				Study:	20250310
Structure		Name				RT [min]		Formula			Calc. MW	Group Areas
		Kaempferol 山奈酚				27.9227		C15 H10 O6			286.048
© Reported with Compound Discoverer 3.3									79
Compounds				File name:	8509
12-Mar-2025 2:59				Study:	20250310
Structure		Name				RT [min]		Formula			Calc. MW	Group Areas
		Uridine 尿苷				3.58827		C9 H12 N2 O6			244.069
© Reported with Compound Discoverer 3.3									80
Compounds				File name:	8509
12-Mar-2025 2:59				Study:	20250310
Structure		Name				RT [min]		Formula			Calc. MW	Group Areas
		Naringenin 柚皮素				21.2897		C15 H12 O5			272.068
© Reported with Compound Discoverer 3.3									81
Compounds				File name:	8509
12-Mar-2025 2:59				Study:	20250310
Structure		Name				RT [min]		Formula			Calc. MW	Group Areas
		Rutin 芦丁				21.0615		C27 H30 O16			610.153
© Reported with Compound Discoverer 3.3									82
Compounds				File name:	8509
12-Mar-2025 2:59				Study:	20250310
Structure		Name				RT [min]		Formula			Calc. MW	Group Areas
		Isoguanosine 巴豆苷				6.2878		C10 H13 N5 O5			283.092
© Reported with Compound Discoverer 3.3									83
Compounds				File name:	8509
12-Mar-2025 2:59				Study:	20250310
Structure		Name				RT [min]		Formula			Calc. MW	Group Areas
		Anisic aldehyde 对甲氧基苯甲醛				19.3944		C8 H8 O2			136.052
© Reported with Compound Discoverer 3.3									84
Compounds				File name:	8509
12-Mar-2025 2:59				Study:	20250310
Structure		Name				RT [min]		Formula			Calc. MW	Group Areas
		Calycosin-7-O-β-D-glucoside 毛蕊异黄酮苷				21.1726		C22 H22 O10			446.121
© Reported with Compound Discoverer 3.3									85
Compounds				File name:	8509
12-Mar-2025 2:59				Study:	20250310
Structure		Name				RT [min]		Formula			Calc. MW	Group Areas
		p-Hydroxybenzaldehyde 对羟基安息香醛				19.5135		C7 H6 O2			122.037
© Reported with Compound Discoverer 3.3									86
Compounds				File name:	8509
12-Mar-2025 2:59				Study:	20250310
Structure		Name				RT [min]		Formula			Calc. MW	Group Areas
		Salicylic acid 水杨酸				23.686		C7 H6 O3			138.031
© Reported with Compound Discoverer 3.3									87
Compounds				File name:	8509
12-Mar-2025 2:59				Study:	20250310
Structure		Name				RT [min]		Formula			Calc. MW	Group Areas
		Medicarpin 美迪紫檀素				25.732		C16 H14 O4			288.099
© Reported with Compound Discoverer 3.3									88
Compounds				File name:	8509
12-Mar-2025 2:59				Study:	20250310
Structure		Name				RT [min]		Formula			Calc. MW	Group Areas
		Isoanhydroicaritin 异脱水淫羊霍素				38.3399		C21 H20 O6			368.126
© Reported with Compound Discoverer 3.3									89
Compounds				File name:	8509
12-Mar-2025 2:59				Study:	20250310
Structure		Name				RT [min]		Formula			Calc. MW	Group Areas
		1,2,3,4,6-Pentagalloylglucose 1,2,3,4,6-O-五没				21.5886		C41 H32 O26			940.118
		食子酰葡萄糖
© Reported with Compound Discoverer 3.3									90
Compounds				File name:	8509
12-Mar-2025 2:59				Study:	20250310
Structure		Name				RT [min]		Formula			Calc. MW	Group Areas
		Azelaic acid 壬二酸				23.2133		C9 H16 O4			188.105
© Reported with Compound Discoverer 3.3									91
Compounds				File name:	8509
12-Mar-2025 2:59				Study:	20250310
Structure		Name				RT [min]		Formula			Calc. MW	Group Areas
		Shanzhiside 山栀苷				15.1526		C16 H24 O11			392.132
© Reported with Compound Discoverer 3.3									92
Compounds				File name:	8509
12-Mar-2025 2:59				Study:	20250310
Structure		Name				RT [min]		Formula			Calc. MW	Group Areas
		Isopropyl 4-Hydroxybenzoate 尼泊金异丙酯				18.7822		C10 H12 O3			180.078
© Reported with Compound Discoverer 3.3									93
Compounds				File name:	8509
12-Mar-2025 2:59				Study:	20250310
Structure		Name				RT [min]		Formula			Calc. MW	Group Areas
		α-Linolenic acid α-亚麻酸				46.4945		C18 H30 O2			278.225
© Reported with Compound Discoverer 3.3									94
Compounds				File name:	8509
12-Mar-2025 2:59				Study:	20250310
Structure		Name				RT [min]		Formula			Calc. MW	Group Areas
		Echinocystic acid 刺囊酸				25.0042		C30 H48 O4			472.355
© Reported with Compound Discoverer 3.3									95
Compounds				File name:	8509
12-Mar-2025 2:59				Study:	20250310
Structure		Name				RT [min]		Formula			Calc. MW	Group Areas
		Vitexin 牡荆素				21.2428		C21 H20 O10			432.105
© Reported with Compound Discoverer 3.3									96
Compounds				File name:	8509
12-Mar-2025 2:59				Study:	20250310
Structure		Name				RT [min]		Formula			Calc. MW	Group Areas
		4-Hydroxybenzoic acid 对羟基苯甲酸				17.5426		C7 H6 O3			138.031
© Reported with Compound Discoverer 3.3									97
Compounds				File name:	8509
12-Mar-2025 2:59				Study:	20250310
Structure		Name				RT [min]		Formula			Calc. MW	Group Areas
		Astragalin 紫云英苷				22.091		C21 H20 O11			448.101
© Reported with Compound Discoverer 3.3									98
Compounds				File name:	8509
12-Mar-2025 2:59				Study:	20250310
Structure		Name				RT [min]		Formula			Calc. MW	Group Areas
		1-Caffeoylquinic acid 1-咖啡酰奎宁酸				18.4575		C16 H18 O9			354.095
© Reported with Compound Discoverer 3.3									99
Compounds				File name:	8509
12-Mar-2025 2:59				Study:	20250310
Structure		Name				RT [min]		Formula			Calc. MW	Group Areas
		Roburic acid 栎樱酸				33.9634		C30 H48 O2			408.339
© Reported with Compound Discoverer 3.3									100
Compounds				File name:	8509
12-Mar-2025 2:59				Study:	20250310
Structure		Name				RT [min]		Formula			Calc. MW	Group Areas
		Abscisic acid 脱落酸				25.1474		C15 H20 O4			264.136
© Reported with Compound Discoverer 3.3									101
Compounds				File name:	8509
12-Mar-2025 2:59				Study:	20250310
Structure		Name				RT [min]		Formula			Calc. MW	Group Areas
		Baicalin 黄芩苷				23.8392		C21 H18 O11			446.085
© Reported with Compound Discoverer 3.3									102
Compounds				File name:	8509
12-Mar-2025 2:59				Study:	20250310
Structure		Name				RT [min]		Formula			Calc. MW	Group Areas
		Corilagin 柯里拉京				6.37794		C27 H22 O18			634.081
© Reported with Compound Discoverer 3.3									103
Compounds				File name:	8509
12-Mar-2025 2:59				Study:	20250310
Structure		Name				RT [min]		Formula			Calc. MW	Group Areas
		Glycitin 黄豆黄苷				23.4957		C22 H22 O10			446.121
© Reported with Compound Discoverer 3.3									104
Compounds				File name:	8509
12-Mar-2025 2:59				Study:	20250310
Structure		Name				RT [min]		Formula			Calc. MW	Group Areas
		Biochanin A 鹰嘴豆芽素A				33.5619		C16 H12 O5			284.068
© Reported with Compound Discoverer 3.3									105
Compounds				File name:	8509
12-Mar-2025 2:59				Study:	20250310
Structure		Name				RT [min]		Formula			Calc. MW	Group Areas
		Dihydromyricetin 二氢杨梅素				19.9944		C15 H12 O8			320.053
© Reported with Compound Discoverer 3.3									106
Compounds				File name:	8509
12-Mar-2025 2:59				Study:	20250310
Structure		Name				RT [min]		Formula			Calc. MW	Group Areas
		Sarracenin 脱水莫诺苷元				22.7864		C11 H14 O5			226.084
© Reported with Compound Discoverer 3.3									107
Compounds				File name:	8509
12-Mar-2025 2:59				Study:	20250310
Structure		Name				RT [min]		Formula			Calc. MW	Group Areas
		Apigenin-7-O-β-D-glucoside 芹菜素-7-O-β-D-吡				22.6588		C21 H20 O10			432.106
		喃葡萄糖苷
© Reported with Compound Discoverer 3.3									108
Compounds				File name:	8509
12-Mar-2025 2:59				Study:	20250310
Structure		Name				RT [min]		Formula			Calc. MW	Group Areas
		Esculetin 七叶亭				19.0927		C9 H6 O4			178.027
© Reported with Compound Discoverer 3.3									109
Compounds				File name:	8509
12-Mar-2025 2:59				Study:	20250310
Structure		Name				RT [min]		Formula			Calc. MW	Group Areas
		Shikimic acid 莽草酸				2.32971		C7 H10 O5			174.053
© Reported with Compound Discoverer 3.3									110
Compounds				File name:	8509
12-Mar-2025 2:59				Study:	20250310
Structure		Name				RT [min]		Formula			Calc. MW	Group Areas
		Gypenoside XLVI 七叶胆苷XLVI				31.2522		C48 H82 O19			962.545
© Reported with Compound Discoverer 3.3									111
Compounds				File name:	8509
12-Mar-2025 2:59				Study:	20250310
Structure		Name				RT [min]		Formula			Calc. MW	Group Areas
		Glycitein 黄豆黄素				26.1206		C16 H12 O5			284.068
© Reported with Compound Discoverer 3.3									112
Compounds				File name:	8509
12-Mar-2025 2:59				Study:	20250310
Structure		Name				RT [min]		Formula			Calc. MW	Group Areas
		Cinnamaldehyde 肉桂醛				18.7519		C9 H8 O			132.057
© Reported with Compound Discoverer 3.3									113
Compounds				File name:	8509
12-Mar-2025 2:59				Study:	20250310
Structure		Name				RT [min]		Formula			Calc. MW	Group Areas
		Protocatechuic acid 原儿茶酸				19.0218		C7 H6 O4			154.027
© Reported with Compound Discoverer 3.3									114
Compounds				File name:	8509
12-Mar-2025 2:59				Study:	20250310
Structure		Name				RT [min]		Formula			Calc. MW	Group Areas
		Diammonium glycyrrhizinate 甘草酸二铵				29.0686		C42 H62 O16			822.403
© Reported with Compound Discoverer 3.3									115
Compounds				File name:	8509
12-Mar-2025 2:59				Study:	20250310
Structure		Name				RT [min]		Formula			Calc. MW	Group Areas
		Talatisamine 塔拉萨敏				20.1551		C24 H39 N O5			421.283
© Reported with Compound Discoverer 3.3									116
Compounds				File name:	8509
12-Mar-2025 2:59				Study:	20250310
Structure		Name				RT [min]		Formula			Calc. MW	Group Areas
		Rehmannioside A 地黄苷A				16.6898		C21 H32 O15			262.087
© Reported with Compound Discoverer 3.3									117
Compounds				File name:	8509
12-Mar-2025 2:59				Study:	20250310
Structure		Name				RT [min]		Formula			Calc. MW	Group Areas
		8-Prenylnaringenin 8-异戊烯基柚皮素				34.1314		C20 H20 O5			340.131
© Reported with Compound Discoverer 3.3									118
Compounds				File name:	8509
12-Mar-2025 2:59				Study:	20250310
Structure		Name				RT [min]		Formula			Calc. MW	Group Areas
		Licoflavone A 甘草黄酮 A				32.3409		C20 H18 O4			322.12
© Reported with Compound Discoverer 3.3									119
Compounds				File name:	8509
12-Mar-2025 2:59				Study:	20250310
Structure		Name				RT [min]		Formula			Calc. MW	Group Areas
		Daidzein 大豆苷元				20.713		C15 H10 O4			254.058
© Reported with Compound Discoverer 3.3									120
Compounds				File name:	8509
12-Mar-2025 2:59				Study:	20250310
Structure		Name				RT [min]		Formula			Calc. MW	Group Areas
		Kaempferol 3-glucorhamnoside 百蕊草素I				21.61		C27 H30 O15			548.153
© Reported with Compound Discoverer 3.3									121
Compounds				File name:	8509
12-Mar-2025 2:59				Study:	20250310
Structure		Name				RT [min]		Formula			Calc. MW	Group Areas
		Hypaconitine 次乌头碱				27.902		C33 H45 N O10			615.304
© Reported with Compound Discoverer 3.3									122
Compounds				File name:	8509
12-Mar-2025 2:59				Study:	20250310
Structure		Name				RT [min]		Formula			Calc. MW	Group Areas
		Phloridzin 根皮苷				23.2765		C21 H24 O10			390.131
© Reported with Compound Discoverer 3.3									123
Compounds				File name:	8509
12-Mar-2025 2:59				Study:	20250310
Structure		Name				RT [min]		Formula			Calc. MW	Group Areas
		Atractylenolide I 白术内酯I				25.7308		C15 H18 O2			230.131
© Reported with Compound Discoverer 3.3									124
Compounds				File name:	8509
12-Mar-2025 2:59				Study:	20250310
Structure		Name				RT [min]		Formula			Calc. MW	Group Areas
		Oroxylin A-7-O-β-D-glucuronide 千层纸素A-7-0-				25.8608		C22 H20 O11			460.101
		β-D-葡萄糖醛酸苷
© Reported with Compound Discoverer 3.3									125
Compounds				File name:	8509
12-Mar-2025 2:59				Study:	20250310
Structure		Name				RT [min]		Formula			Calc. MW	Group Areas
		Wedelolactone 蟛蜞菊内酯				25.2851		C16 H10 O7			314.043
© Reported with Compound Discoverer 3.3									126
Compounds				File name:	8509
12-Mar-2025 2:59				Study:	20250310
Structure		Name				RT [min]		Formula			Calc. MW	Group Areas
		Linderane 乌药醚内酯				25.9632		C15 H16 O4			260.105
© Reported with Compound Discoverer 3.3									127
Compounds				File name:	8509
12-Mar-2025 2:59				Study:	20250310
Structure		Name				RT [min]		Formula			Calc. MW	Group Areas
		Gypenoside XVII 七叶胆苷XVII				30.3768		C48 H82 O18			946.55
© Reported with Compound Discoverer 3.3									128
Compounds				File name:	8509
12-Mar-2025 2:59				Study:	20250310
Structure		Name				RT [min]		Formula			Calc. MW	Group Areas
		Methyl hexadecanoate 棕榈酸甲酯				37.7838		C17 H34 O2			316.261
© Reported with Compound Discoverer 3.3									129
Compounds				File name:	8509
12-Mar-2025 2:59				Study:	20250310
Structure		Name				RT [min]		Formula			Calc. MW	Group Areas
		β-Asarone β-细辛醚				20.5089		C12 H16 O3			208.11
© Reported with Compound Discoverer 3.3									130
Compounds				File name:	8509
12-Mar-2025 2:59				Study:	20250310
Structure		Name				RT [min]		Formula			Calc. MW	Group Areas
		Apigenin 7-O-glucuronide 芹菜素-7-O-葡萄糖醛				24.7595		C21 H18 O11			446.085
		酸苷
© Reported with Compound Discoverer 3.3									131
Compounds				File name:	8509
12-Mar-2025 2:59				Study:	20250310
Structure		Name				RT [min]		Formula			Calc. MW	Group Areas
		Sophoricoside 槐角苷				18.7232		C21 H20 O10			400.079
© Reported with Compound Discoverer 3.3									132
Compounds				File name:	8509
12-Mar-2025 2:59				Study:	20250310
Structure		Name				RT [min]		Formula			Calc. MW	Group Areas
© Reported with Compound Discoverer 3.3									133
