# Supplementary material for: Poge heart-saving decoction meliorates heart failure by suppressing apoptosis and fibrosis via regulation of the PI3K/AKT pathway
Source: Front Pharmacol. 2026 Mar 25;17:1748420. doi: 10.3389/fphar.2026.1748420 (PMC13058608; doi:10.3389/fphar.2026.1748420)
Supplement: Supplementary file 5 [file Supplementaryfile4.xlsx]

## Sheet: Table D.1 Screened metabolites
Liquiritin
Isoliquiritigenin
Quinic acid
Citric acid
Gallic acid
Loganic acid
Sweroside
2-Pyrrolidinecarboxylic acid
Liguiritigenin-7-O-β-D-apiosyl-4'-O-β-D-glucoside
Ellagic acid
Stachydrine
Ononin
Liquiritigenin
Quercetin
Pyrogallol
Alisol C 23-acetate
Icaritin
Caftaric acid
Quercetin 3-O-β-D-Glucuronide
Betaine
Ginsenoside Rf Rf
Loganin
Sucrose
Paeonol
Formononetin
Retrochalcone
Fuziline
Morin
(+)-Magnoflorine
Calycosin
Licochalcone B B
Genistein
Naringenin chalcone
Bullatine G
Kaempferol
Naringenin
Medicarpin
Isopropyl 4-Hydroxybenzoate
Baicalin
Apigenin-7-O-β-D-glucoside
Glycitein
8-Prenylnaringenin
Wedelolactone
Linderane

## Sheet: Table D.2 Tar(PHSD)
F13A1
F7
CALM
PTGS2
KDR
SOD1
PTGS1
ESR1
PPARG
CA2
ADRB2
ESR2
MAPK14
GSK3B
HSP90AA1
PTGS2
Akr1b3
SRC
CTSD
NOS1
GRIN1
GABRA1
fhuA
GRIA2
PTPN1
CPB1
TPI1
GRIK2
HDC
MAOB
PGR
TOP2A
PIK3CG
CASP9
CASP3
TP53
FASN
FASLG
MGST1
CYP3A43
SERPINC1
DPP9
PRSS1
GABRA6
NQO2
GABRA2
GLRA1
PPIA
BCHE
ADH1B
ADH1C
camC
E
DAO
acdS
GATM
P4HA1
PRSS3
CYP19A1
SLC5A2
SLC28A3
SLC5A1
SLC5A2
SRD5A1
EIF4A1
PTGS1
MAOB
TAS2R31
ADORA1
CYP1B1
ABCC1
HSD17B1
SHBG
CBR1
TERT
TDP1
ADORA3
CDK2
AR
RELA
VEGFA
CDKN1A
MMP2
MMP9
NFKBIA
CXCL8
PRKCB
GSTP1
IGF2
GSTM1
GSTM2
GSTA1
GSTA2
GABRA5
GABRA3
NOS2
RXRA
PRKACA
LACTB
SLC6A4
PKIA
NOX4
AVPR2
AKR1B1
XDH
MAOA
IGF1R
FLT3
CYP19A1
EGFR
F2
CA2
PIM1
ALOX5
AURKB
DRD4
ADORA1
CA7
GLO1
MPO
PIK3R1
ADORA2A
DAPK1
PYGL
CA1
GSK3B
SRC
PTK2
HSD17B2
KDR
MMP13
MMP3
CA3
ALOX15
ABCC1
PLK1
CA6
CDK1
MMP9
CA12
MMP2
PKN1
CA14
CA9
CSNK2A1
ALOX12
MET
CA4
NEK2
CXCR1
CAMK2B
ALK
AKT1
ABCB1
NEK6
PLA2G1B
CA5A
BACE1
CYP1B1
AXL
ABCG2
NUAK1
AKR1C2
AKR1C1
AKR1C3
AKR1C4
CA13
AKR1A1
GPR35
MAPT
KDM4E
TOP2A
INSR
ACHE
MYLK
SYK
PIK3CG
APEX1
PTPRS
ESR2
MPG
SLC22A12
CDK5R1
CCNB3
ARG1
CDK6
CDK2
TYR
HSD17B1
AHR
ESRRA
APP
PARP1
TTR
MMP12
CD38
AKR1B10
TNKS2
TNKS
TOP1
TERT
FYN
EGFR
CA1
CA6
NQO2
CA12
CA5B
CA5A
PTPN22
CA4
CA9
CA3
PRKCB
CES2
PRKCA
PRKCG
PRKCE
PRKCH
PRKCQ
NOS2
HMGCR
HSD11B1
TRPV4
NR3C1
AR
VAV1
PTGS2
FNTA
KCNA3
NR3C2
SERPINA6
PDE4D
P2RX3
CCR1
MDM2
EPAS1
PIK3CB
F2RL1
DUT
PREP
HDAC8
IKBKB
MAP2K1
MMP7
EDNRB
MAP3K14
F2R
CCNC
CHUK
CDK8
JAK3
NR1I2
AVPR1A
NR1H4
PER2
SMO
ADAMTS5
ADAMTS4
DRD3
MAPK1
PGGT1B
TACR1
ROCK2
PIK3CD
OGT
PTPN1
AURKA
CHRM3
CHRM1
SCN5A
CHRM5
ACHE
ADRA1B
CHEK1
RXRB
PIM1
NCOA2
CCNA2
NCOA1
KCNMA1
FYN
MMP1
ERBB2
ESR1
PTGS1
SLC6A2
LCK
ELANE
TNF
CYP3A4
IL1B
IFNG
IL4
FOS
FOSL2
PPARG
SREBF2
CYP1A2
COL7A1
COL1A1
NR1I3
SREBF1
GLUL
ALAD
SI
LCT
G6PC1
AMY2A
AMY1A
CHI3L1
HK1
ACSL1
ACSL4
ADRB1
ADRA2A
ADRA2C
SLC6A2
ADRA2B
SLC6A3
ADRA1D
MAOA
CTRB1
ADRA1A
CHRM2
AKT1
BCL2
BAX
MAPK1
AHSA1
ICAM1
IL2
TYR
PTEN
PDE3A
FOS
Sirt1
ATP5F1B
MT-ND6
HSD3B2
HSD3B1
MAOB
F3
CHRNA7
PDPK1
ESRRB
CHEK1
WEE1
HSD17B14
HTR1A
ODC1
CAPN1
IMPDH1
BCL2L1
BCL2
RPS6KB1
CXCR4
MTNR1A
MTNR1B
ALDH2
ADAM17
RPS6KA5
SLC5A1
RAF1
BRAF
PRKCZ
YWHAG
MMP8
SHBG
CBR1
HPGDS
TLR9
PPARG
DUSP3
CALM1
THRA
THRB
DNM1
TRPM8
HDAC1
KIF11
CCNE1
CCNE1
MAP4K4
VCP
HDAC5
HDAC7
LTB4R
HDAC9
ADRA1B
MT-CO2
GBA
GBA2
MGAM
SI
UGCG
GAA
AGL
CHRM1
MTAP
XDH
TOP1
EDN1
ABCC1
ALOX5
CD36
DIO1
GSR
PIP4K2A
BATF3
DRD2
CHRNA4
DRD1
HTR7
HTR6
HTR2B
PTPRCAP
HTR2A
ADRA1D
TH
HTR5A
ADRA1A
HTR1D
ADRB1
SLC6A3
DRD5
HTR2C
OPRM1
KCNH2
TSPO
SLC6A4
HRH2
ADRA2A
ADRA2C
ADRA2B
HTR1B
PTGES
DYRK1A
MAPK14
RBP4
TRPC6
TRPC3
IRAK4
ADRB2
ERN1
STAT3
MAPKAPK2
CCKBR
PPP5C
MGLL
CASP3
SIGMAR1
SLC9A1
HSD17B3
FAP
RORC
CDK2
GABRA1
EPHX2
GABRA5
MIF
HPGD
MAPK3
CSF1R
LIPG
PGR
DBF4
PDGFRA
CYP17A1
FGFR1
EIF2AK2
RPS6KA3
SNCA
AMY1A
GRK6
TUBB1
KCNMA1
CTSL
STS
PRSS1
F10
PLAU
IGFBP3
DHODH
IGFBP6
IGFBP4
IGFBP5
IGFBP2
IGFBP1
FEN1
CFTR
OPRK1
OPRL1
CYP2D6
KCNA5
HTR1F
SLC18A2
GRIN1
PDE10A
PDE5A
PDE11A
CHRNB3
ADRB3
HTR3A
BAZ2B
BAZ2A
CYP51A1
CHRNA5
JAK1
UTS2R
ROCK2
BCHE
CHRNB4
CHRNA3
TNNC1
LRRK2
SLC6A9
SCN5A
HRH1
HTR4
HRH4
CHRNA4
TRPV3
DPP7
TLR4
HDAC6
HDAC4
OGFRL1
IKBKB
MAPK8
MMP1
STAT1
HMOX1
CYP1A1
SELE
VCAM1
NR1I2
HAS2
AHR
PSMD3
SLC2A4
INSR
PPP3CA
PRXC1A
AKR1C3
SLPI
MAPK3
LDLR
BAD
CAT
MTTP
APOB
PLB1
HMGCR
PPARA
ADIPOQ
SOAT2
AKR1C1
GOT1
ABAT
CES1
SOAT1
DRD1
CHRM4
HTR2A
OPRM1
MAPK10
OPRD1
SQLE
FUT7
CA5B
CHRNA3
VEGFA
EGLN1
HDAC2
MPEG1
XIAP
DAO
RPS6KA2
SERPINE1
PDE2A
IDO1
FADS1
NR1H3
MB
MKNK1
ILK
BCHE
APP
MMP13
MMP8
SLC5A2
CES1
ADORA3
TAS2R31
RXRA
POLB
PLA2G2A
PLA2G5
PLA2G10
KDM1A
PDK1
TYMS
KLK2
BMP1
GCGR
QDPR
UPP1
COMT
MTOR
CFD
EPHB4
PDE7A
EDNRA
PSEN2
DCTPP1
CLK1
CLK3
DYRK2
DYRK1B
HSP90AB1
RET
MMP16
MMP15
HSP90AA1
MMP26
SF3B3
ANPEP
NCOR2
NCOR1
HDAC11
HDAC10
NOS2

## Sheet:  Table D.3 Top 2000 Tar(HF)
TTN
NKX2-5
SCN5A
RTEL1
PRKAG2
RTEL1-TNFRSF6B
TRPM4
TTN-AS1
GATA4
LMNA
ACE
NPPB
MYH7
TBX5
NPPA
JAG1
GATA6
MYH6
GYS1
TNNT2
MYBPC3
MYL2
TBX20
DNAH1
HAND1
GJA1
RYR2
NOTCH1
PARN
TNNI3
B3GAT3
ACTC1
TBX1
PTPN11
ZIC3
IL6
TTR
CHD7
TERT
NR2F2
DSP
CACNA1C
DES
KCNQ1
DMD
NKX2-6
HAND2
REN
ELN
TRMU
TAB2
FLNC
H19
PKP2
GATA5
TNF
PLN
BRAF
ADRB1
GLA
TP53
GDF1
GAA
TPM1
KCNH2
RAF1
APOB
ABL1
FANCM
FBN1
WDPCP
NODAL
SOS1
BMPR2
AFF4
NBAS
RBM20
KRAS
CRP
POLG
NEXN
KCNA5
ABCC8
HCN4
EDN1
INS
TGFB1
MAP2K1
MIR21
SMAD6
LDB3
HRAS
AGTR1
MYH11
NOS3
LAMP2
LZTR1
MHRT
GJA5
TAFAZZIN
BAG3
FLNA
DSG2
ALB
F2
CITED2
ACTN2
ACADVL
MAP2K2
SARS2
MYL3
LDLR
KCNJ5
APOA1
RIT1
SCARB2
NOTCH2
CBS
DNAH8
ANK2
APOE
AGT
SHOC2
CREBBP
KCNJ2
CFTR
CTNNA3
FOXH1
CASQ2
BMP2
NR5A1
CAV3
TUG1
WDR19
IL10
SMAD2
CSRP3
ACTB
PTH1R
ABCC9
LPL
ZFPM2
TSFM
NEAT1
NRAS
IFNG
MYPN
WT1
FMR1
TCAP
VCL
TMEM43
ENG
ANKRD1
SLC25A4
ESR1
TBX4
JPH2
SCN1B
LOC110121269
FOXF1
KCNE1
PIGL
CBL
PPP1CB
MTHFR
FABP3
MAPK1
JUP
CPT2
SMAD4
VWF
ERCC6
KCNE2
CDK13
CEP290
LEP
PKD1
EMD
RYR1
CD36
CLCN5
RECQL4
SOS2
TRDN
AARS2
KCND3
DSC2
TNNC1
RERE
TWNK
ABCA1
CRELD1
LARS1
ADRB2
CACNB2
PITX2
TGFB3
COL1A1
PON1
NF1
DNAH9
SDHA
IL1B
SMAD3
SLC22A5
CRYAB
COL4A5
TGFBR2
CAV1
MRAS
TGFB2
THBD
PRKD1
DTNA
ACAD9
TP63
IGF1
MYOT
FKRP
HFE
SCO2
COL4A4
TFAP2B
STAT3
KMT2D
FGF8
TERC
TSC1
ATM
MIR214
GJC1
PPARG
ACTA1
GBE1
NAGLU
SLC25A20
COL3A1
TGFBR1
CORIN
BCS1L
EPO
MIR210
KDR
NR3C2
PHOX2B
PRDM16
HADHB
NOD2
ACTA2
MIR195
MMUT
MYL4
FLT4
FGFR1
CST3
TSC2
HADHA
SMARCA4
FHL1
KCNQ1OT1
SLC17A5
PPA2
ADIPOQ
ASXL3
G6PD
MALAT1
CFH
ACTG1
SGCD
ACADM
MPV17
PCSK9
PMM2
SDHB
SOD1
MKS1
HLA-DRB1
POLG2
SERPINE1
CYP11B2
BMP4
POF1B
MIR320A
TMEM70
PKD2
ADM
AGK
CALM3
MMP2
MYOZ2
SURF1
RET
PIK3CA
AGL
GLB1
APOC3
G6PC1
AKAP9
FXN
TF
ALMS1
DCHS1
RRAS2
LOC126805877
MIR23A
MKKS
BMP6
PRKG1
SMAD9
LARS2
GJD2-DT
KCNJ8
GPT
FOXL2
PTEN
LOX
MIR494
SLC37A4
LPA
NPHP4
NPHP3
MEFV
CTNNB1
CDKN2B-AS1
TNFRSF1A
PSEN1
XDH
DYSF
HSPD1
SDHD
ACVRL1
PVT1
CTF1
PYGM
COQ2
SERPINA1
EP300
NPHS2
TK2
SLC25A13
TBX3
CP
SLC8A1
ABCG8
HAMP
LGALS3
LAMA2
ABCC6
LOC101927055
FKTN
GCK
MECP2
BMP15
GBA1
SOX9
WFS1
INPP5E
MB
SHH
TLL1
LOC126806423
CALM1
KCNJ11
CLIC2
VEGFA
ACE2
AVPR2
LOC126806425
ALDH2
TKT
FOXC1
FBN2
RPL5
GALT
EDNRA
MIR208B
F3
SELENON
MLYCD
COL4A3
XRCC2
NPPC
CALM2
COL1A2
TMEM67
INSR
ZFAS1
NDUFS4
MIR499A
ERCC6L2
CDH2
MT-CYB
MTR
MIR196A2
SRP72
CCL2
MEF2C
FANCA
MTO1
COL5A1
ABCG5
DNAJC21
MIR155
COX10
MIR17
NOS2
F5
NPC1
ISL1
DGUOK
PLD1
UMOD
ENPP1
MFN2
SLC25A3
LOC126806424
ATP2A2
FLNC-AS1
FAH
BDNF
NAA15
LOC126861898
SCO1
INVS
MMP9
ALPK3
RINT1
CERS1
LEPR
CXCL8
SERPINC1
PRKAR1A
KNG1
B2M
HLA-B
COL2A1
LOC126860403
AQP2
MMP3
NPHP1
PTCH1
NIPBL
C3
AGTR2
CASR
HBB
GNAS
EYA4
EFEMP2
EGFR
CYP17A1
CUBN
DLD
MME
LAMA4
IDUA
TRIM63
MYLK
RRM2B
NEBL
TLR4
SCN10A
IFT74
AMPD1
PGR-AS1
ARSB
NDUFAF2
CFC1
PNPLA2
FHOD3
BRCA2
ABCA3
MIR145
GFM1
DYNC2H1
NEU1
ADAMTS13
TFAM
MYLK2
AGXT
PDGFRA
STAG3
MIAT
TEK
HMGCR
NDUFS1
SUCLG1
HMOX1
CPT1A
MIR126
MIR208A
PON2
PSEN2
MIB1
OIP5-AS1
RPGRIP1L
DNAJC19
MED13L
NPY
FN1
PCCB
SCN3B
NPHS1
LRP2
BOLA3
CYP11A1
CTLA4
SYNE1
CKM
INF2
SDCCAG8
NDUFV1
GPD1L
FGF23
APLN
LCN2
CETP
CYCS
LOC126859827
NDUFS2
PEX6
CACNA2D1
DZIP1
SMPD1
KCNE3
FOXRED1
CAPN15
BMP7
ITGB3
AKT1
COX15
DOLK
FSHR
LOC126806421
SFTPB
MT-CO1
MPO
CCN2
CEP85L
COL4A1
MYH9
CDR1-AS
YARS2
TNFSF11
POMC
SPP1
PLOD1
ICAM1
IL18
GRK2
LOC126806427
CHST3
IDS
PGM1
GAS5
MT-ND1
RPL3L
PLXND1
PGK1
SMG9
SGCA
NDUFS7
TRIM37
LIPC
MYSM1
ASAH1
OPA1
PLAT
SNTA1
KCND2
ACADS
EVC2
SLC2A2
ATP7B
NDUFS6
GUSB
NUBPL
TNFRSF11B
HEY2
STAR
PIK3CG
NR3C1
HIF1A
SLC2A1
SGCB
DNM1L
MRPS22
KIT
NOBOX
BMPR1A
PKHD1
GASAL1
BBS1
CYP19A1
B4GALT7
NDUFS8
FANCC
PIK3C2A
PPARGC1A
SOD2
MED12
SDHAF1
CHRM2
VCAM1
NDUFAF5
GDF9
MEF2A
PDHA1
TH
RBP4
KCNK3
TINF2
CD40LG
ILK
ADA
MT-TL1
BBS2
NDUFAF1
POMT1
FCN3
BBS9
ZEB2
CHEK2
CTNS
PDE5A
SLC2A10
HJV
LOC126806426
IL2
FOXC2
ACVR1
MGAT1
GSN
LEFTY2
NDUFA1
MT-ATP6
NSD1
SLC12A3
GYG1
HADH
LHCGR
SLC4A3
MYH14
SEMA3A
CLCNKB
NDUFS3
NDUFA11
ELANE
HSD17B4
TRIM32
PPARA
SELP
HGF
COMT
JAK2
LIPA
TMEM260
GNAQ
GNPTAB
SCN2B
COL5A2
TNNI3K
HNF1B
KDM6A
CEP19
SOX17
SEMA3E
IFT172
PRKACA
TIMP1
LRPPRC
GLI3
MGP
MARS1
MYOM1
APOA5
HEG1
NDUFV2
SELE
FIGLA
BCOR
PRKCA
LAMB2
IFT140
COX6B1
IGF1R
F7
TECRL
IL2RA
SCN4A
FGD5-AS1
TBX2
CASP3
PCCA
SLC19A2
RMND1
SUCLA2
DBH
EGF
POSTN
PEX1
CKB
BCL2
MT-CO3
TNXB
LDLRAP1
PHKG2
NOS1AP
CXCR4
FTO
DLAT
FGF2
PYGL
MMP1
MIR22
ATP5F1E
DIAPH2
ETFDH
GRK5
CD40
IDH2
SOD2-OT1
GATAD1
UCP2
ERCC1
SCN4B
PC
RETN
EIF2B2
MIR29A
BSND
PAH
HP
CACNA1D
RAD51C
MIR150
MYRF
IGHMBP2
PFKM
FAS
PAX2
TEX15
DNAH11
FHL2
NEK8
DGKE
VHL
PDHX
BDNF-AS
IL1A
SYNE2
LTBP4
CDKN2A
COQ9
BGN
GATM
ELAC2
EPHB4
ECE1
LIG4
DNAH5
ERCC2
SCNN1A
SALL1
MRPS7
MIR133B
CHDS1
CYP2D6
EPG5
FLT1
NR0B1
C4A
COX5A
CLDN16
FGF10
ZMPSTE24
CD46
NFU1
SGCG
PSAP
OFD1
MTOR
CXCL12
KAT6B
SPRED1
MMACHC
NDUFAF6
AIFM1
NDUFA10
FKBP6
F9
FUCA1
NOTCH3
MIR140
EIF2B5
PHKA2
AVP
GNRH1
MAPK14
VCP
SDHC
IL1RN
NDUFA9
MIR221
EDN3
IKBKG
TYMP
IRX4
FBXL4
MSH4
OTC
SCYL1
MT-ND5
HLA-DQB1
MYC
NDUFB3
WRN
MYOCD
NDUFB9
BBS10
RFH1
BBS7
DKC1
MIR146A
CHDS2
CHDS3
HDAC8
NDUFA2
PLCE1
GHRL
CD34
CKMT2
LOC129935182
BSCL2
UPF1
SLC12A1
PEX7
FANCG
PDSS2
LTA
CSF3
BLM
FANCF
RARS2
SLC25A15
AR
PECAM1
GALC
DPY19L2
KCNJ1
MIR328
NOP10
COL6A1
FGA
EPAS1
FLCN
EYA1
MTFMT
BAX
RBCK1
CX3CR1
DNAJB4
TBX18
SETBP1
TET2
PTH
BRCA1
GALNS
SGSH
KCNE5
ACVR2B
NDUFA12
FGF17
ATP5F1A
FIG4
RPL36A-HNRNPH2
CAMK2D
AFF2
BBS4
PLEC
SCNN1B
ASPH
ITGAM
CLCNKA
SRF
NKX2-1
FGFR2
AARS1
IL4
TAMM41
DHCR7
EDNRB
ATPAF2
SLC4A1
FASTKD2
PEX5
GHR
GAPDH
GDF15
ITPR1
NDUFAF3
MTTP
COX4I1
NRG1
DARS2
MSH5
NHLRC1
POT1
HFM1
APLNR
MT-CO2
GDNF
CHKB
MIR122
HBA1
BBS5
GTPBP3
ALPL
VKORC1
ZCCHC8
FH
CALR
NPC2
MIR125A
RASA2
TACO1
LOC110806306
MIR223
MCM9
SPEF2
SMARCAL1
CLN3
TTC19
IGF2
FOS
ISCU
CAVIN1
MTRR
XPNPEP3
PHKB
BMPR1B
LCAT
CLPB
NONO
NBN
LOC126861897
APP
CYBB
MIR143
HSPG2
HYLS1
MECOM
CS
TTC8
SPG7
HGSNAT
EPM2A
EVC
TMPO
COX7A1
NDUFAF4
CTC1
SOX2
RPS19
CC2D2A
NUP155
CACNA1S
SALL4
CYP2C9
TOR1AIP1
MFAP5
ETFB
UTS2
SBDS
HCCS
PRL
THBS1
PUF60
NFKB1
CAT
PGAM2
PUS1
SPEG
CPLANE1
PDLIM3
COA5
HSD11B2
ADCY10
PDP1
MAT2A
NEB
ETFA
RRAS
GNS
COX14
FANCD2
SLC9A1
ANO5
FTL
RPS6KA3
PDHB
CYBA
GMPPB
MIR34A
FLNB
DNMT3A
SFTPC
EHMT1
LRP6
MVK
GSR
PDE3A
KASH5
FANCL
FGFR3
MBL2
CD8A
SPATA16
PDSS1
CTSD
FASLG
GNE
RASA1
CCR5
TALDO1
MTHFD1
ABCB1
COQ8B
HMGB1
CERNA3
LDHA
CDKN1C
SOX10
POPDC1
ALG1
PDGFRB
CDK8
CFAP418
B3GALT6
RUNX2
CPS1
POU5F1
MT-ND6
PIGA
HSPB1
GCDH
OPA3
CLDN19
VPS33A
JUN
RYR3
CKMT1B
BRIP1
ALDOA
PTGS2
CYP27B1
PTPRC
FCGR2A
NDUFA8
OBSCN
CD4
MEN1
SLC5A2
HS6ST1
POMT2
MIR146B
ACACA
TUFM
TTC21B
NOS1
GPC3
BMP10
GATA1
ECHS1
SDHAF2
CALCA
PHKA1
KIF7
GSK3B
TLR2
CAPN3
APRT
FANCI
PEX2
COX7B
FOXP1
CHRND
COX4I2
LOC129931597
RANGRF
MYL7
COL11A2
IL6ST
FBLN5
TXNRD2
TRIP4
ATP6V0A2
LOC129999660
AHI1
ARSA
RBM10
NFATC1
G6PC3
DNMT3B
LOC119369037
AIRE
PLCZ1
ERCC4
ADA2
ABCB11
CHAT
PRF1
ADCY5
NPR3
PEX26
ATRX
MIR486-1
IGFBP3
SLC25A26
ANGPT1
BBS12
MT-TI
ENO3
DNHD1
PLA2G7
UQCRQ
NDUFB11
LMOD2
CYP3A4
MCCC2
HSD17B10
AMACR
RPS24
SRY
GJB2
CFB
CLCN1
CHST14
SOX11
GRHPR
SIRT1
AFP
MAPK8
TRPC6
TRPM6
TPP1
SMC1A
DRC1
GYS2
PLA2G6
MEIS2
MPL
SKI
F8
UCN
CHGA
ARID1B
HNF1A
ADAMTS10
LZTFL1
DIPK1A
DNMT1
TP73
KCNH1
KL
RPA1
NLRP3
EIF2B4
GATA3
BRD4
PEX10
WNT9B
DSG2-AS1
CYP27A1
FRAXA
ABHD5
DHFR
ALDH1A2
MIR222
SLC29A3
MESP1
LRRC56
NDUFA13
ALDH18A1
ADAR
UQCRB
FOXP3
CTSK
RAC1
DMPK
GATA2
ASXL1
ALDH7A1
MIR92B
TFRC
SQSTM1
MYBPC1
NSD2
MCM8
TPM3
GFAP
TMEM216
RHOA
MAOA
GNB2
MGME1
SUMF1
ATP6AP2
GH1
ABCB7
COQ4
SLC40A1
NAGA
MYLK3
LOC110806263
HBA2
SLC25A19
GDF2
SLC4A4
POMGNT1
MTM1
AGO2
CTSA
CALR3
ERBB2
CLU
MEIOB
CASP9
KANSL1
SLC2A4
ATP1A2
CMA1
GNA11
SIRT6
STAT1
HPRT1
IL17A
HMGCL
KARS1
ATP7A
BTK
RMRP
COG2
TCTN3
NDE1
ANKS6
WNT4
NTRK1
IFT27
VPS13B
TGFBR3
CHRNE
MCTP2
PCSK1
MIR423
CHRNA1
TACR3
TREX1
MARS2
PEX13
AGPAT2
ACAD8
NPHP3-ACAD11
MFF-DT
SCNN1G
SLC39A8
CHD4
LTBP2
HNF4A
POR
EEF1A2
LPIN1
MTRFR
MT-ND2
TFR2
SNCA
COQ8A
SST
TIMM8A
IL1R1
GCNA
RAPSN
NARS2
VDR
TRPV4
CASC2
ADSL
MIR199A1
DPM3
RNLS
MT-ND4
MYCN
PTX3
MID1
HOGA1
GFER
MIR30A
HNRNPA2B1
RPL11
KISS1R
PTPN22
PHYH
SCN1A
ASS1
RRAD
PHGDH
TRAF7
PARP1
MSX1
CATSPER1
CFI
FANCB
IFT122
ADRA2C
CCDC40
HLA-A
CDH13
SRC
ARMC12
SLMAP
FARS2
D2HGDH
MT-ATP8
DLG4
COL4A2
AKR1D1
VPS33B
TNFRSF1B
POLR1C
NUP107
UGT1A1
NUP188
HOTAIR
ADAM17
LARGE1
NPR1
LRP5
PEX16
HNRNPA1
TMEM126B
MYZAP
PPP1R13L
RAI1
PAPPA
FLAD1
PEX3
NPR2
ATP13A3
HSPB7
PROKR2
TNNT1
HACD1
PKD1L1
ITGA2B
BGLAP
PPCS
ACTN4
EIF2AK4
SLC6A4
TGIF1
HDAC9
PRKACB
ANKRD11
UQCRFS1
ANGPT2
MMAA
MEG3
NNT
CACNA1A
CYP21A2
BAZ1B
ACAT1
WDR35
KMT2A
SACS
PEX12
TANGO2
MIR378A
HARS2
CFAP44
PLG
PPT1
FANCE
AURKC
QDPR
CHCHD10
CLPP
SOD3
SMN1
IFNA1
ADAMTSL2
MATR3
PMS2
MMAB
PROP1
PEX11B
ATP8B1
EFTUD2
AGER
ABCD1
ADORA1
DNAH10
FKBP1B
LRRC37A2
LTBP1
BBIP1
GPT2
F13A1
SLC6A2
SOHLH1
NDUFS5
DUSP6
CFAP61
CEP164
NFATC4
PF4
BCKDHB
SLC7A7
INHA
MAPT
ATP6V1B1
SYCP3
ERBB3
RBM8A
SUFU
DICER1
HPS1
SMC3
ABCB4
CISD2
CELSR1
PALB2
MYO5B
CFAP53
ROBO1
HAX1
MIR142
CAMK2G
PGBD3
TARID
AHCY
ZNF469
RNASEH2B
FGF16
ANOS1
CASZ1
GNRHR
MSTN
AMH
MUSK
MIR483
IGF2R
KCNIP2
ALG12
MIF
HSPA4
PMFBP1
C14orf39
TRAPPC11
SYCE1
LOC126806422
CRB2
LOC126863258
MIRLET7B
DNM2
DOCK6
DPYD
IRS1
VIPAS39
MYH3
GLI2
PEX14
OCRL
GPX3
TCN2
ARID1A
HLA-DQA1
GLIS2
FBXO32
NFE2L2
PREPL
DNA2
ERCC8
VPS13A
STRA6
DNAH17
F10
SLX4
MIR130A
DAG1
MT-ND3
CD55
COX6A2
RPS26
COLQ
MAN2B1
ABCC2
APOL1
USP9Y
SI
MEGF8
CLN6
C9orf72
RAB3GAP2
CD14
MIR27A
PIK3CD
PTHLH
SON
GANAB
SERAC1
THPO
TNFAIP3
SKIC2
LOC114827851
MYH7B
IL2RB
LOC126806430
CYP11B1
CYP7B1
PTK2
NR1H4
COA8
SMARCA2
COL6A2
PTGS1
HEXB
GLS
UQCRC2
OXT
HOXA13
PRKCA-AS1
SPTB
MRPL44
MYOZ1
LOC129935183
FBP1
DNAI1
IFIH1
KIAA0586
MET
LMBRD1
NAA10
ADAMTS17
CFAP43
GP1BB
DPP6
PYCR1
TIMP2
ELP1
ATXN2
MSH6
AKAP10
ACHE
DDC
LOC126806420
PRKN
MPI
NCF1
ASL
POLR3A
DYRK1A
NAGS
XYLT1
DNAJB6
MMEL1
KCNH8
SHOC1
TRMT5
POLR3B
CCND1
SEMA3C
FRAS1
TRPS1
FKBP1A
LIF
NSUN2
MIR204
AOC3
IBA57
MDM2
PIK3R1
FLII
ABCD4
SAMHD1
PIGT
AFG3L2
ALAS2
ANK1
HDAC4
IL17RD
SETX
TCIRG1
S100A1
BTD
HLA-G
MT-TK
MIR144
NISCH
TARDBP
MIR132
PLEKHM2
PGM3
PPBP
HTR2A
HRC
IQCN
YY1
SOX4
RAG1
PDX1
ITPA
TMEM126A
AMT
LOC126806428
SKIC3
POMGNT2
GTF2IRD2
KMT2C
TIMP3
CHKA
DNAAF1
KIF1B
EIF2B3
PCNA
TRPM7
RBPJ
ITGB1
MIR182
HBG2
MSH2
MYOD1
LIMK1
ATAD3A
DAZ1
PSMC3
BNC1
AMN
APTX
CLN5
QRICH2
TTC29
MDM4
NDUFA6
HIRA
PEX19
B3GLCT
DCTN1
FDFT1
IVD
ADNP
HSD3B7
AGRN
RNASEH2C
LBR
BIN1
XK
GTF2IRD1
CDKN1A
LMOD3
MIR590
SMARCB1
SH2B1
APOA4
TFB1M
AK2
AXDND1
RBFOX2
MIR18A
COX20
ERBB4
RPS7
HIF1A-AS2
CASQ1
SNHG14
PANK2
HYAL1
HLA-C
TAC1
KRIT1
GTF2I
ARL6
STX1A
NAF1
VEGFC
CD79A
PIEZO2
ACTL7A
PCK2
ATP6V0A4
NOX4
ADAMTS2
LINC00261
ARX
LIAS
HLA-DPB1
MIR1-1
OLR1
MIR10A
LRRC10
CDKN1B
TCF4
TAC3
XIST
CYP7A1
CHRNB1
PNP
DCDC2
MIR133A1
POMK
EPCAM
DVL1
GCH1
APOC2
SLC26A8
TG
MRPL3
SLC19A1
MAF
IL6R
ESCO2
CCDC39
NEK1
HSPA8
CFAP70
HBEGF
ZNF423
PDGFB
PROK2
TLR7
S100B
LIPE
VIM
ERCC5
MAPK3
AKT2
GGT1
TIMP4
SMCHD1
PRG4
SPAG17
NR1H2
MIR451A
NDUFB10
CXADR
TOP3A
GNB5
FGF21
TPM2
IL13
YWHAE
TPI1
DOK7
ARMC2
MIPEP
CXCL10
MLH1
RUNX1
ERCC3
FREM2
CCL5
CNNM2
AKT3
LOC126806433
RPGR
PGAP3
MUC1
AUH
COX8A
ACOX1
GCG
CFAP251
MICU1
TTC7A
DVL3
P2RY12
PIEZO1
GK
COG7
CYB5R3
RPL35A
ALG8
GLI1
CELA2A
COQ6
ADK
B9D1
FAT4
MRPS16
ACO2
PEPD
MT-TS1
M1AP
IL33
FECH
ADAMTS19
PRNP
STIM1
MLXIPL
SOX18
SUN2
CFAP58
CYP24A1
IQCB1
ADCY6
TJP2
HEXA
TMEM231
TCTN2
NFIX
MANBA
MCCC1
ADRB3
GOSR2
CASP1
RAD21
LIG3
PDE9A
TYR
TNC
EDA
PSMB8
BCHE
CCL3
KLHL24
DNAH2
CFAP69
CIITA
RPL10
TBL2
OXA1L
C1QBP
VIP
COA6
TAF1
CAP2
CHRNG
PTF1A
B9D2
BSG
TXN
PGF
LINC02605
PDE4D
PET100
TTC21A
GNPAT
SLC52A3
PRKCSH
SREBF1
CYC1
FSIP2
PDCD1
NRAP
TRNT1
NCAM1
MEGF10
AOPEP
GFPT1
MPDU1
APOA1-AS
PQBP1
DNAJB11
DPAGT1
GLUD1
PINK1
IGFBP1
PIGO
PAX6
CEP120
DCN
CFHR5
ALDH3A2
SLC6A8
PKD2L2-DT
NFS1
CDC42
WDR11
AQP1
MDH2
SETD2
TIMMDC1
ACTL9
EIF2AK3
BCKDHA
SLC52A2
H3-3B
LTBP3
HIBCH
CRPPA
LAMA5
IL7R
NDUFV3
MCOLN1
KAT2B
WRAP53
HCFC1
RAD51
NAMPT
OXTR
RREB1
UBR1
DACT1
ZPBP
GAMT
EXT2
DPP4
HGD
ATP6V1E1
OGDH
MIR29C
PRKDC
MRE11
ACTL6A
LMX1B
KHDRBS1
ALDOB
XRCC4
ARVCF
NEDD4L
HLCS
KITLG
SLC22A12
IFT43
IL1RL1
SLC26A4
TRPM3
SEPTIN12
ENO2
MIR200A
PDHA2
RFC2
EBP
MFSD8
DYNC2LI1
NHP2
WASHC5
TNNI1
DPM1
DAND5
TRIT1
FGD1
CREB1
CDH23
RNU4ATAC
IDH1
COQ7
LOC129992813
CCND2
PRTN3
LEPQTL1
GET1
IL7
PCK1
MIR20A
SRD5A2
CASP8
TFPI
SCN9A
APOA2
ALAD
DAZL
TEX11
ZMYND15
STAT4
CFAP47
GALK1
WNT5A
SOX3
DHX9
MAPK10
HEAT2
PNKP
AK1
YY1AP1
SUN5
CA2
THRB
GJA4
SIX5
PXDN
CLN8
FLI1
ESR2
MIR30D
KCNA1
MMADHC
TEX14
ALG6
APOH
MIR379
HPD
ASPA
LRP4
HTRA1
DISP1
SLC34A1
PLP1

## Sheet: Table D.4 GO BP
_MEMBER_MyList	_LogP_MyList	GO	_PATTERN_	_RANK_	GiniIndex	Category	CategoryID	Description	PARENT_GO	LogP	Enrichment	Z-score	#TotalGeneInLibrary	#GeneInGO	#GeneInHitList	#GeneInGOAndHitList	%InGO	STDV %InGO	GeneID	Hits	Log(q-value)	EvidenceCutoff	GROUP_ID	FirstInGroupByEnrichment	FirstInGroupByLogP	BestLogPInGroup	BestEnrichmentInGroup	URL
1	-35.3731	GO:1901699	M1	1	0	GO Biological Processes	19	cellular response to nitrogen compound	19_GO:0050896 response to stimulus	-35.3731	23.0335	26.2726	30238	627	67	32	47.7612	6.10235	142|154|207|338|351|836|948|1906|2353|2475|2932|3383|3481|4193|5243|5294|5295|5468|5566|5594|5595|6517|6647|6714|6720|6772|6774|7099|7124|7157|7412|9370	PARP1|ADRB2|AKT1|APOB|APP|CASP3|CD36|EDN1|FOS|MTOR|GSK3B|ICAM1|IGF2|MDM2|ABCB1|PIK3CG|PIK3R1|PPARG|PRKACA|MAPK1|MAPK3|SLC2A4|SOD1|SRC|SREBF1|STAT1|STAT3|TLR4|TNF|TP53|VCAM1|ADIPOQ	-31.2049	0	1	1	1	-35.3731	36.2165
1	-25.9118	GO:0043434	M1	1	0	GO Biological Processes	19	response to peptide hormone	19_GO:0050896 response to stimulus	-25.9118	25.7573	23.5779	30238	403	67	23	34.3284	5.80067	142|207|1432|1906|2353|2475|2932|3481|4193|5243|5295|5465|5468|5566|5578|5594|5595|6517|6714|6720|6772|6774|9370	PARP1|AKT1|MAPK14|EDN1|FOS|MTOR|GSK3B|IGF2|MDM2|ABCB1|PIK3R1|PPARA|PPARG|PRKACA|PRKCA|MAPK1|MAPK3|SLC2A4|SRC|SREBF1|STAT1|STAT3|ADIPOQ	-22.785	0	1	0	0	-35.3731	36.2165
1	-24.0859	GO:0032870	M1	1	0	GO Biological Processes	19	cellular response to hormone stimulus	19_GO:0050896 response to stimulus	-24.0859	19.2732	20.6059	30238	562	67	24	35.8209	5.85771	142|207|1906|2099|2100|2353|2475|2908|2932|3481|4193|5243|5295|5465|5468|5566|5594|5595|6517|6714|6720|6772|6774|9370	PARP1|AKT1|EDN1|ESR1|ESR2|FOS|MTOR|NR3C1|GSK3B|IGF2|MDM2|ABCB1|PIK3R1|PPARA|PPARG|PRKACA|MAPK1|MAPK3|SLC2A4|SRC|SREBF1|STAT1|STAT3|ADIPOQ	-21.1481	0	1	0	0	-35.3731	36.2165
1	-22.6922	GO:0071375	M1	1	0	GO Biological Processes	19	cellular response to peptide hormone stimulus	19_GO:0050896 response to stimulus	-22.6922	30.6248	23.4688	30238	280	67	19	28.3582	5.50662	142|207|1906|2353|2475|2932|3481|4193|5295|5468|5566|5594|5595|6517|6714|6720|6772|6774|9370	PARP1|AKT1|EDN1|FOS|MTOR|GSK3B|IGF2|MDM2|PIK3R1|PPARG|PRKACA|MAPK1|MAPK3|SLC2A4|SRC|SREBF1|STAT1|STAT3|ADIPOQ	-19.8664	0	1	0	0	-35.3731	36.2165
1	-19.4354	GO:0007167	M1	1	0	GO Biological Processes	19	enzyme-linked receptor protein signaling pathway	19_GO:0050896 response to stimulus	-19.4354	14.6877	16.9609	30238	676	67	22	32.8358	5.73727	142|207|673|836|1432|1956|2064|2353|2475|2932|3481|3791|4313|4318|5295|5468|5594|5595|6714|6720|6774|7157	PARP1|AKT1|BRAF|CASP3|MAPK14|EGFR|ERBB2|FOS|MTOR|GSK3B|IGF2|KDR|MMP2|MMP9|PIK3R1|PPARG|MAPK1|MAPK3|SRC|SREBF1|STAT3|TP53	-16.9007	0	1	0	0	-35.3731	36.2165
1	-19.2902	GO:0032868	M1	1	0	GO Biological Processes	19	response to insulin	19_GO:0050896 response to stimulus	-19.2902	31.6711	21.9066	30238	228	67	16	23.8806	5.20874	142|207|1432|2353|2475|2932|3481|5295|5465|5468|5594|5595|6517|6720|6772|9370	PARP1|AKT1|MAPK14|FOS|MTOR|GSK3B|IGF2|PIK3R1|PPARA|PPARG|MAPK1|MAPK3|SLC2A4|SREBF1|STAT1|ADIPOQ	-16.7654	0	1	0	0	-35.3731	36.2165
1	-17.3072	GO:0007169	M1	1	0	GO Biological Processes	19	cell surface receptor protein tyrosine kinase signaling pathway	19_GO:0050896 response to stimulus	-17.3072	17.933	17.1118	30238	453	67	18	26.8657	5.41529	207|673|836|1432|1956|2064|2475|2932|3481|3791|4313|4318|5295|5594|5595|6714|6720|6774	AKT1|BRAF|CASP3|MAPK14|EGFR|ERBB2|MTOR|GSK3B|IGF2|KDR|MMP2|MMP9|PIK3R1|MAPK1|MAPK3|SRC|SREBF1|STAT3	-14.9715	0	1	0	0	-35.3731	36.2165
1	-16.4403	GO:0032869	M1	1	0	GO Biological Processes	19	cellular response to insulin stimulus	19_GO:0050896 response to stimulus	-16.4403	36.2165	21.179	30238	162	67	13	19.403	4.83121	142|207|2475|2932|3481|5295|5468|5594|5595|6517|6720|6772|9370	PARP1|AKT1|MTOR|GSK3B|IGF2|PIK3R1|PPARG|MAPK1|MAPK3|SLC2A4|SREBF1|STAT1|ADIPOQ	-14.1806	0	1	0	0	-35.3731	36.2165
1	-30.9449	GO:0030335	M1	1	0	GO Biological Processes	19	positive regulation of cell migration	19_GO:0040011 locomotion	-30.9449	21.5975	24.137	30238	606	67	29	43.2836	6.05311	207|351|596|1906|1956|2475|2932|3162|3383|3458|3553|3565|3576|3791|4193|4313|4318|5054|5294|5295|5578|5594|5595|5743|6714|6774|7099|7124|7852	AKT1|APP|BCL2|EDN1|EGFR|MTOR|GSK3B|HMOX1|ICAM1|IFNG|IL1B|IL4|CXCL8|KDR|MDM2|MMP2|MMP9|SERPINE1|PIK3CG|PIK3R1|PRKCA|MAPK1|MAPK3|PTGS2|SRC|STAT3|TLR4|TNF|CXCR4	-27.0777	0	2	1	1	-30.9449	21.5975
1	-30.3778	GO:2000147	M1	1	0	GO Biological Processes	19	positive regulation of cell motility	19_GO:0040011 locomotion	-30.3778	20.6437	23.5561	30238	634	67	29	43.2836	6.05311	207|351|596|1906|1956|2475|2932|3162|3383|3458|3553|3565|3576|3791|4193|4313|4318|5054|5294|5295|5578|5594|5595|5743|6714|6774|7099|7124|7852	AKT1|APP|BCL2|EDN1|EGFR|MTOR|GSK3B|HMOX1|ICAM1|IFNG|IL1B|IL4|CXCL8|KDR|MDM2|MMP2|MMP9|SERPINE1|PIK3CG|PIK3R1|PRKCA|MAPK1|MAPK3|PTGS2|SRC|STAT3|TLR4|TNF|CXCR4	-26.6867	0	2	0	0	-30.9449	21.5975
1	-30.0462	GO:0040017	M1	1	0	GO Biological Processes	19	positive regulation of locomotion	19_GO:0040011 locomotion	-30.0462	20.1046	23.2215	30238	651	67	29	43.2836	6.05311	207|351|596|1906|1956|2475|2932|3162|3383|3458|3553|3565|3576|3791|4193|4313|4318|5054|5294|5295|5578|5594|5595|5743|6714|6774|7099|7124|7852	AKT1|APP|BCL2|EDN1|EGFR|MTOR|GSK3B|HMOX1|ICAM1|IFNG|IL1B|IL4|CXCL8|KDR|MDM2|MMP2|MMP9|SERPINE1|PIK3CG|PIK3R1|PRKCA|MAPK1|MAPK3|PTGS2|SRC|STAT3|TLR4|TNF|CXCR4	-26.48	0	2	0	0	-30.9449	21.5975
1	-15.8021	GO:0080135	M1	1	0	GO Biological Processes	19	regulation of cellular response to stress	19_GO:0050896 response to stimulus	-15.8021	14.7167	15.327	30238	552	67	18	26.8657	5.41529	142|207|351|596|673|948|1956|2475|2932|4137|4193|5295|5594|5595|5743|6774|7099|7157	PARP1|AKT1|APP|BCL2|BRAF|CD36|EGFR|MTOR|GSK3B|MAPT|MDM2|PIK3R1|MAPK1|MAPK3|PTGS2|STAT3|TLR4|TP53	-13.5975	0	2	0	0	-30.9449	21.5975
1	-28.3341	GO:0036293	M1	1	0	GO Biological Processes	19	response to decreased oxygen levels	19_GO:0050896 response to stimulus	-28.3341	32.7451	26.7751	30238	317	67	23	34.3284	5.80067	207|596|836|1906|2034|2353|2475|4193|4313|4842|4843|5243|5465|5468|5743|6517|6774|7054|7124|7157|7412|7852|9370	AKT1|BCL2|CASP3|EDN1|EPAS1|FOS|MTOR|MDM2|MMP2|NOS1|NOS2|ABCB1|PPARA|PPARG|PTGS2|SLC2A4|STAT3|TH|TNF|TP53|VCAM1|CXCR4|ADIPOQ	-24.8648	0	3	1	1	-28.3341	33.0963
1	-27.5056	GO:0070482	M1	1	0	GO Biological Processes	19	response to oxygen levels	19_GO:0050896 response to stimulus	-27.5056	30.175	25.6455	30238	344	67	23	34.3284	5.80067	207|596|836|1906|2034|2353|2475|4193|4313|4842|4843|5243|5465|5468|5743|6517|6774|7054|7124|7157|7412|7852|9370	AKT1|BCL2|CASP3|EDN1|EPAS1|FOS|MTOR|MDM2|MMP2|NOS1|NOS2|ABCB1|PPARA|PPARG|PTGS2|SLC2A4|STAT3|TH|TNF|TP53|VCAM1|CXCR4|ADIPOQ	-24.1825	0	3	0	0	-28.3341	33.0963
1	-27.0256	GO:0001666	M1	1	0	GO Biological Processes	19	response to hypoxia	19_GO:0050896 response to stimulus	-27.0256	32.6608	26.145	30238	304	67	22	32.8358	5.73727	596|836|1906|2034|2353|2475|4193|4313|4842|4843|5243|5465|5468|5743|6517|6774|7054|7124|7157|7412|7852|9370	BCL2|CASP3|EDN1|EPAS1|FOS|MTOR|MDM2|MMP2|NOS1|NOS2|ABCB1|PPARA|PPARG|PTGS2|SLC2A4|STAT3|TH|TNF|TP53|VCAM1|CXCR4|ADIPOQ	-23.8502	0	3	0	0	-28.3341	33.0963
1	-13.5052	GO:0036294	M1	1	0	GO Biological Processes	19	cellular response to decreased oxygen levels	19_GO:0050896 response to stimulus	-13.5052	33.0963	18.5702	30238	150	67	11	16.4179	4.52562	207|596|1906|2034|2353|2475|4193|5468|5743|6517|7157	AKT1|BCL2|EDN1|EPAS1|FOS|MTOR|MDM2|PPARG|PTGS2|SLC2A4|TP53	-11.4442	0	3	0	0	-28.3341	33.0963
1	-13.0168	GO:0071453	M1	1	0	GO Biological Processes	19	cellular response to oxygen levels	19_GO:0050896 response to stimulus	-13.0168	29.9063	17.5986	30238	166	67	11	16.4179	4.52562	207|596|1906|2034|2353|2475|4193|5468|5743|6517|7157	AKT1|BCL2|EDN1|EPAS1|FOS|MTOR|MDM2|PPARG|PTGS2|SLC2A4|TP53	-10.9978	0	3	0	0	-28.3341	33.0963
1	-12.1268	GO:0071456	M1	1	0	GO Biological Processes	19	cellular response to hypoxia	19_GO:0050896 response to stimulus	-12.1268	31.7826	17.3264	30238	142	67	10	14.9254	4.35337	596|1906|2034|2353|2475|4193|5468|5743|6517|7157	BCL2|EDN1|EPAS1|FOS|MTOR|MDM2|PPARG|PTGS2|SLC2A4|TP53	-10.1761	0	3	0	0	-28.3341	33.0963
1	-9.37982	GO:0045165	M1	1	0	GO Biological Processes	19	cell fate commitment	19_GO:0032502 developmental process	-9.37982	16.7775	12.2487	30238	269	67	10	14.9254	4.35337	596|673|836|1906|2034|2475|3791|5468|6774|7157	BCL2|BRAF|CASP3|EDN1|EPAS1|MTOR|KDR|PPARG|STAT3|TP53	-7.66491	0	3	0	0	-28.3341	33.0963
1	-27.6979	GO:0071345	M1	1	0	GO Biological Processes	19	cellular response to cytokine stimulus	19_GO:0050896 response to stimulus	-27.6979	16.6515	20.9518	30238	786	67	29	43.2836	6.05311	207|836|1432|1906|2353|2932|3383|3458|3553|3558|3565|3576|4313|4843|5243|5295|5566|5594|5595|6517|6714|6772|6774|7099|7124|7157|7412|7852|9370	AKT1|CASP3|MAPK14|EDN1|FOS|GSK3B|ICAM1|IFNG|IL1B|IL2|IL4|CXCL8|MMP2|NOS2|ABCB1|PIK3R1|PRKACA|MAPK1|MAPK3|SLC2A4|SRC|STAT1|STAT3|TLR4|TNF|TP53|VCAM1|CXCR4|ADIPOQ	-24.3078	0	4	1	1	-27.6979	37.8196
1	-19.2523	GO:0034612	M1	1	0	GO Biological Processes	19	response to tumor necrosis factor	19_GO:0050896 response to stimulus	-19.2523	37.8196	23.2825	30238	179	67	15	22.3881	5.09255	207|836|1432|1906|2353|3576|5243|5594|5595|6517|6772|7124|7157|7412|9370	AKT1|CASP3|MAPK14|EDN1|FOS|CXCL8|ABCB1|MAPK1|MAPK3|SLC2A4|STAT1|TNF|TP53|VCAM1|ADIPOQ	-16.7469	0	4	0	0	-27.6979	37.8196
1	-17.7609	GO:0019221	M1	1	0	GO Biological Processes	19	cytokine-mediated signaling pathway	19_GO:0050896 response to stimulus	-17.7609	19.0249	17.6771	30238	427	67	18	26.8657	5.41529	207|836|1432|3458|3553|3558|3565|5295|5566|5594|5595|6714|6772|6774|7124|7157|7852|9370	AKT1|CASP3|MAPK14|IFNG|IL1B|IL2|IL4|PIK3R1|PRKACA|MAPK1|MAPK3|SRC|STAT1|STAT3|TNF|TP53|CXCR4|ADIPOQ	-15.3708	0	4	0	0	-27.6979	37.8196
1	-16.6576	GO:0071356	M1	1	0	GO Biological Processes	19	cellular response to tumor necrosis factor	19_GO:0050896 response to stimulus	-16.6576	37.6095	21.603	30238	156	67	13	19.403	4.83121	207|1432|1906|2353|3576|5243|5594|5595|6517|6772|7124|7157|7412	AKT1|MAPK14|EDN1|FOS|CXCL8|ABCB1|MAPK1|MAPK3|SLC2A4|STAT1|TNF|TP53|VCAM1	-14.3814	0	4	0	0	-27.6979	37.8196
1	-27.0214	GO:0062013	M1	1	0	GO Biological Processes	19	positive regulation of small molecule metabolic process	19_GO:0048518 positive regulation of biological process	-27.0214	51.0414	30.6499	30238	168	67	19	28.3582	5.50662	207|351|1906|2475|3458|3481|3553|3565|5465|5468|5566|5594|5743|6622|6714|6720|6774|7124|9370	AKT1|APP|EDN1|MTOR|IFNG|IGF2|IL1B|IL4|PPARA|PPARG|PRKACA|MAPK1|PTGS2|SNCA|SRC|SREBF1|STAT3|TNF|ADIPOQ	-23.8502	0	5	1	1	-27.0214	75.2189
1	-27.0185	GO:0062012	M1	1	0	GO Biological Processes	19	regulation of small molecule metabolic process	19_GO:0050789 regulation of biological process	-27.0185	28.754	24.999	30238	361	67	23	34.3284	5.80067	142|207|338|351|1906|2475|2908|3458|3481|3553|3565|5465|5468|5566|5594|5743|6622|6714|6720|6774|7124|7157|9370	PARP1|AKT1|APOB|APP|EDN1|MTOR|NR3C1|IFNG|IGF2|IL1B|IL4|PPARA|PPARG|PRKACA|MAPK1|PTGS2|SNCA|SRC|SREBF1|STAT3|TNF|TP53|ADIPOQ	-23.8502	0	5	0	0	-27.0214	75.2189
1	-17.6238	GO:0019216	M1	1	0	GO Biological Processes	19	regulation of lipid metabolic process	19_GO:0050789 regulation of biological process	-17.6238	21.4311	18.3254	30238	358	67	17	25.3731	5.31615	207|338|1906|2475|2908|3458|3553|5294|5465|5468|5566|5594|5743|6622|6720|7124|9370	AKT1|APOB|EDN1|MTOR|NR3C1|IFNG|IL1B|PIK3CG|PPARA|PPARG|PRKACA|MAPK1|PTGS2|SNCA|SREBF1|TNF|ADIPOQ	-15.2618	0	5	0	0	-27.0214	75.2189
1	-17.0799	GO:0045834	M1	1	0	GO Biological Processes	19	positive regulation of lipid metabolic process	19_GO:0048518 positive regulation of biological process	-17.0799	40.4626	22.4465	30238	145	67	13	19.403	4.83121	207|1906|2475|3458|3553|5465|5468|5566|5594|5743|6720|7124|9370	AKT1|EDN1|MTOR|IFNG|IL1B|PPARA|PPARG|PRKACA|MAPK1|PTGS2|SREBF1|TNF|ADIPOQ	-14.7629	0	5	0	0	-27.0214	75.2189
1	-15.2014	GO:0046889	M1	1	0	GO Biological Processes	19	positive regulation of lipid biosynthetic process	19_GO:0048518 positive regulation of biological process	-15.2014	46.8344	22.2763	30238	106	67	11	16.4179	4.52562	207|1906|2475|3458|3553|5465|5566|5594|5743|6720|7124	AKT1|EDN1|MTOR|IFNG|IL1B|PPARA|PRKACA|MAPK1|PTGS2|SREBF1|TNF	-13.0331	0	5	0	0	-27.0214	75.2189
1	-15.0964	GO:0046890	M1	1	0	GO Biological Processes	19	regulation of lipid biosynthetic process	19_GO:0050789 regulation of biological process	-15.0964	28.6199	18.6987	30238	205	67	13	19.403	4.83121	207|338|1906|2475|2908|3458|3553|5465|5566|5594|5743|6720|7124	AKT1|APOB|EDN1|MTOR|NR3C1|IFNG|IL1B|PPARA|PRKACA|MAPK1|PTGS2|SREBF1|TNF	-12.941	0	5	0	0	-27.0214	75.2189
1	-10.5966	GO:0050810	M1	1	0	GO Biological Processes	19	regulation of steroid biosynthetic process	19_GO:0050789 regulation of biological process	-10.5966	40.1167	17.5132	30238	90	67	8	11.9403	3.96149	207|338|2908|3458|5566|5594|6720|7124	AKT1|APOB|NR3C1|IFNG|PRKACA|MAPK1|SREBF1|TNF	-8.76077	0	5	0	0	-27.0214	75.2189
1	-9.68358	GO:0010893	M1	1	0	GO Biological Processes	19	positive regulation of steroid biosynthetic process	19_GO:0048518 positive regulation of biological process	-9.68358	73.186	20.704	30238	37	67	6	8.95522	3.48842	207|3458|5566|5594|6720|7124	AKT1|IFNG|PRKACA|MAPK1|SREBF1|TNF	-7.94186	0	5	0	0	-27.0214	75.2189
1	-9.55522	GO:0019218	M1	1	0	GO Biological Processes	19	regulation of steroid metabolic process	19_GO:0050789 regulation of biological process	-9.55522	29.8389	14.9788	30238	121	67	8	11.9403	3.96149	207|338|2908|3458|5566|5594|6720|7124	AKT1|APOB|NR3C1|IFNG|PRKACA|MAPK1|SREBF1|TNF	-7.82632	0	5	0	0	-27.0214	75.2189
1	-9.20648	GO:0045940	M1	1	0	GO Biological Processes	19	positive regulation of steroid metabolic process	19_GO:0048518 positive regulation of biological process	-9.20648	61.5427	18.9383	30238	44	67	6	8.95522	3.48842	207|3458|5566|5594|6720|7124	AKT1|IFNG|PRKACA|MAPK1|SREBF1|TNF	-7.50953	0	5	0	0	-27.0214	75.2189
1	-8.36772	GO:1902930	M1	1	0	GO Biological Processes	19	regulation of alcohol biosynthetic process	19_GO:0050789 regulation of biological process	-8.36772	45.1313	16.1246	30238	60	67	6	8.95522	3.48842	207|338|5566|5594|6622|6720	AKT1|APOB|PRKACA|MAPK1|SNCA|SREBF1	-6.73478	0	5	0	0	-27.0214	75.2189
1	-7.72295	GO:0045540	M1	1	0	GO Biological Processes	19	regulation of cholesterol biosynthetic process	19_GO:0050789 regulation of biological process	-7.72295	60.9883	17.2056	30238	37	67	5	7.46269	3.21047	207|338|5566|5594|6720	AKT1|APOB|PRKACA|MAPK1|SREBF1	-6.16453	0	5	0	0	-27.0214	75.2189
1	-7.72295	GO:0106118	M1	1	0	GO Biological Processes	19	regulation of sterol biosynthetic process	19_GO:0050789 regulation of biological process	-7.72295	60.9883	17.2056	30238	37	67	5	7.46269	3.21047	207|338|5566|5594|6720	AKT1|APOB|PRKACA|MAPK1|SREBF1	-6.16453	0	5	0	0	-27.0214	75.2189
1	-7.66242	GO:1902932	M1	1	0	GO Biological Processes	19	positive regulation of alcohol biosynthetic process	19_GO:0048518 positive regulation of biological process	-7.66242	59.3833	16.9703	30238	38	67	5	7.46269	3.21047	207|5566|5594|6622|6720	AKT1|PRKACA|MAPK1|SNCA|SREBF1	-6.11119	0	5	0	0	-27.0214	75.2189
1	-6.67913	GO:0090181	M1	1	0	GO Biological Processes	19	regulation of cholesterol metabolic process	19_GO:0050789 regulation of biological process	-6.67913	38.2469	13.4951	30238	59	67	5	7.46269	3.21047	207|338|5566|5594|6720	AKT1|APOB|PRKACA|MAPK1|SREBF1	-5.22355	0	5	0	0	-27.0214	75.2189
1	-6.64553	GO:0045542	M1	1	0	GO Biological Processes	19	positive regulation of cholesterol biosynthetic process	19_GO:0048518 positive regulation of biological process	-6.64553	75.2189	17.1407	30238	24	67	4	5.97015	2.8946	207|5566|5594|6720	AKT1|PRKACA|MAPK1|SREBF1	-5.1958	0	5	0	0	-27.0214	75.2189
1	-6.64553	GO:0106120	M1	1	0	GO Biological Processes	19	positive regulation of sterol biosynthetic process	19_GO:0048518 positive regulation of biological process	-6.64553	75.2189	17.1407	30238	24	67	4	5.97015	2.8946	207|5566|5594|6720	AKT1|PRKACA|MAPK1|SREBF1	-5.1958	0	5	0	0	-27.0214	75.2189
1	-6.17914	GO:0090205	M1	1	0	GO Biological Processes	19	positive regulation of cholesterol metabolic process	19_GO:0048518 positive regulation of biological process	-6.17914	58.234	15.0243	30238	31	67	4	5.97015	2.8946	207|5566|5594|6720	AKT1|PRKACA|MAPK1|SREBF1	-4.78615	0	5	0	0	-27.0214	75.2189
1	-25.0514	GO:0071396	M1	1	0	GO Biological Processes	19	cellular response to lipid	19_GO:0050896 response to stimulus	-25.0514	19.0911	20.9305	30238	591	67	25	37.3134	5.90857	207|948|1432|1906|1956|2099|2100|2353|2908|2932|3553|3576|4313|4318|4843|5054|5243|5465|5594|5595|5599|6714|6720|7099|7124	AKT1|CD36|MAPK14|EDN1|EGFR|ESR1|ESR2|FOS|NR3C1|GSK3B|IL1B|CXCL8|MMP2|MMP9|NOS2|SERPINE1|ABCB1|PPARA|MAPK1|MAPK3|MAPK8|SRC|SREBF1|TLR4|TNF	-21.9623	0	6	1	1	-25.0514	30.2315
1	-24.5095	GO:0032496	M1	1	0	GO Biological Processes	19	response to lipopolysaccharide	19_GO:0044419 biological process involved in interspecies interaction between organisms	-24.5095	28.5469	23.7835	30238	332	67	21	31.3433	5.6673	207|836|948|1432|1906|2353|3553|3576|4318|4353|4842|4843|5054|5243|5594|5595|5599|6622|7099|7124|7412	AKT1|CASP3|CD36|MAPK14|EDN1|FOS|IL1B|CXCL8|MMP9|MPO|NOS1|NOS2|SERPINE1|ABCB1|MAPK1|MAPK3|MAPK8|SNCA|TLR4|TNF|VCAM1	-21.5337	0	6	0	0	-25.0514	30.2315
1	-23.8433	GO:0002237	M1	1	0	GO Biological Processes	19	response to molecule of bacterial origin	19_GO:0044419 biological process involved in interspecies interaction between organisms	-23.8433	26.5478	22.8825	30238	357	67	21	31.3433	5.6673	207|836|948|1432|1906|2353|3553|3576|4318|4353|4842|4843|5054|5243|5594|5595|5599|6622|7099|7124|7412	AKT1|CASP3|CD36|MAPK14|EDN1|FOS|IL1B|CXCL8|MMP9|MPO|NOS1|NOS2|SERPINE1|ABCB1|MAPK1|MAPK3|MAPK8|SNCA|TLR4|TNF|VCAM1	-20.9303	0	6	0	0	-25.0514	30.2315
1	-21.2184	GO:0009617	M1	1	0	GO Biological Processes	19	response to bacterium	19_GO:0044419 biological process involved in interspecies interaction between organisms	-21.2184	14.5585	17.6459	30238	744	67	24	35.8209	5.85771	207|351|836|948|1432|1906|2353|2475|3553|3576|4318|4353|4842|4843|5054|5243|5594|5595|5599|6622|7099|7124|7412|9370	AKT1|APP|CASP3|CD36|MAPK14|EDN1|FOS|MTOR|IL1B|CXCL8|MMP9|MPO|NOS1|NOS2|SERPINE1|ABCB1|MAPK1|MAPK3|MAPK8|SNCA|TLR4|TNF|VCAM1|ADIPOQ	-18.4815	0	6	0	0	-25.0514	30.2315
1	-18.5609	GO:0071216	M1	1	0	GO Biological Processes	19	cellular response to biotic stimulus	19_GO:0050896 response to stimulus	-18.5609	28.5416	20.7304	30238	253	67	16	23.8806	5.20874	207|948|1432|2932|3553|3576|4318|4843|5054|5243|5594|5595|5599|7099|7124|7157	AKT1|CD36|MAPK14|GSK3B|IL1B|CXCL8|MMP9|NOS2|SERPINE1|ABCB1|MAPK1|MAPK3|MAPK8|TLR4|TNF|TP53	-16.1087	0	6	0	0	-25.0514	30.2315
1	-16.5861	GO:0071222	M1	1	0	GO Biological Processes	19	cellular response to lipopolysaccharide	19_GO:0044419 biological process involved in interspecies interaction between organisms	-16.5861	30.2315	19.9832	30238	209	67	14	20.8955	4.96695	207|948|1432|3553|3576|4318|4843|5054|5243|5594|5595|5599|7099|7124	AKT1|CD36|MAPK14|IL1B|CXCL8|MMP9|NOS2|SERPINE1|ABCB1|MAPK1|MAPK3|MAPK8|TLR4|TNF	-14.321	0	6	0	0	-25.0514	30.2315
1	-16.081	GO:0071219	M1	1	0	GO Biological Processes	19	cellular response to molecule of bacterial origin	19_GO:0044419 biological process involved in interspecies interaction between organisms	-16.081	27.8343	19.1238	30238	227	67	14	20.8955	4.96695	207|948|1432|3553|3576|4318|4843|5054|5243|5594|5595|5599|7099|7124	AKT1|CD36|MAPK14|IL1B|CXCL8|MMP9|NOS2|SERPINE1|ABCB1|MAPK1|MAPK3|MAPK8|TLR4|TNF	-13.8422	0	6	0	0	-25.0514	30.2315
1	-12.9785	GO:0009612	M1	1	0	GO Biological Processes	19	response to mechanical stimulus	19_GO:0050896 response to stimulus	-12.9785	23.7533	16.2514	30238	228	67	12	17.9104	4.68446	1432|1906|2353|3553|4313|4353|5578|5595|5599|6772|7099|7124	MAPK14|EDN1|FOS|IL1B|MMP2|MPO|PRKCA|MAPK3|MAPK8|STAT1|TLR4|TNF	-10.9686	0	6	0	0	-25.0514	30.2315
1	-11.4038	GO:0000165	M1	1	0	GO Biological Processes	19	MAPK cascade	19_GO:0050896 response to stimulus	-11.4038	21.3066	14.6633	30238	233	67	11	16.4179	4.52562	673|948|1432|1906|1956|3553|5594|5595|5599|7099|7124	BRAF|CD36|MAPK14|EDN1|EGFR|IL1B|MAPK1|MAPK3|MAPK8|TLR4|TNF	-9.52108	0	6	0	0	-25.0514	30.2315
1	-6.06824	GO:0071496	M1	1	0	GO Biological Processes	19	cellular response to external stimulus	19_GO:0050896 response to stimulus	-6.06824	28.9303	11.6391	30238	78	67	5	7.46269	3.21047	3553|5243|5595|5599|7099	IL1B|ABCB1|MAPK3|MAPK8|TLR4	-4.68605	0	6	0	0	-25.0514	30.2315
1	-4.98112	GO:0007254	M1	1	0	GO Biological Processes	19	JNK cascade	19_GO:0050896 response to stimulus	-4.98112	29.5943	10.5346	30238	61	67	4	5.97015	2.8946	3553|5599|7099|7124	IL1B|MAPK8|TLR4|TNF	-3.72617	0	6	0	0	-25.0514	30.2315
1	-4.60129	GO:0071260	M1	1	0	GO Biological Processes	19	cellular response to mechanical stimulus	19_GO:0050896 response to stimulus	-4.60129	23.7533	9.35909	30238	76	67	4	5.97015	2.8946	3553|5595|5599|7099	IL1B|MAPK3|MAPK8|TLR4	-3.38633	0	6	0	0	-25.0514	30.2315
1	-24.6972	GO:0006979	M1	1	0	GO Biological Processes	19	response to oxidative stress	19_GO:0050896 response to stimulus	-24.6972	25.6561	23.0044	30238	387	67	22	32.8358	5.73727	142|207|596|836|948|1906|2034|2353|3162|4137|4193|4313|4353|5578|5599|5743|6622|6647|6714|6772|7157|9370	PARP1|AKT1|BCL2|CASP3|CD36|EDN1|EPAS1|FOS|HMOX1|MAPT|MDM2|MMP2|MPO|PRKCA|MAPK8|PTGS2|SNCA|SOD1|SRC|STAT1|TP53|ADIPOQ	-21.6429	0	7	1	1	-24.6972	39.4352
1	-20.5555	GO:0062197	M1	1	0	GO Biological Processes	19	cellular response to chemical stress	19_GO:0050896 response to stimulus	-20.5555	27.2605	21.4683	30238	298	67	18	26.8657	5.41529	142|836|948|1906|2353|2475|4137|4193|4313|4353|5243|5599|5743|6517|6622|6647|6714|7157	PARP1|CASP3|CD36|EDN1|FOS|MTOR|MAPT|MDM2|MMP2|MPO|ABCB1|MAPK8|PTGS2|SLC2A4|SNCA|SOD1|SRC|TP53	-17.8924	0	7	0	0	-24.6972	39.4352
1	-17.5056	GO:0000302	M1	1	0	GO Biological Processes	19	response to reactive oxygen species	19_GO:0050896 response to stimulus	-17.5056	35.1022	21.6247	30238	180	67	14	20.8955	4.96695	596|836|1906|2353|3162|4137|4193|4313|4353|5578|5599|6647|6714|6772	BCL2|CASP3|EDN1|FOS|HMOX1|MAPT|MDM2|MMP2|MPO|PRKCA|MAPK8|SOD1|SRC|STAT1	-15.1569	0	7	0	0	-24.6972	39.4352
1	-14.3012	GO:0034599	M1	1	0	GO Biological Processes	19	cellular response to oxidative stress	19_GO:0050896 response to stimulus	-14.3012	24.8605	17.3409	30238	236	67	13	19.403	4.83121	142|948|1906|2353|4137|4193|4313|4353|5599|6622|6647|6714|7157	PARP1|CD36|EDN1|FOS|MAPT|MDM2|MMP2|MPO|MAPK8|SNCA|SOD1|SRC|TP53	-12.1937	0	7	0	0	-24.6972	39.4352
1	-11.8047	GO:0042542	M1	1	0	GO Biological Processes	19	response to hydrogen peroxide	19_GO:0050896 response to stimulus	-11.8047	39.4352	18.413	30238	103	67	9	13.4328	4.16604	596|836|1906|3162|4193|4313|6647|6714|6772	BCL2|CASP3|EDN1|HMOX1|MDM2|MMP2|SOD1|SRC|STAT1	-9.8844	0	7	0	0	-24.6972	39.4352
1	-10.8217	GO:0034614	M1	1	0	GO Biological Processes	19	cellular response to reactive oxygen species	19_GO:0050896 response to stimulus	-10.8217	30.7714	16.1537	30238	132	67	9	13.4328	4.16604	1906|2353|4137|4193|4313|4353|5599|6647|6714	EDN1|FOS|MAPT|MDM2|MMP2|MPO|MAPK8|SOD1|SRC	-8.97158	0	7	0	0	-24.6972	39.4352
1	-24.5904	GO:0050727	M1	1	0	GO Biological Processes	19	regulation of inflammatory response	19_GO:0050896 response to stimulus	-24.5904	22.5657	21.9637	30238	460	67	23	34.3284	5.80067	351|836|1432|2099|3458|3553|3558|3565|4318|5054|5294|5465|5468|5594|5595|5743|6622|6647|6714|6774|7099|7124|9370	APP|CASP3|MAPK14|ESR1|IFNG|IL1B|IL2|IL4|MMP9|SERPINE1|PIK3CG|PPARA|PPARG|MAPK1|MAPK3|PTGS2|SNCA|SOD1|SRC|STAT3|TLR4|TNF|ADIPOQ	-21.5683	0	8	1	1	-24.5904	35.2983
1	-22.7197	GO:0032103	M1	1	0	GO Biological Processes	19	positive regulation of response to external stimulus	19_GO:0048518 positive regulation of biological process	-22.7197	16.8715	19.155	30238	642	67	24	35.8209	5.85771	207|351|673|836|948|1432|1906|3458|3553|3558|3576|3791|5054|5294|5578|5594|5595|5599|5743|6622|6714|6774|7099|7124	AKT1|APP|BRAF|CASP3|CD36|MAPK14|EDN1|IFNG|IL1B|IL2|CXCL8|KDR|SERPINE1|PIK3CG|PRKCA|MAPK1|MAPK3|MAPK8|PTGS2|SNCA|SRC|STAT3|TLR4|TNF	-19.8737	0	8	0	0	-24.5904	35.2983
1	-21.4101	GO:0006954	M1	1	0	GO Biological Processes	19	inflammatory response	19_GO:0050896 response to stimulus	-21.4101	16.3468	18.4182	30238	635	67	23	34.3284	5.80067	207|351|836|948|1432|2353|2475|2908|3162|3458|3553|3565|3576|4137|4843|5294|5599|6622|6774|7099|7124|7412|7852	AKT1|APP|CASP3|CD36|MAPK14|FOS|MTOR|NR3C1|HMOX1|IFNG|IL1B|IL4|CXCL8|MAPT|NOS2|PIK3CG|MAPK8|SNCA|STAT3|TLR4|TNF|VCAM1|CXCR4	-18.6568	0	8	0	0	-24.5904	35.2983
1	-18.7841	GO:0001819	M1	1	0	GO Biological Processes	19	positive regulation of cytokine production	19_GO:0048518 positive regulation of biological process	-18.7841	16.9031	17.4726	30238	534	67	20	29.8507	5.59051	351|948|1432|3162|3458|3553|3558|3565|4843|5054|5294|5295|5578|5743|6647|6772|6774|7099|7124|9370	APP|CD36|MAPK14|HMOX1|IFNG|IL1B|IL2|IL4|NOS2|SERPINE1|PIK3CG|PIK3R1|PRKCA|PTGS2|SOD1|STAT1|STAT3|TLR4|TNF|ADIPOQ	-16.3146	0	8	0	0	-24.5904	35.2983
1	-17.7099	GO:0031349	M1	1	0	GO Biological Processes	19	positive regulation of defense response	19_GO:0048518 positive regulation of biological process	-17.7099	16.6828	16.8991	30238	514	67	19	28.3582	5.50662	207|351|836|948|1432|3458|3553|3558|5054|5294|5594|5595|5599|5743|6622|6714|6774|7099|7124	AKT1|APP|CASP3|CD36|MAPK14|IFNG|IL1B|IL2|SERPINE1|PIK3CG|MAPK1|MAPK3|MAPK8|PTGS2|SNCA|SRC|STAT3|TLR4|TNF	-15.3314	0	8	0	0	-24.5904	35.2983
1	-17.54	GO:0050729	M1	1	0	GO Biological Processes	19	positive regulation of inflammatory response	19_GO:0048518 positive regulation of biological process	-17.54	35.2983	21.6882	30238	179	67	14	20.8955	4.96695	351|836|3458|3553|3558|5054|5294|5594|5595|5743|6622|6774|7099|7124	APP|CASP3|IFNG|IL1B|IL2|SERPINE1|PIK3CG|MAPK1|MAPK3|PTGS2|SNCA|STAT3|TLR4|TNF	-15.1847	0	8	0	0	-24.5904	35.2983
1	-24.4978	GO:0070848	M1	1	0	GO Biological Processes	19	response to growth factor	19_GO:0050896 response to stimulus	-24.4978	20.0584	21.0587	30238	540	67	24	35.8209	5.85771	142|207|351|836|1432|1906|1956|2064|2353|2908|3576|3791|4137|4193|4842|5468|5594|5595|6622|6714|6774|7099|7157|7412	PARP1|AKT1|APP|CASP3|MAPK14|EDN1|EGFR|ERBB2|FOS|NR3C1|CXCL8|KDR|MAPT|MDM2|NOS1|PPARG|MAPK1|MAPK3|SNCA|SRC|STAT3|TLR4|TP53|VCAM1	-21.5337	0	9	1	1	-24.4978	20.4335
1	-23.6052	GO:0071363	M1	1	0	GO Biological Processes	19	cellular response to growth factor stimulus	19_GO:0050896 response to stimulus	-23.6052	20.4335	20.816	30238	508	67	23	34.3284	5.80067	142|207|351|836|1432|1906|1956|2064|2353|2908|3576|3791|4137|4193|4842|5468|5595|6622|6714|6774|7099|7157|7412	PARP1|AKT1|APP|CASP3|MAPK14|EDN1|EGFR|ERBB2|FOS|NR3C1|CXCL8|KDR|MAPT|MDM2|NOS1|PPARG|MAPK3|SNCA|SRC|STAT3|TLR4|TP53|VCAM1	-20.7157	0	9	0	0	-24.4978	20.4335
1	-23.0565	GO:0031667	M1	1	0	GO Biological Processes	19	response to nutrient levels	19_GO:0050896 response to stimulus	-23.0565	19.33	20.1965	30238	537	67	23	34.3284	5.80067	154|207|596|1432|2353|2475|4193|4353|5243|5465|5468|5566|5594|5595|5599|6647|6714|6720|6772|7124|7157|7412|9370	ADRB2|AKT1|BCL2|MAPK14|FOS|MTOR|MDM2|MPO|ABCB1|PPARA|PPARG|PRKACA|MAPK1|MAPK3|MAPK8|SOD1|SRC|SREBF1|STAT1|TNF|TP53|VCAM1|ADIPOQ	-20.1893	0	10	1	1	-23.0565	45.1313
1	-13.4653	GO:0031669	M1	1	0	GO Biological Processes	19	cellular response to nutrient levels	19_GO:0050896 response to stimulus	-13.4653	21.4127	15.9951	30238	274	67	13	19.403	4.83121	207|596|2353|2475|4193|5465|5566|5594|5595|5599|6714|6720|7157	AKT1|BCL2|FOS|MTOR|MDM2|PPARA|PRKACA|MAPK1|MAPK3|MAPK8|SRC|SREBF1|TP53	-11.411	0	10	0	0	-23.0565	45.1313
1	-10.728	GO:0009267	M1	1	0	GO Biological Processes	19	cellular response to starvation	19_GO:0050896 response to stimulus	-10.728	23.0262	14.5786	30238	196	67	10	14.9254	4.35337	207|596|2353|2475|5465|5594|5595|5599|6720|7157	AKT1|BCL2|FOS|MTOR|PPARA|MAPK1|MAPK3|MAPK8|SREBF1|TP53	-8.88614	0	10	0	0	-23.0565	45.1313
1	-10.0701	GO:0031647	M1	1	0	GO Biological Processes	19	regulation of protein stability	19_GO:0065007 biological regulation	-10.0701	13.4053	11.8292	30238	404	67	12	17.9104	4.68446	596|836|2475|4193|5295|5594|5595|5728|6622|6714|6720|7157	BCL2|CASP3|MTOR|MDM2|PIK3R1|MAPK1|MAPK3|PTEN|SNCA|SRC|SREBF1|TP53	-8.28573	0	10	0	0	-23.0565	45.1313
1	-9.95296	GO:0010507	M1	1	0	GO Biological Processes	19	negative regulation of autophagy	19_GO:0048519 negative regulation of biological process	-9.95296	33.4306	15.9103	30238	108	67	8	11.9403	3.96149	207|596|2475|3162|5595|6622|6774|7157	AKT1|BCL2|MTOR|HMOX1|MAPK3|SNCA|STAT3|TP53	-8.18493	0	10	0	0	-23.0565	45.1313
1	-9.95202	GO:0042594	M1	1	0	GO Biological Processes	19	response to starvation	19_GO:0050896 response to stimulus	-9.95202	19.2048	13.2023	30238	235	67	10	14.9254	4.35337	207|596|2353|2475|5465|5594|5595|5599|6720|7157	AKT1|BCL2|FOS|MTOR|PPARA|MAPK1|MAPK3|MAPK8|SREBF1|TP53	-8.18493	0	10	0	0	-23.0565	45.1313
1	-5.72258	GO:0016242	M1	1	0	GO Biological Processes	19	negative regulation of macroautophagy	19_GO:0048519 negative regulation of biological process	-5.72258	45.1313	13.1613	30238	40	67	4	5.97015	2.8946	207|2475|3162|7157	AKT1|MTOR|HMOX1|TP53	-4.37847	0	10	0	0	-23.0565	45.1313
1	-3.76566	GO:0006914	M1	1	0	GO Biological Processes	19	autophagy	19_GO:0009987 cellular process	-3.76566	7.3186	5.76276	30238	370	67	6	8.95522	3.48842	596|2475|3162|5595|6714|7157	BCL2|MTOR|HMOX1|MAPK3|SRC|TP53	-2.62314	0	10	0	0	-23.0565	45.1313
1	-3.76566	GO:0061919	M1	1	0	GO Biological Processes	19	process utilizing autophagic mechanism	19_GO:0009987 cellular process	-3.76566	7.3186	5.76276	30238	370	67	6	8.95522	3.48842	596|2475|3162|5595|6714|7157	BCL2|MTOR|HMOX1|MAPK3|SRC|TP53	-2.62314	0	10	0	0	-23.0565	45.1313
1	-3.62702	GO:0050821	M1	1	0	GO Biological Processes	19	protein stabilization	19_GO:0065007 biological regulation	-3.62702	9.02627	6.00512	30238	250	67	5	7.46269	3.21047	2475|5295|5595|5728|7157	MTOR|PIK3R1|MAPK3|PTEN|TP53	-2.49781	0	10	0	0	-23.0565	45.1313
1	-3.56398	GO:0016236	M1	1	0	GO Biological Processes	19	macroautophagy	19_GO:0009987 cellular process	-3.56398	8.74638	5.8885	30238	258	67	5	7.46269	3.21047	2475|3162|5595|6714|7157	MTOR|HMOX1|MAPK3|SRC|TP53	-2.44264	0	10	0	0	-23.0565	45.1313
1	-21.9193	GO:0002521	M1	1	0	GO Biological Processes	19	leukocyte differentiation	19_GO:0032502 developmental process	-21.9193	21.4911	20.4273	30238	441	67	21	31.3433	5.6673	142|351|596|673|1432|2064|2353|2475|2908|3458|3558|3565|4318|5295|5468|6714|6774|7099|7124|7157|7412	PARP1|APP|BCL2|BRAF|MAPK14|ERBB2|FOS|MTOR|NR3C1|IFNG|IL2|IL4|MMP9|PIK3R1|PPARG|SRC|STAT3|TLR4|TNF|TP53|VCAM1	-19.1128	0	11	1	1	-21.9193	34.9231
1	-21.537	GO:0030097	M1	1	0	GO Biological Processes	19	hemopoiesis	19_GO:0032502 developmental process	-21.537	15.0229	17.959	30238	721	67	24	35.8209	5.85771	142|351|596|673|836|1432|2034|2064|2353|2475|2908|3458|3558|3565|3791|4318|5295|5468|6714|6774|7099|7124|7157|7412	PARP1|APP|BCL2|BRAF|CASP3|MAPK14|EPAS1|ERBB2|FOS|MTOR|NR3C1|IFNG|IL2|IL4|KDR|MMP9|PIK3R1|PPARG|SRC|STAT3|TLR4|TNF|TP53|VCAM1	-18.7667	0	11	0	0	-21.9193	34.9231
1	-18.7839	GO:1903131	M1	1	0	GO Biological Processes	19	mononuclear cell differentiation	19_GO:0032502 developmental process	-18.7839	21.721	19.0013	30238	374	67	18	26.8657	5.41529	142|351|596|673|2064|2353|2475|2908|3458|3558|3565|4318|5295|5468|6774|7099|7157|7412	PARP1|APP|BCL2|BRAF|ERBB2|FOS|MTOR|NR3C1|IFNG|IL2|IL4|MMP9|PIK3R1|PPARG|STAT3|TLR4|TP53|VCAM1	-16.3146	0	11	0	0	-21.9193	34.9231
1	-16.2315	GO:0002573	M1	1	0	GO Biological Processes	19	myeloid leukocyte differentiation	19_GO:0032502 developmental process	-16.2315	34.9231	20.7776	30238	168	67	13	19.403	4.83121	142|351|1432|2353|2908|3458|3565|4318|5295|5468|6714|7099|7124	PARP1|APP|MAPK14|FOS|NR3C1|IFNG|IL4|MMP9|PIK3R1|PPARG|SRC|TLR4|TNF	-13.9823	0	11	0	0	-21.9193	34.9231
1	-15.2913	GO:0030099	M1	1	0	GO Biological Processes	19	myeloid cell differentiation	19_GO:0032502 developmental process	-15.2913	20.6393	16.8526	30238	328	67	15	22.3881	5.09255	142|351|836|1432|2034|2353|2908|3458|3565|4318|5295|5468|6714|7099|7124	PARP1|APP|CASP3|MAPK14|EPAS1|FOS|NR3C1|IFNG|IL4|MMP9|PIK3R1|PPARG|SRC|TLR4|TNF	-13.1187	0	11	0	0	-21.9193	34.9231
1	-21.8534	GO:1903829	M1	1	0	GO Biological Processes	19	positive regulation of protein localization	19_GO:0051179 localization	-21.8534	19.0209	19.5717	30238	522	67	22	32.8358	5.73727	142|207|351|948|1432|1906|1956|2064|2932|3458|3553|4137|4193|5295|5468|5566|5578|5599|6622|6714|7099|7124	PARP1|AKT1|APP|CD36|MAPK14|EDN1|EGFR|ERBB2|GSK3B|IFNG|IL1B|MAPT|MDM2|PIK3R1|PPARG|PRKACA|PRKCA|MAPK8|SNCA|SRC|TLR4|TNF	-19.0654	0	12	1	1	-21.8534	90.2627
1	-18.4874	GO:0070201	M1	1	0	GO Biological Processes	19	regulation of establishment of protein localization	19_GO:0051179 localization	-18.4874	16.3224	17.1369	30238	553	67	20	29.8507	5.59051	351|948|1432|2064|2932|3156|3458|3553|4137|4193|4843|5295|5468|5566|5578|5599|6720|7099|7124|9370	APP|CD36|MAPK14|ERBB2|GSK3B|HMGCR|IFNG|IL1B|MAPT|MDM2|NOS2|PIK3R1|PPARG|PRKACA|PRKCA|MAPK8|SREBF1|TLR4|TNF|ADIPOQ	-16.0464	0	12	0	0	-21.8534	90.2627
1	-15.8367	GO:0051223	M1	1	0	GO Biological Processes	19	regulation of protein transport	19_GO:0051179 localization	-15.8367	16.7518	16.0071	30238	458	67	17	25.3731	5.31615	351|948|1432|2932|3156|3458|3553|4193|4843|5295|5468|5566|5578|6720|7099|7124|9370	APP|CD36|MAPK14|GSK3B|HMGCR|IFNG|IL1B|MDM2|NOS2|PIK3R1|PPARG|PRKACA|PRKCA|SREBF1|TLR4|TNF|ADIPOQ	-13.6227	0	12	0	0	-21.8534	90.2627
1	-15.7839	GO:0009896	M1	1	0	GO Biological Processes	19	positive regulation of catabolic process	19_GO:0048518 positive regulation of biological process	-15.7839	13.1116	14.7561	30238	654	67	19	28.3582	5.50662	154|207|351|2475|2932|3162|3458|3553|3565|3791|4193|5465|5595|5599|5728|6622|6714|6774|7124	ADRB2|AKT1|APP|MTOR|GSK3B|HMOX1|IFNG|IL1B|IL4|KDR|MDM2|PPARA|MAPK3|MAPK8|PTEN|SNCA|SRC|STAT3|TNF	-13.5842	0	12	0	0	-21.8534	90.2627
1	-14.8038	GO:0050804	M1	1	0	GO Biological Processes	19	modulation of chemical synaptic transmission	19_GO:0050789 regulation of biological process	-14.8038	14.5035	14.7652	30238	529	67	17	25.3731	5.31615	154|351|673|1906|2932|3156|3553|4137|4193|5566|5594|5595|5728|6622|6774|7124|9370	ADRB2|APP|BRAF|EDN1|GSK3B|HMGCR|IL1B|MAPT|MDM2|PRKACA|MAPK1|MAPK3|PTEN|SNCA|STAT3|TNF|ADIPOQ	-12.677	0	12	0	0	-21.8534	90.2627
1	-14.7903	GO:0099177	M1	1	0	GO Biological Processes	19	regulation of trans-synaptic signaling	19_GO:0050789 regulation of biological process	-14.7903	14.4761	14.7495	30238	530	67	17	25.3731	5.31615	154|351|673|1906|2932|3156|3553|4137|4193|5566|5594|5595|5728|6622|6774|7124|9370	ADRB2|APP|BRAF|EDN1|GSK3B|HMGCR|IL1B|MAPT|MDM2|PRKACA|MAPK1|MAPK3|PTEN|SNCA|STAT3|TNF|ADIPOQ	-12.6674	0	12	0	0	-21.8534	90.2627
1	-13.7518	GO:1904951	M1	1	0	GO Biological Processes	19	positive regulation of establishment of protein localization	19_GO:0051179 localization	-13.7518	18.9173	15.5165	30238	334	67	14	20.8955	4.96695	351|1432|2064|2932|3458|3553|4193|5295|5468|5566|5578|5599|7099|7124	APP|MAPK14|ERBB2|GSK3B|IFNG|IL1B|MDM2|PIK3R1|PPARG|PRKACA|PRKCA|MAPK8|TLR4|TNF	-11.6591	0	12	0	0	-21.8534	90.2627
1	-12.9391	GO:0042176	M1	1	0	GO Biological Processes	19	regulation of protein catabolic process	19_GO:0050789 regulation of biological process	-12.9391	16.4971	14.3831	30238	383	67	14	20.8955	4.96695	207|351|1956|2475|2932|3156|3458|3553|4193|4843|5566|5595|6622|7124	AKT1|APP|EGFR|MTOR|GSK3B|HMGCR|IFNG|IL1B|MDM2|NOS2|PRKACA|MAPK3|SNCA|TNF	-10.9322	0	12	0	0	-21.8534	90.2627
1	-12.6975	GO:0030162	M1	1	0	GO Biological Processes	19	regulation of proteolysis	19_GO:0050789 regulation of biological process	-12.6975	15.8356	14.0576	30238	399	67	14	20.8955	4.96695	207|351|2475|2932|3458|3553|4193|5054|5566|5595|5728|6714|7124|7157	AKT1|APP|MTOR|GSK3B|IFNG|IL1B|MDM2|SERPINE1|PRKACA|MAPK3|PTEN|SRC|TNF|TP53	-10.7054	0	12	0	0	-21.8534	90.2627
1	-12.2426	GO:0051222	M1	1	0	GO Biological Processes	19	positive regulation of protein transport	19_GO:0051179 localization	-12.2426	20.5922	15.0382	30238	263	67	12	17.9104	4.68446	351|1432|2932|3458|3553|4193|5295|5468|5566|5578|7099|7124	APP|MAPK14|GSK3B|IFNG|IL1B|MDM2|PIK3R1|PPARG|PRKACA|PRKCA|TLR4|TNF	-10.2839	0	12	0	0	-21.8534	90.2627
1	-11.9401	GO:0032386	M1	1	0	GO Biological Processes	19	regulation of intracellular transport	19_GO:0051179 localization	-11.9401	19.4113	14.5591	30238	279	67	12	17.9104	4.68446	948|1432|2932|3458|3553|4193|5295|5566|5594|5595|6714|9370	CD36|MAPK14|GSK3B|IFNG|IL1B|MDM2|PIK3R1|PRKACA|MAPK1|MAPK3|SRC|ADIPOQ	-10.0024	0	12	0	0	-21.8534	90.2627
1	-10.432	GO:0045862	M1	1	0	GO Biological Processes	19	positive regulation of proteolysis	19_GO:0048518 positive regulation of biological process	-10.432	21.4911	14.0418	30238	210	67	10	14.9254	4.35337	207|351|2475|2932|3458|3553|4193|5728|6714|7124	AKT1|APP|MTOR|GSK3B|IFNG|IL1B|MDM2|PTEN|SRC|TNF	-8.60817	0	12	0	0	-21.8534	90.2627
1	-10.2691	GO:0033157	M1	1	0	GO Biological Processes	19	regulation of intracellular protein transport	19_GO:0051179 localization	-10.2691	26.7225	14.9818	30238	152	67	9	13.4328	4.16604	948|1432|2932|3458|3553|4193|5295|5566|9370	CD36|MAPK14|GSK3B|IFNG|IL1B|MDM2|PIK3R1|PRKACA|ADIPOQ	-8.46824	0	12	0	0	-21.8534	90.2627
1	-10.0211	GO:0046824	M1	1	0	GO Biological Processes	19	positive regulation of nucleocytoplasmic transport	19_GO:0051179 localization	-10.0211	50.1459	18.4012	30238	63	67	7	10.4478	3.73691	1432|2932|3458|3553|4193|5295|5566	MAPK14|GSK3B|IFNG|IL1B|MDM2|PIK3R1|PRKACA	-8.24384	0	12	0	0	-21.8534	90.2627
1	-9.55522	GO:0046822	M1	1	0	GO Biological Processes	19	regulation of nucleocytoplasmic transport	19_GO:0051179 localization	-9.55522	29.8389	14.9788	30238	121	67	8	11.9403	3.96149	948|1432|2932|3458|3553|4193|5295|5566	CD36|MAPK14|GSK3B|IFNG|IL1B|MDM2|PIK3R1|PRKACA	-7.82632	0	12	0	0	-21.8534	90.2627
1	-8.77735	GO:0090316	M1	1	0	GO Biological Processes	19	positive regulation of intracellular protein transport	19_GO:0051179 localization	-8.77735	33.6084	14.9213	30238	94	67	7	10.4478	3.73691	1432|2932|3458|3553|4193|5295|5566	MAPK14|GSK3B|IFNG|IL1B|MDM2|PIK3R1|PRKACA	-7.11154	0	12	0	0	-21.8534	90.2627
1	-7.55236	GO:0045732	M1	1	0	GO Biological Processes	19	positive regulation of protein catabolic process	19_GO:0048518 positive regulation of biological process	-7.55236	16.6383	10.8948	30238	217	67	8	11.9403	3.96149	207|351|2475|2932|3458|3553|4193|7124	AKT1|APP|MTOR|GSK3B|IFNG|IL1B|MDM2|TNF	-6.00944	0	12	0	0	-21.8534	90.2627
1	-7.52535	GO:0032388	M1	1	0	GO Biological Processes	19	positive regulation of intracellular transport	19_GO:0051179 localization	-7.52535	22.2478	11.9596	30238	142	67	7	10.4478	3.73691	1432|2932|3458|3553|4193|5295|5566	MAPK14|GSK3B|IFNG|IL1B|MDM2|PIK3R1|PRKACA	-5.98449	0	12	0	0	-21.8534	90.2627
1	-6.98371	GO:0046827	M1	1	0	GO Biological Processes	19	positive regulation of protein export from nucleus	19_GO:0051179 localization	-6.98371	90.2627	18.8176	30238	20	67	4	5.97015	2.8946	2932|3553|4193|5566	GSK3B|IL1B|MDM2|PRKACA	-5.49852	0	12	0	0	-21.8534	90.2627
1	-5.86147	GO:0046825	M1	1	0	GO Biological Processes	19	regulation of protein export from nucleus	19_GO:0051179 localization	-5.86147	48.7906	13.7071	30238	37	67	4	5.97015	2.8946	2932|3553|4193|5566	GSK3B|IL1B|MDM2|PRKACA	-4.49942	0	12	0	0	-21.8534	90.2627
1	-20.8533	GO:0043467	M1	1	0	GO Biological Processes	19	regulation of generation of precursor metabolites and energy	19_GO:0050789 regulation of biological process	-20.8533	48.0121	26.3675	30238	141	67	15	22.3881	5.09255	207|351|2475|2932|3458|3481|3565|4843|5465|5566|6622|6714|6774|7124|7157	AKT1|APP|MTOR|GSK3B|IFNG|IGF2|IL4|NOS2|PPARA|PRKACA|SNCA|SRC|STAT3|TNF|TP53	-18.1322	0	13	1	1	-20.8533	150.438
1	-17.27	GO:0006109	M1	1	0	GO Biological Processes	19	regulation of carbohydrate metabolic process	19_GO:0050789 regulation of biological process	-17.27	33.7882	21.1944	30238	187	67	14	20.8955	4.96695	207|351|2475|2908|2932|3458|3481|5465|5566|6622|6714|6774|7157|9370	AKT1|APP|MTOR|NR3C1|GSK3B|IFNG|IGF2|PPARA|PRKACA|SNCA|SRC|STAT3|TP53|ADIPOQ	-14.9406	0	13	0	0	-20.8533	150.438
1	-15.6798	GO:0060627	M1	1	0	GO Biological Processes	19	regulation of vesicle-mediated transport	19_GO:0051179 localization	-15.6798	14.4806	15.1878	30238	561	67	18	26.8657	5.41529	207|351|673|836|948|3458|3565|4193|5054|5566|5578|5594|5595|6622|6647|6714|6774|9370	AKT1|APP|BRAF|CASP3|CD36|IFNG|IL4|MDM2|SERPINE1|PRKACA|PRKCA|MAPK1|MAPK3|SNCA|SOD1|SRC|STAT3|ADIPOQ	-13.4847	0	13	0	0	-20.8533	150.438
1	-14.2033	GO:0006140	M1	1	0	GO Biological Processes	19	regulation of nucleotide metabolic process	19_GO:0050789 regulation of biological process	-14.2033	50.7094	22.1314	30238	89	67	10	14.9254	4.35337	142|351|2475|3458|3565|5465|5566|6714|6774|7157	PARP1|APP|MTOR|IFNG|IL4|PPARA|PRKACA|SRC|STAT3|TP53	-12.1032	0	13	0	0	-20.8533	150.438
1	-14.2033	GO:1900542	M1	1	0	GO Biological Processes	19	regulation of purine nucleotide metabolic process	19_GO:0050789 regulation of biological process	-14.2033	50.7094	22.1314	30238	89	67	10	14.9254	4.35337	142|351|2475|3458|3565|5465|5566|6714|6774|7157	PARP1|APP|MTOR|IFNG|IL4|PPARA|PRKACA|SRC|STAT3|TP53	-12.1032	0	13	0	0	-20.8533	150.438
1	-12.8728	GO:1903578	M1	1	0	GO Biological Processes	19	regulation of ATP metabolic process	19_GO:0050789 regulation of biological process	-12.8728	51.4155	21.1437	30238	79	67	9	13.4328	4.16604	142|351|2475|3458|3565|5465|5566|6714|6774	PARP1|APP|MTOR|IFNG|IL4|PPARA|PRKACA|SRC|STAT3	-10.8719	0	13	0	0	-20.8533	150.438
1	-12.624	GO:0045913	M1	1	0	GO Biological Processes	19	positive regulation of carbohydrate metabolic process	19_GO:0048518 positive regulation of biological process	-12.624	48.355	20.4807	30238	84	67	9	13.4328	4.16604	207|351|2475|3458|3481|5465|5566|6622|6714	AKT1|APP|MTOR|IFNG|IGF2|PPARA|PRKACA|SNCA|SRC	-10.6405	0	13	0	0	-20.8533	150.438
1	-11.6006	GO:0043470	M1	1	0	GO Biological Processes	19	regulation of carbohydrate catabolic process	19_GO:0050789 regulation of biological process	-11.6006	53.0957	20.2666	30238	68	67	8	11.9403	3.96149	351|2475|3458|5465|5566|6714|6774|7157	APP|MTOR|IFNG|PPARA|PRKACA|SRC|STAT3|TP53	-9.69718	0	13	0	0	-20.8533	150.438
1	-11.559	GO:1903580	M1	1	0	GO Biological Processes	19	positive regulation of ATP metabolic process	19_GO:0048518 positive regulation of biological process	-11.559	81.005	23.5594	30238	39	67	7	10.4478	3.73691	351|2475|3458|3565|5465|6714|6774	APP|MTOR|IFNG|IL4|PPARA|SRC|STAT3	-9.66025	0	13	0	0	-20.8533	150.438
1	-11.3172	GO:0045981	M1	1	0	GO Biological Processes	19	positive regulation of nucleotide metabolic process	19_GO:0048518 positive regulation of biological process	-11.3172	75.2189	22.6817	30238	42	67	7	10.4478	3.73691	351|2475|3458|3565|5465|6714|6774	APP|MTOR|IFNG|IL4|PPARA|SRC|STAT3	-9.44344	0	13	0	0	-20.8533	150.438
1	-11.3172	GO:1900544	M1	1	0	GO Biological Processes	19	positive regulation of purine nucleotide metabolic process	19_GO:0048518 positive regulation of biological process	-11.3172	75.2189	22.6817	30238	42	67	7	10.4478	3.73691	351|2475|3458|3565|5465|6714|6774	APP|MTOR|IFNG|IL4|PPARA|SRC|STAT3	-9.44344	0	13	0	0	-20.8533	150.438
1	-11.274	GO:0030100	M1	1	0	GO Biological Processes	19	regulation of endocytosis	19_GO:0051179 localization	-11.274	17.0307	13.5424	30238	318	67	12	17.9104	4.68446	351|948|3458|3565|4193|5054|5566|6622|6647|6714|6774|9370	APP|CD36|IFNG|IL4|MDM2|SERPINE1|PRKACA|SNCA|SOD1|SRC|STAT3|ADIPOQ	-9.40241	0	13	0	0	-20.8533	150.438
1	-10.3935	GO:0006110	M1	1	0	GO Biological Processes	19	regulation of glycolytic process	19_GO:0050789 regulation of biological process	-10.3935	56.4142	19.5593	30238	56	67	7	10.4478	3.73691	351|2475|3458|5465|5566|6714|6774	APP|MTOR|IFNG|PPARA|PRKACA|SRC|STAT3	-8.57933	0	13	0	0	-20.8533	150.438
1	-10.3935	GO:0030811	M1	1	0	GO Biological Processes	19	regulation of nucleotide catabolic process	19_GO:0050789 regulation of biological process	-10.3935	56.4142	19.5593	30238	56	67	7	10.4478	3.73691	351|2475|3458|5465|5566|6714|6774	APP|MTOR|IFNG|PPARA|PRKACA|SRC|STAT3	-8.57933	0	13	0	0	-20.8533	150.438
1	-10.3935	GO:0033121	M1	1	0	GO Biological Processes	19	regulation of purine nucleotide catabolic process	19_GO:0050789 regulation of biological process	-10.3935	56.4142	19.5593	30238	56	67	7	10.4478	3.73691	351|2475|3458|5465|5566|6714|6774	APP|MTOR|IFNG|PPARA|PRKACA|SRC|STAT3	-8.57933	0	13	0	0	-20.8533	150.438
1	-9.94972	GO:0045807	M1	1	0	GO Biological Processes	19	positive regulation of endocytosis	19_GO:0051179 localization	-9.94972	24.6171	14.3348	30238	165	67	9	13.4328	4.16604	351|948|3458|3565|5054|5566|6622|6647|6774	APP|CD36|IFNG|IL4|SERPINE1|PRKACA|SNCA|SOD1|STAT3	-8.18493	0	13	0	0	-20.8533	150.438
1	-7.9686	GO:0038110	M1	1	0	GO Biological Processes	19	interleukin-2-mediated signaling pathway	19_GO:0050896 response to stimulus	-7.9686	150.438	24.399	30238	12	67	4	5.97015	2.8946	3458|3558|5566|6774	IFNG|IL2|PRKACA|STAT3	-6.38583	0	13	0	0	-20.8533	150.438
1	-7.9686	GO:0071352	M1	1	0	GO Biological Processes	19	cellular response to interleukin-2	19_GO:0050896 response to stimulus	-7.9686	150.438	24.399	30238	12	67	4	5.97015	2.8946	3458|3558|5566|6774	IFNG|IL2|PRKACA|STAT3	-6.38583	0	13	0	0	-20.8533	150.438
1	-7.88247	GO:0010632	M1	1	0	GO Biological Processes	19	regulation of epithelial cell migration	19_GO:0040011 locomotion	-7.88247	37.6095	14.6559	30238	72	67	6	8.95522	3.48842	2475|3458|3565|4318|5728|6714	MTOR|IFNG|IL4|MMP9|PTEN|SRC	-6.30863	0	13	0	0	-20.8533	150.438
1	-7.66422	GO:0070669	M1	1	0	GO Biological Processes	19	response to interleukin-2	19_GO:0050896 response to stimulus	-7.66422	128.947	22.5647	30238	14	67	4	5.97015	2.8946	3458|3558|5566|6774	IFNG|IL2|PRKACA|STAT3	-6.11119	0	13	0	0	-20.8533	150.438
1	-6.82147	GO:0050764	M1	1	0	GO Biological Processes	19	regulation of phagocytosis	19_GO:0051179 localization	-6.82147	25.073	11.8101	30238	108	67	6	8.95522	3.48842	948|3458|5566|6647|6774|9370	CD36|IFNG|PRKACA|SOD1|STAT3|ADIPOQ	-5.35394	0	13	0	0	-20.8533	150.438
1	-6.64553	GO:0030813	M1	1	0	GO Biological Processes	19	positive regulation of nucleotide catabolic process	19_GO:0048518 positive regulation of biological process	-6.64553	75.2189	17.1407	30238	24	67	4	5.97015	2.8946	351|2475|3458|6714	APP|MTOR|IFNG|SRC	-5.1958	0	13	0	0	-20.8533	150.438
1	-6.64553	GO:0033123	M1	1	0	GO Biological Processes	19	positive regulation of purine nucleotide catabolic process	19_GO:0048518 positive regulation of biological process	-6.64553	75.2189	17.1407	30238	24	67	4	5.97015	2.8946	351|2475|3458|6714	APP|MTOR|IFNG|SRC	-5.1958	0	13	0	0	-20.8533	150.438
1	-6.64553	GO:0045821	M1	1	0	GO Biological Processes	19	positive regulation of glycolytic process	19_GO:0048518 positive regulation of biological process	-6.64553	75.2189	17.1407	30238	24	67	4	5.97015	2.8946	351|2475|3458|6714	APP|MTOR|IFNG|SRC	-5.1958	0	13	0	0	-20.8533	150.438
1	-6.04059	GO:0050766	M1	1	0	GO Biological Processes	19	positive regulation of phagocytosis	19_GO:0051179 localization	-6.04059	28.5641	11.5601	30238	79	67	5	7.46269	3.21047	948|3458|5566|6647|6774	CD36|IFNG|PRKACA|SOD1|STAT3	-4.66264	0	13	0	0	-20.8533	150.438
1	-5.32842	GO:0010634	M1	1	0	GO Biological Processes	19	positive regulation of epithelial cell migration	19_GO:0040011 locomotion	-5.32842	36.1051	11.7071	30238	50	67	4	5.97015	2.8946	2475|3458|4318|6714	MTOR|IFNG|MMP9|SRC	-4.03409	0	13	0	0	-20.8533	150.438
1	-20.7921	GO:0001775	M1	1	0	GO Biological Processes	19	cell activation	19_GO:0032501 multicellular organismal process	-20.7921	13.9581	17.2327	30238	776	67	24	35.8209	5.85771	351|596|673|1432|1906|2064|2475|3383|3458|3553|3558|3565|3576|4137|4193|5294|5295|6622|6714|6774|7099|7124|7157|7412	APP|BCL2|BRAF|MAPK14|EDN1|ERBB2|MTOR|ICAM1|IFNG|IL1B|IL2|IL4|CXCL8|MAPT|MDM2|PIK3CG|PIK3R1|SNCA|SRC|STAT3|TLR4|TNF|TP53|VCAM1	-18.0863	0	14	1	1	-20.7921	72.7925
1	-18.4743	GO:0045321	M1	1	0	GO Biological Processes	19	leukocyte activation	19_GO:0002376 immune system process	-18.4743	14.6259	16.5231	30238	648	67	21	31.3433	5.6673	351|596|673|1906|2064|2475|3383|3458|3558|3565|3576|4137|5294|5295|6622|6714|6774|7099|7124|7157|7412	APP|BCL2|BRAF|EDN1|ERBB2|MTOR|ICAM1|IFNG|IL2|IL4|CXCL8|MAPT|PIK3CG|PIK3R1|SNCA|SRC|STAT3|TLR4|TNF|TP53|VCAM1	-16.0464	0	14	0	0	-20.7921	72.7925
1	-13.0241	GO:0002263	M1	1	0	GO Biological Processes	19	cell activation involved in immune response	19_GO:0002376 immune system process	-13.0241	23.9635	16.3289	30238	226	67	12	17.9104	4.68446	351|2475|3383|3458|3558|5294|5295|6714|6774|7099|7124|7157	APP|MTOR|ICAM1|IFNG|IL2|PIK3CG|PIK3R1|SRC|STAT3|TLR4|TNF|TP53	-11.002	0	14	0	0	-20.7921	72.7925
1	-11.6319	GO:0002366	M1	1	0	GO Biological Processes	19	leukocyte activation involved in immune response	19_GO:0002376 immune system process	-11.6319	22.3624	15.0543	30238	222	67	11	16.4179	4.52562	2475|3383|3458|3558|5294|5295|6714|6774|7099|7124|7157	MTOR|ICAM1|IFNG|IL2|PIK3CG|PIK3R1|SRC|STAT3|TLR4|TNF|TP53	-9.72371	0	14	0	0	-20.7921	72.7925
1	-11.495	GO:0002252	M1	1	0	GO Biological Processes	19	immune effector process	19_GO:0002376 immune system process	-11.495	12.8947	12.5093	30238	490	67	14	20.8955	4.96695	351|2475|3383|3458|3558|4353|4843|5294|5295|6714|6774|7099|7124|7157	APP|MTOR|ICAM1|IFNG|IL2|MPO|NOS2|PIK3CG|PIK3R1|SRC|STAT3|TLR4|TNF|TP53	-9.60322	0	14	0	0	-20.7921	72.7925
1	-10.7894	GO:0042110	M1	1	0	GO Biological Processes	19	T cell activation	19_GO:0002376 immune system process	-10.7894	15.4736	12.8344	30238	350	67	12	17.9104	4.68446	596|673|2064|2475|3383|3558|3565|5294|5295|6774|7099|7157	BCL2|BRAF|ERBB2|MTOR|ICAM1|IL2|IL4|PIK3CG|PIK3R1|STAT3|TLR4|TP53	-8.94335	0	14	0	0	-20.7921	72.7925
1	-9.96699	GO:0046649	M1	1	0	GO Biological Processes	19	lymphocyte activation	19_GO:0002376 immune system process	-9.96699	11.2828	11.1459	30238	520	67	13	19.403	4.83121	596|673|2064|2475|3383|3558|3565|5294|5295|6774|7099|7157|7412	BCL2|BRAF|ERBB2|MTOR|ICAM1|IL2|IL4|PIK3CG|PIK3R1|STAT3|TLR4|TP53|VCAM1	-8.19321	0	14	0	0	-20.7921	72.7925
1	-9.02053	GO:0030098	M1	1	0	GO Biological Processes	19	lymphocyte differentiation	19_GO:0002376 immune system process	-9.02053	15.4032	11.6746	30238	293	67	10	14.9254	4.35337	596|673|2064|2475|3558|3565|5295|6774|7157|7412	BCL2|BRAF|ERBB2|MTOR|IL2|IL4|PIK3R1|STAT3|TP53|VCAM1	-7.33607	0	14	0	0	-20.7921	72.7925
1	-8.12766	GO:0002360	M1	1	0	GO Biological Processes	19	T cell lineage commitment	19_GO:0002376 immune system process	-8.12766	72.7925	18.8459	30238	31	67	5	7.46269	3.21047	596|673|2475|6774|7157	BCL2|BRAF|MTOR|STAT3|TP53	-6.52645	0	14	0	0	-20.7921	72.7925
1	-7.87904	GO:0030217	M1	1	0	GO Biological Processes	19	T cell differentiation	19_GO:0002376 immune system process	-7.87904	18.3274	11.498	30238	197	67	8	11.9403	3.96149	596|673|2064|2475|3558|5295|6774|7157	BCL2|BRAF|ERBB2|MTOR|IL2|PIK3R1|STAT3|TP53	-6.3063	0	14	0	0	-20.7921	72.7925
1	-6.57053	GO:0043369	M1	1	0	GO Biological Processes	19	CD4-positive or CD8-positive, alpha-beta T cell lineage commitment	19_GO:0002376 immune system process	-6.57053	72.2101	16.7852	30238	25	67	4	5.97015	2.8946	596|673|2475|6774	BCL2|BRAF|MTOR|STAT3	-5.13568	0	14	0	0	-20.7921	72.7925
1	-6.38404	GO:0046631	M1	1	0	GO Biological Processes	19	alpha-beta T cell activation	19_GO:0002376 immune system process	-6.38404	21.1553	10.7684	30238	128	67	6	8.95522	3.48842	596|673|2475|5295|6774|7099	BCL2|BRAF|MTOR|PIK3R1|STAT3|TLR4	-4.96863	0	14	0	0	-20.7921	72.7925
1	-5.91288	GO:0002285	M1	1	0	GO Biological Processes	19	lymphocyte activation involved in immune response	19_GO:0002376 immune system process	-5.91288	17.5836	9.72264	30238	154	67	6	8.95522	3.48842	2475|3383|5295|6774|7099|7157	MTOR|ICAM1|PIK3R1|STAT3|TLR4|TP53	-4.5426	0	14	0	0	-20.7921	72.7925
1	-5.81389	GO:0043368	M1	1	0	GO Biological Processes	19	positive T cell selection	19_GO:0002376 immune system process	-5.81389	47.5067	13.5181	30238	38	67	4	5.97015	2.8946	596|673|2475|6774	BCL2|BRAF|MTOR|STAT3	-4.45589	0	14	0	0	-20.7921	72.7925
1	-5.7587	GO:0046632	M1	1	0	GO Biological Processes	19	alpha-beta T cell differentiation	19_GO:0002376 immune system process	-5.7587	25.073	10.7779	30238	90	67	5	7.46269	3.21047	596|673|2475|5295|6774	BCL2|BRAF|MTOR|PIK3R1|STAT3	-4.40935	0	14	0	0	-20.7921	72.7925
1	-5.59765	GO:0002286	M1	1	0	GO Biological Processes	19	T cell activation involved in immune response	19_GO:0002376 immune system process	-5.59765	23.2636	10.3494	30238	97	67	5	7.46269	3.21047	2475|3383|5295|6774|7157	MTOR|ICAM1|PIK3R1|STAT3|TP53	-4.26256	0	14	0	0	-20.7921	72.7925
1	-5.29367	GO:0045058	M1	1	0	GO Biological Processes	19	T cell selection	19_GO:0002376 immune system process	-5.29367	35.3971	11.5854	30238	51	67	4	5.97015	2.8946	596|673|2475|6774	BCL2|BRAF|MTOR|STAT3	-4.00511	0	14	0	0	-20.7921	72.7925
1	-4.79289	GO:0043367	M1	1	0	GO Biological Processes	19	CD4-positive, alpha-beta T cell differentiation	19_GO:0002376 immune system process	-4.79289	26.5478	9.93878	30238	68	67	4	5.97015	2.8946	673|2475|5295|6774	BRAF|MTOR|PIK3R1|STAT3	-3.56218	0	14	0	0	-20.7921	72.7925
1	-4.74866	GO:0002363	M1	1	0	GO Biological Processes	19	alpha-beta T cell lineage commitment	19_GO:0002376 immune system process	-4.74866	58.867	13.0826	30238	23	67	3	4.47761	2.52661	596|2475|6774	BCL2|MTOR|STAT3	-3.52293	0	14	0	0	-20.7921	72.7925
1	-4.47103	GO:0035710	M1	1	0	GO Biological Processes	19	CD4-positive, alpha-beta T cell activation	19_GO:0002376 immune system process	-4.47103	22.0153	8.97981	30238	82	67	4	5.97015	2.8946	673|2475|5295|6774	BRAF|MTOR|PIK3R1|STAT3	-3.26612	0	14	0	0	-20.7921	72.7925
1	-4.15213	GO:1902745	M1	1	0	GO Biological Processes	19	positive regulation of lamellipodium organization	19_GO:0048518 positive regulation of biological process	-4.15213	37.6095	10.3571	30238	36	67	3	4.47761	2.52661	2475|5295|6714	MTOR|PIK3R1|SRC	-2.97022	0	14	0	0	-20.7921	72.7925
1	-3.98799	GO:0110020	M1	1	0	GO Biological Processes	19	regulation of actomyosin structure organization	19_GO:0050789 regulation of biological process	-3.98799	16.562	7.67003	30238	109	67	4	5.97015	2.8946	673|1906|2475|5295	BRAF|EDN1|MTOR|PIK3R1	-2.82236	0	14	0	0	-20.7921	72.7925
1	-3.62368	GO:1902743	M1	1	0	GO Biological Processes	19	regulation of lamellipodium organization	19_GO:0050789 regulation of biological process	-3.62368	25.073	8.34353	30238	54	67	3	4.47761	2.52661	2475|5295|6714	MTOR|PIK3R1|SRC	-2.49724	0	14	0	0	-20.7921	72.7925
1	-3.57679	GO:0002294	M1	1	0	GO Biological Processes	19	CD4-positive, alpha-beta T cell differentiation involved in immune response	19_GO:0002376 immune system process	-3.57679	24.1775	8.18085	30238	56	67	3	4.47761	2.52661	2475|5295|6774	MTOR|PIK3R1|STAT3	-2.45427	0	14	0	0	-20.7921	72.7925
1	-3.57679	GO:0042093	M1	1	0	GO Biological Processes	19	T-helper cell differentiation	19_GO:0002376 immune system process	-3.57679	24.1775	8.18085	30238	56	67	3	4.47761	2.52661	2475|5295|6774	MTOR|PIK3R1|STAT3	-2.45427	0	14	0	0	-20.7921	72.7925
1	-3.55399	GO:0002287	M1	1	0	GO Biological Processes	19	alpha-beta T cell activation involved in immune response	19_GO:0002376 immune system process	-3.55399	23.7533	8.10266	30238	57	67	3	4.47761	2.52661	2475|5295|6774	MTOR|PIK3R1|STAT3	-2.43498	0	14	0	0	-20.7921	72.7925
1	-3.55399	GO:0002293	M1	1	0	GO Biological Processes	19	alpha-beta T cell differentiation involved in immune response	19_GO:0002376 immune system process	-3.55399	23.7533	8.10266	30238	57	67	3	4.47761	2.52661	2475|5295|6774	MTOR|PIK3R1|STAT3	-2.43498	0	14	0	0	-20.7921	72.7925
1	-3.46683	GO:0002292	M1	1	0	GO Biological Processes	19	T cell differentiation involved in immune response	19_GO:0002376 immune system process	-3.46683	22.1957	7.80886	30238	61	67	3	4.47761	2.52661	2475|5295|6774	MTOR|PIK3R1|STAT3	-2.35588	0	14	0	0	-20.7921	72.7925
1	-3.18635	GO:0002250	M1	1	0	GO Biological Processes	19	adaptive immune response	19_GO:0002376 immune system process	-3.18635	4.7722	4.62451	30238	662	67	7	10.4478	3.73691	2475|3383|3458|3558|5294|6774|7099	MTOR|ICAM1|IFNG|IL2|PIK3CG|STAT3|TLR4	-2.10305	0	14	0	0	-20.7921	72.7925
1	-2.86627	GO:0051492	M1	1	0	GO Biological Processes	19	regulation of stress fiber assembly	19_GO:0050789 regulation of biological process	-2.86627	13.8157	5.9882	30238	98	67	3	4.47761	2.52661	673|2475|5295	BRAF|MTOR|PIK3R1	-1.80829	0	14	0	0	-20.7921	72.7925
1	-2.70018	GO:0032231	M1	1	0	GO Biological Processes	19	regulation of actin filament bundle assembly	19_GO:0050789 regulation of biological process	-2.70018	12.0888	5.54029	30238	112	67	3	4.47761	2.52661	673|2475|5295	BRAF|MTOR|PIK3R1	-1.64922	0	14	0	0	-20.7921	72.7925
1	-2.60258	GO:0002460	M1	1	0	GO Biological Processes	19	adaptive immune response based on somatic recombination of immune receptors built from immunoglobulin superfamily domains	19_GO:0002376 immune system process	-2.60258	7.07943	4.59417	30238	255	67	4	5.97015	2.8946	2475|3383|6774|7099	MTOR|ICAM1|STAT3|TLR4	-1.55558	0	14	0	0	-20.7921	72.7925
1	-2.08798	GO:0032956	M1	1	0	GO Biological Processes	19	regulation of actin cytoskeleton organization	19_GO:0050789 regulation of biological process	-2.08798	5.05673	3.6335	30238	357	67	4	5.97015	2.8946	673|1906|2475|5295	BRAF|EDN1|MTOR|PIK3R1	-1.05994	0	14	0	0	-20.7921	72.7925
1	-20.7671	GO:0019220	M1	1	0	GO Biological Processes	19	regulation of phosphate metabolic process	19_GO:0050789 regulation of biological process	-20.7671	16.9435	18.3661	30238	586	67	22	32.8358	5.73727	142|207|351|673|1956|2064|2475|3458|3565|3791|4318|5294|5465|5566|5594|5728|6622|6714|6774|7124|7157|9370	PARP1|AKT1|APP|BRAF|EGFR|ERBB2|MTOR|IFNG|IL4|KDR|MMP9|PIK3CG|PPARA|PRKACA|MAPK1|PTEN|SNCA|SRC|STAT3|TNF|TP53|ADIPOQ	-18.076	0	15	1	1	-20.7671	48.355
1	-20.7512	GO:0051174	M1	1	0	GO Biological Processes	19	regulation of phosphorus metabolic process	19_GO:0050789 regulation of biological process	-20.7512	16.9146	18.3488	30238	587	67	22	32.8358	5.73727	142|207|351|673|1956|2064|2475|3458|3565|3791|4318|5294|5465|5566|5594|5728|6622|6714|6774|7124|7157|9370	PARP1|AKT1|APP|BRAF|EGFR|ERBB2|MTOR|IFNG|IL4|KDR|MMP9|PIK3CG|PPARA|PRKACA|MAPK1|PTEN|SNCA|SRC|STAT3|TNF|TP53|ADIPOQ	-18.0743	0	15	0	0	-20.7671	48.355
1	-19.9975	GO:0010562	M1	1	0	GO Biological Processes	19	positive regulation of phosphorus metabolic process	19_GO:0048518 positive regulation of biological process	-19.9975	25.3864	20.6665	30238	320	67	18	26.8657	5.41529	207|351|673|1956|2064|2475|3458|3565|3791|4318|5294|5465|5594|6622|6714|6774|7124|9370	AKT1|APP|BRAF|EGFR|ERBB2|MTOR|IFNG|IL4|KDR|MMP9|PIK3CG|PPARA|MAPK1|SNCA|SRC|STAT3|TNF|ADIPOQ	-17.3734	0	15	0	0	-20.7671	48.355
1	-19.9975	GO:0045937	M1	1	0	GO Biological Processes	19	positive regulation of phosphate metabolic process	19_GO:0048518 positive regulation of biological process	-19.9975	25.3864	20.6665	30238	320	67	18	26.8657	5.41529	207|351|673|1956|2064|2475|3458|3565|3791|4318|5294|5465|5594|6622|6714|6774|7124|9370	AKT1|APP|BRAF|EGFR|ERBB2|MTOR|IFNG|IL4|KDR|MMP9|PIK3CG|PPARA|MAPK1|SNCA|SRC|STAT3|TNF|ADIPOQ	-17.3734	0	15	0	0	-20.7671	48.355
1	-13.7617	GO:0044093	M1	1	0	GO Biological Processes	19	positive regulation of molecular function	19_GO:0065007 biological regulation	-13.7617	14.1589	14.1232	30238	510	67	16	23.8806	5.20874	207|1432|1906|2064|2099|2100|2932|3458|4318|5294|5595|5599|6714|7099|7124|9370	AKT1|MAPK14|EDN1|ERBB2|ESR1|ESR2|GSK3B|IFNG|MMP9|PIK3CG|MAPK3|MAPK8|SRC|TLR4|TNF|ADIPOQ	-11.6654	0	15	0	0	-20.7671	48.355
1	-12.9109	GO:0001934	M1	1	0	GO Biological Processes	19	positive regulation of protein phosphorylation	19_GO:0048518 positive regulation of biological process	-12.9109	23.4449	16.137	30238	231	67	12	17.9104	4.68446	207|673|1956|2064|3458|3791|4318|5294|5594|6714|7124|9370	AKT1|BRAF|EGFR|ERBB2|IFNG|KDR|MMP9|PIK3CG|MAPK1|SRC|TNF|ADIPOQ	-10.907	0	15	0	0	-20.7671	48.355
1	-12.4215	GO:0042327	M1	1	0	GO Biological Processes	19	positive regulation of phosphorylation	19_GO:0048518 positive regulation of biological process	-12.4215	21.3219	15.3267	30238	254	67	12	17.9104	4.68446	207|673|1956|2064|3458|3791|4318|5294|5594|6714|7124|9370	AKT1|BRAF|EGFR|ERBB2|IFNG|KDR|MMP9|PIK3CG|MAPK1|SRC|TNF|ADIPOQ	-10.4491	0	15	0	0	-20.7671	48.355
1	-12.2027	GO:0031399	M1	1	0	GO Biological Processes	19	regulation of protein modification process	19_GO:0050789 regulation of biological process	-12.2027	11.1954	12.3339	30238	645	67	16	23.8806	5.20874	207|673|1956|2034|2064|2932|3458|3791|4137|4318|5294|5594|5728|6714|7124|9370	AKT1|BRAF|EGFR|EPAS1|ERBB2|GSK3B|IFNG|KDR|MAPT|MMP9|PIK3CG|MAPK1|PTEN|SRC|TNF|ADIPOQ	-10.2493	0	15	0	0	-20.7671	48.355
1	-11.8569	GO:0050790	M1	1	0	GO Biological Processes	19	regulation of catalytic activity	19_GO:0065007 biological regulation	-11.8569	11.9818	12.4173	30238	565	67	15	22.3881	5.09255	207|1432|2064|2099|2932|3458|3553|5294|5595|5599|6647|6714|7124|7157|9370	AKT1|MAPK14|ERBB2|ESR1|GSK3B|IFNG|IL1B|PIK3CG|MAPK3|MAPK8|SOD1|SRC|TNF|TP53|ADIPOQ	-9.9292	0	15	0	0	-20.7671	48.355
1	-11.7327	GO:0031401	M1	1	0	GO Biological Processes	19	positive regulation of protein modification process	19_GO:0048518 positive regulation of biological process	-11.7327	15.6455	13.4483	30238	375	67	13	19.403	4.83121	207|673|1956|2064|2932|3458|3791|4318|5294|5594|6714|7124|9370	AKT1|BRAF|EGFR|ERBB2|GSK3B|IFNG|KDR|MMP9|PIK3CG|MAPK1|SRC|TNF|ADIPOQ	-9.82219	0	15	0	0	-20.7671	48.355
1	-11.5608	GO:0001932	M1	1	0	GO Biological Processes	19	regulation of protein phosphorylation	19_GO:0050789 regulation of biological process	-11.5608	15.1604	13.2118	30238	387	67	13	19.403	4.83121	207|673|1956|2064|3458|3791|4318|5294|5594|5728|6714|7124|9370	AKT1|BRAF|EGFR|ERBB2|IFNG|KDR|MMP9|PIK3CG|MAPK1|PTEN|SRC|TNF|ADIPOQ	-9.66025	0	15	0	0	-20.7671	48.355
1	-10.9757	GO:0042325	M1	1	0	GO Biological Processes	19	regulation of phosphorylation	19_GO:0050789 regulation of biological process	-10.9757	13.6127	12.428	30238	431	67	13	19.403	4.83121	207|673|1956|2064|3458|3791|4318|5294|5594|5728|6714|7124|9370	AKT1|BRAF|EGFR|ERBB2|IFNG|KDR|MMP9|PIK3CG|MAPK1|PTEN|SRC|TNF|ADIPOQ	-9.11709	0	15	0	0	-20.7671	48.355
1	-9.95288	GO:0043085	M1	1	0	GO Biological Processes	19	positive regulation of catalytic activity	19_GO:0065007 biological regulation	-9.95288	15.6115	12.3435	30238	318	67	11	16.4179	4.52562	207|1432|2064|2099|3458|5294|5595|5599|6714|7124|9370	AKT1|MAPK14|ERBB2|ESR1|IFNG|PIK3CG|MAPK3|MAPK8|SRC|TNF|ADIPOQ	-8.18493	0	15	0	0	-20.7671	48.355
1	-8.55278	GO:0071902	M1	1	0	GO Biological Processes	19	positive regulation of protein serine/threonine kinase activity	19_GO:0048518 positive regulation of biological process	-8.55278	48.355	16.7147	30238	56	67	6	8.95522	3.48842	2064|3458|5294|6714|7124|9370	ERBB2|IFNG|PIK3CG|SRC|TNF|ADIPOQ	-6.90174	0	15	0	0	-20.7671	48.355
1	-6.57123	GO:0071900	M1	1	0	GO Biological Processes	19	regulation of protein serine/threonine kinase activity	19_GO:0050789 regulation of biological process	-6.57123	22.7553	11.2055	30238	119	67	6	8.95522	3.48842	2064|3458|5294|6714|7124|9370	ERBB2|IFNG|PIK3CG|SRC|TNF|ADIPOQ	-5.13568	0	15	0	0	-20.7671	48.355
1	-6.38404	GO:0045860	M1	1	0	GO Biological Processes	19	positive regulation of protein kinase activity	19_GO:0048518 positive regulation of biological process	-6.38404	21.1553	10.7684	30238	128	67	6	8.95522	3.48842	2064|3458|5294|6714|7124|9370	ERBB2|IFNG|PIK3CG|SRC|TNF|ADIPOQ	-4.96863	0	15	0	0	-20.7671	48.355
1	-6.2103	GO:0033674	M1	1	0	GO Biological Processes	19	positive regulation of kinase activity	19_GO:0048518 positive regulation of biological process	-6.2103	19.7656	10.3739	30238	137	67	6	8.95522	3.48842	2064|3458|5294|6714|7124|9370	ERBB2|IFNG|PIK3CG|SRC|TNF|ADIPOQ	-4.81439	0	15	0	0	-20.7671	48.355
1	-5.80042	GO:0051347	M1	1	0	GO Biological Processes	19	positive regulation of transferase activity	19_GO:0065007 biological regulation	-5.80042	16.8191	9.48397	30238	161	67	6	8.95522	3.48842	2064|3458|5294|6714|7124|9370	ERBB2|IFNG|PIK3CG|SRC|TNF|ADIPOQ	-4.44376	0	15	0	0	-20.7671	48.355
1	-5.29854	GO:0051338	M1	1	0	GO Biological Processes	19	regulation of transferase activity	19_GO:0065007 biological regulation	-5.29854	10.3921	7.75583	30238	304	67	7	10.4478	3.73691	2064|2932|3458|5294|6714|7124|9370	ERBB2|GSK3B|IFNG|PIK3CG|SRC|TNF|ADIPOQ	-4.00768	0	15	0	0	-20.7671	48.355
1	-4.95287	GO:0043405	M1	1	0	GO Biological Processes	19	regulation of MAP kinase activity	19_GO:0050789 regulation of biological process	-4.95287	29.117	10.4435	30238	62	67	4	5.97015	2.8946	2064|5294|7124|9370	ERBB2|PIK3CG|TNF|ADIPOQ	-3.70162	0	15	0	0	-20.7671	48.355
1	-4.86799	GO:0045859	M1	1	0	GO Biological Processes	19	regulation of protein kinase activity	19_GO:0050789 regulation of biological process	-4.86799	11.5721	7.65056	30238	234	67	6	8.95522	3.48842	2064|3458|5294|6714|7124|9370	ERBB2|IFNG|PIK3CG|SRC|TNF|ADIPOQ	-3.62816	0	15	0	0	-20.7671	48.355
1	-4.69429	GO:0002275	M1	1	0	GO Biological Processes	19	myeloid cell activation involved in immune response	19_GO:0002376 immune system process	-4.69429	25.073	9.63716	30238	72	67	4	5.97015	2.8946	3458|5294|6714|7124	IFNG|PIK3CG|SRC|TNF	-3.47251	0	15	0	0	-20.7671	48.355
1	-4.64792	GO:0043549	M1	1	0	GO Biological Processes	19	regulation of kinase activity	19_GO:0050789 regulation of biological process	-4.64792	10.5777	7.25205	30238	256	67	6	8.95522	3.48842	2064|3458|5294|6714|7124|9370	ERBB2|IFNG|PIK3CG|SRC|TNF|ADIPOQ	-3.42877	0	15	0	0	-20.7671	48.355
1	-4.22746	GO:0043406	M1	1	0	GO Biological Processes	19	positive regulation of MAP kinase activity	19_GO:0048518 positive regulation of biological process	-4.22746	39.8218	10.6732	30238	34	67	3	4.47761	2.52661	2064|5294|7124	ERBB2|PIK3CG|TNF	-3.03968	0	15	0	0	-20.7671	48.355
1	-3.2202	GO:0051057	M1	1	0	GO Biological Processes	19	positive regulation of small GTPase mediated signal transduction	19_GO:0048518 positive regulation of biological process	-3.2202	18.2965	7.02007	30238	74	67	3	4.47761	2.52661	2064|5294|6714	ERBB2|PIK3CG|SRC	-2.13296	0	15	0	0	-20.7671	48.355
1	-3.17039	GO:0072657	M1	1	0	GO Biological Processes	19	protein localization to membrane	19_GO:0051179 localization	-3.17039	5.6532	4.83751	30238	479	67	6	8.95522	3.48842	207|673|1956|2064|7124|9370	AKT1|BRAF|EGFR|ERBB2|TNF|ADIPOQ	-2.08826	0	15	0	0	-20.7671	48.355
1	-2.7753	GO:0051668	M1	1	0	GO Biological Processes	19	localization within membrane	19_GO:0051179 localization	-2.7753	4.73406	4.24875	30238	572	67	6	8.95522	3.48842	207|673|1956|2064|7124|9370	AKT1|BRAF|EGFR|ERBB2|TNF|ADIPOQ	-1.72234	0	15	0	0	-20.7671	48.355
1	-2.68472	GO:1990778	M1	1	0	GO Biological Processes	19	protein localization to cell periphery	19_GO:0051179 localization	-2.68472	7.45973	4.75447	30238	242	67	4	5.97015	2.8946	207|2064|7124|9370	AKT1|ERBB2|TNF|ADIPOQ	-1.63442	0	15	0	0	-20.7671	48.355
1	-20.1021	GO:1904645	M1	1	0	GO Biological Processes	19	response to amyloid-beta	19_GO:0050896 response to stimulus	-20.1021	88.783	32.3407	30238	61	67	12	17.9104	4.68446	142|154|338|351|948|2932|3383|4313|4318|7099|7124|7412	PARP1|ADRB2|APOB|APP|CD36|GSK3B|ICAM1|MMP2|MMP9|TLR4|TNF|VCAM1	-17.4524	0	16	1	1	-20.1021	90.2627
1	-16.8688	GO:1904646	M1	1	0	GO Biological Processes	19	cellular response to amyloid-beta	19_GO:0050896 response to stimulus	-16.8688	90.2627	29.768	30238	50	67	10	14.9254	4.35337	142|154|338|351|948|2932|3383|7099|7124|7412	PARP1|ADRB2|APOB|APP|CD36|GSK3B|ICAM1|TLR4|TNF|VCAM1	-14.5757	0	16	0	0	-20.1021	90.2627
1	-5.5943	GO:0045123	M1	1	0	GO Biological Processes	19	cellular extravasation	19_GO:0002376 immune system process	-5.5943	41.9826	12.673	30238	43	67	4	5.97015	2.8946	3383|5294|7124|7412	ICAM1|PIK3CG|TNF|VCAM1	-4.26176	0	16	0	0	-20.1021	90.2627
1	-5.09917	GO:0007159	M1	1	0	GO Biological Processes	19	leukocyte cell-cell adhesion	19_GO:0009987 cellular process	-5.09917	31.6711	10.9223	30238	57	67	4	5.97015	2.8946	3383|3553|7124|7412	ICAM1|IL1B|TNF|VCAM1	-3.83294	0	16	0	0	-20.1021	90.2627
1	-3.66339	GO:0098609	M1	1	0	GO Biological Processes	19	cell-cell adhesion	19_GO:0009987 cellular process	-3.66339	5.73356	5.28437	30238	551	67	7	10.4478	3.73691	596|1956|3383|3553|5294|7124|7412	BCL2|EGFR|ICAM1|IL1B|PIK3CG|TNF|VCAM1	-2.53259	0	16	0	0	-20.1021	90.2627
1	-19.9666	GO:0045429	M1	1	0	GO Biological Processes	19	positive regulation of nitric oxide biosynthetic process	19_GO:0048518 positive regulation of biological process	-19.9666	118.201	35.8174	30238	42	67	11	16.4179	4.52562	207|351|948|1906|2099|3458|3553|5743|6772|7099|7124	AKT1|APP|CD36|EDN1|ESR1|IFNG|IL1B|PTGS2|STAT1|TLR4|TNF	-17.3547	0	17	1	1	-19.9666	118.767
1	-19.5938	GO:1904407	M1	1	0	GO Biological Processes	19	positive regulation of nitric oxide metabolic process	19_GO:0048518 positive regulation of biological process	-19.5938	110.321	34.5835	30238	45	67	11	16.4179	4.52562	207|351|948|1906|2099|3458|3553|5743|6772|7099|7124	AKT1|APP|CD36|EDN1|ESR1|IFNG|IL1B|PTGS2|STAT1|TLR4|TNF	-17.0054	0	17	0	0	-19.9666	118.767
1	-17.7693	GO:0010001	M1	1	0	GO Biological Processes	19	glial cell differentiation	19_GO:0032502 developmental process	-17.7693	30.2219	20.6863	30238	224	67	15	22.3881	5.09255	207|351|2064|2475|2908|3458|3553|4137|5594|5595|5728|6647|6774|7099|7124	AKT1|APP|ERBB2|MTOR|NR3C1|IFNG|IL1B|MAPT|MAPK1|MAPK3|PTEN|SOD1|STAT3|TLR4|TNF	-15.3719	0	17	0	0	-19.9666	118.767
1	-17.7072	GO:0042063	M1	1	0	GO Biological Processes	19	gliogenesis	19_GO:0032502 developmental process	-17.7072	25.2483	19.4162	30238	286	67	16	23.8806	5.20874	207|351|2064|2475|2908|3458|3553|4137|5594|5595|5728|6647|6774|7099|7124|7157	AKT1|APP|ERBB2|MTOR|NR3C1|IFNG|IL1B|MAPT|MAPK1|MAPK3|PTEN|SOD1|STAT3|TLR4|TNF|TP53	-15.3314	0	17	0	0	-19.9666	118.767
1	-17.6632	GO:0045428	M1	1	0	GO Biological Processes	19	regulation of nitric oxide biosynthetic process	19_GO:0050789 regulation of biological process	-17.6632	76.3761	28.6677	30238	65	67	11	16.4179	4.52562	207|351|948|1906|2099|3458|3553|5743|6772|7099|7124	AKT1|APP|CD36|EDN1|ESR1|IFNG|IL1B|PTGS2|STAT1|TLR4|TNF	-15.2943	0	17	0	0	-19.9666	118.767
1	-17.3571	GO:0080164	M1	1	0	GO Biological Processes	19	regulation of nitric oxide metabolic process	19_GO:0050789 regulation of biological process	-17.3571	71.9485	27.8035	30238	69	67	11	16.4179	4.52562	207|351|948|1906|2099|3458|3553|5743|6772|7099|7124	AKT1|APP|CD36|EDN1|ESR1|IFNG|IL1B|PTGS2|STAT1|TLR4|TNF	-15.0149	0	17	0	0	-19.9666	118.767
1	-15.9753	GO:0021782	M1	1	0	GO Biological Processes	19	glial cell development	19_GO:0032502 developmental process	-15.9753	41.9826	21.9816	30238	129	67	12	17.9104	4.68446	207|351|2064|3458|3553|4137|5594|5595|5728|6647|7099|7124	AKT1|APP|ERBB2|IFNG|IL1B|MAPT|MAPK1|MAPK3|PTEN|SOD1|TLR4|TNF	-13.7516	0	17	0	0	-19.9666	118.767
1	-15.2969	GO:0048708	M1	1	0	GO Biological Processes	19	astrocyte differentiation	19_GO:0032502 developmental process	-15.2969	64.4733	25.0541	30238	70	67	10	14.9254	4.35337	351|2908|3458|3553|4137|5594|5595|6774|7099|7124	APP|NR3C1|IFNG|IL1B|MAPT|MAPK1|MAPK3|STAT3|TLR4|TNF	-13.1199	0	17	0	0	-19.9666	118.767
1	-12.5104	GO:0150076	M1	1	0	GO Biological Processes	19	neuroinflammatory response	19_GO:0050896 response to stimulus	-12.5104	68.1228	23.0475	30238	53	67	8	11.9403	3.96149	351|2908|3458|3553|3565|4137|6622|7124	APP|NR3C1|IFNG|IL1B|IL4|MAPT|SNCA|TNF	-10.5353	0	17	0	0	-19.9666	118.767
1	-11.472	GO:0002274	M1	1	0	GO Biological Processes	19	myeloid leukocyte activation	19_GO:0002376 immune system process	-11.472	27.3523	15.995	30238	165	67	10	14.9254	4.35337	351|3458|3565|3576|4137|5294|6622|6714|7099|7124	APP|IFNG|IL4|CXCL8|MAPT|PIK3CG|SNCA|SRC|TLR4|TNF	-9.58254	0	17	0	0	-19.9666	118.767
1	-10.1196	GO:0032755	M1	1	0	GO Biological Processes	19	positive regulation of interleukin-6 production	19_GO:0048518 positive regulation of biological process	-10.1196	35.0535	16.3138	30238	103	67	8	11.9403	3.96149	351|948|3458|3553|4843|6774|7099|7124	APP|CD36|IFNG|IL1B|NOS2|STAT3|TLR4|TNF	-8.32978	0	17	0	0	-19.9666	118.767
1	-9.92285	GO:0032757	M1	1	0	GO Biological Processes	19	positive regulation of interleukin-8 production	19_GO:0048518 positive regulation of biological process	-9.92285	48.603	18.1048	30238	65	67	7	10.4478	3.73691	3553|4843|5054|6774|7099|7124|9370	IL1B|NOS2|SERPINE1|STAT3|TLR4|TNF|ADIPOQ	-8.16116	0	17	0	0	-19.9666	118.767
1	-9.87491	GO:0042116	M1	1	0	GO Biological Processes	19	macrophage activation	19_GO:0002376 immune system process	-9.87491	47.8666	17.9616	30238	66	67	7	10.4478	3.73691	351|3458|3565|4137|6622|7099|7124	APP|IFNG|IL4|MAPT|SNCA|TLR4|TNF	-8.11998	0	17	0	0	-19.9666	118.767
1	-9.75967	GO:0014002	M1	1	0	GO Biological Processes	19	astrocyte development	19_GO:0032502 developmental process	-9.75967	75.2189	20.9971	30238	36	67	6	8.95522	3.48842	351|3458|3553|4137|7099|7124	APP|IFNG|IL1B|MAPT|TLR4|TNF	-8.01139	0	17	0	0	-19.9666	118.767
1	-9.75422	GO:0043122	M1	1	0	GO Biological Processes	19	regulation of canonical NF-kappaB signal transduction	19_GO:0050896 response to stimulus	-9.75422	14.9532	12.0469	30238	332	67	11	16.4179	4.52562	142|948|1906|2099|3162|3553|6772|6774|7099|7124|9370	PARP1|CD36|EDN1|ESR1|HMOX1|IL1B|STAT1|STAT3|TLR4|TNF|ADIPOQ	-8.00759	0	17	0	0	-19.9666	118.767
1	-9.55961	GO:0032722	M1	1	0	GO Biological Processes	19	positive regulation of chemokine production	19_GO:0048518 positive regulation of biological process	-9.55961	43.2766	17.0421	30238	73	67	7	10.4478	3.73691	351|3162|3458|3553|7099|7124|9370	APP|HMOX1|IFNG|IL1B|TLR4|TNF|ADIPOQ	-7.82754	0	17	0	0	-19.9666	118.767
1	-9.5379	GO:0061900	M1	1	0	GO Biological Processes	19	glial cell activation	19_GO:0032501 multicellular organismal process	-9.5379	69.4328	20.1517	30238	39	67	6	8.95522	3.48842	351|3458|3553|4137|6622|7124	APP|IFNG|IL1B|MAPT|SNCA|TNF	-7.81057	0	17	0	0	-19.9666	118.767
1	-9.28346	GO:0048143	M1	1	0	GO Biological Processes	19	astrocyte activation	19_GO:0032502 developmental process	-9.28346	118.767	24.1975	30238	19	67	5	7.46269	3.21047	351|3458|3553|4137|7124	APP|IFNG|IL1B|MAPT|TNF	-7.57912	0	17	0	0	-19.9666	118.767
1	-8.75249	GO:0030225	M1	1	0	GO Biological Processes	19	macrophage differentiation	19_GO:0032502 developmental process	-8.75249	52.0746	17.3706	30238	52	67	6	8.95522	3.48842	142|351|2908|3458|4318|7099	PARP1|APP|NR3C1|IFNG|MMP9|TLR4	-7.08941	0	17	0	0	-19.9666	118.767
1	-8.63989	GO:0043123	M1	1	0	GO Biological Processes	19	positive regulation of canonical NF-kappaB signal transduction	19_GO:0048518 positive regulation of biological process	-8.63989	17.5078	11.8944	30238	232	67	9	13.4328	4.16604	142|948|1906|3162|3553|6774|7099|7124|9370	PARP1|CD36|EDN1|HMOX1|IL1B|STAT3|TLR4|TNF|ADIPOQ	-6.98488	0	17	0	0	-19.9666	118.767
1	-8.4678	GO:0032642	M1	1	0	GO Biological Processes	19	regulation of chemokine production	19_GO:0032501 multicellular organismal process	-8.4678	30.3769	14.1418	30238	104	67	7	10.4478	3.73691	351|3162|3458|3553|7099|7124|9370	APP|HMOX1|IFNG|IL1B|TLR4|TNF|ADIPOQ	-6.82461	0	17	0	0	-19.9666	118.767
1	-8.43859	GO:0032677	M1	1	0	GO Biological Processes	19	regulation of interleukin-8 production	19_GO:0032501 multicellular organismal process	-8.43859	30.0876	14.07	30238	105	67	7	10.4478	3.73691	3553|4843|5054|6774|7099|7124|9370	IL1B|NOS2|SERPINE1|STAT3|TLR4|TNF|ADIPOQ	-6.80056	0	17	0	0	-19.9666	118.767
1	-8.24305	GO:0032675	M1	1	0	GO Biological Processes	19	regulation of interleukin-6 production	19_GO:0032501 multicellular organismal process	-8.24305	20.3983	12.1972	30238	177	67	8	11.9403	3.96149	351|948|3458|3553|4843|6774|7099|7124	APP|CD36|IFNG|IL1B|NOS2|STAT3|TLR4|TNF	-6.62646	0	17	0	0	-19.9666	118.767
1	-8.11339	GO:0032731	M1	1	0	GO Biological Processes	19	positive regulation of interleukin-1 beta production	19_GO:0048518 positive regulation of biological process	-8.11339	41.0285	15.3409	30238	66	67	6	8.95522	3.48842	351|948|3458|6774|7099|7124	APP|CD36|IFNG|STAT3|TLR4|TNF	-6.51336	0	17	0	0	-19.9666	118.767
1	-8.05461	GO:0001774	M1	1	0	GO Biological Processes	19	microglial cell activation	19_GO:0002376 immune system process	-8.05461	70.5177	18.5411	30238	32	67	5	7.46269	3.21047	351|3458|4137|6622|7124	APP|IFNG|MAPT|SNCA|TNF	-6.46041	0	17	0	0	-19.9666	118.767
1	-7.89629	GO:0032680	M1	1	0	GO Biological Processes	19	regulation of tumor necrosis factor production	19_GO:0032501 multicellular organismal process	-7.89629	18.421	11.5305	30238	196	67	8	11.9403	3.96149	351|948|3458|3565|5295|6774|7099|9370	APP|CD36|IFNG|IL4|PIK3R1|STAT3|TLR4|ADIPOQ	-6.32023	0	17	0	0	-19.9666	118.767
1	-7.84946	GO:0002269	M1	1	0	GO Biological Processes	19	leukocyte activation involved in inflammatory response	19_GO:0002376 immune system process	-7.84946	64.4733	17.7057	30238	35	67	5	7.46269	3.21047	351|3458|4137|6622|7124	APP|IFNG|MAPT|SNCA|TNF	-6.27892	0	17	0	0	-19.9666	118.767
1	-7.81096	GO:1903555	M1	1	0	GO Biological Processes	19	regulation of tumor necrosis factor superfamily cytokine production	19_GO:0032501 multicellular organismal process	-7.81096	17.9627	11.3704	30238	201	67	8	11.9403	3.96149	351|948|3458|3565|5295|6774|7099|9370	APP|CD36|IFNG|IL4|PIK3R1|STAT3|TLR4|ADIPOQ	-6.24261	0	17	0	0	-19.9666	118.767
1	-7.7051	GO:0032732	M1	1	0	GO Biological Processes	19	positive regulation of interleukin-1 production	19_GO:0048518 positive regulation of biological process	-7.7051	35.1673	14.1464	30238	77	67	6	8.95522	3.48842	351|948|3458|6774|7099|7124	APP|CD36|IFNG|STAT3|TLR4|TNF	-6.14859	0	17	0	0	-19.9666	118.767
1	-7.29025	GO:0051044	M1	1	0	GO Biological Processes	19	positive regulation of membrane protein ectodomain proteolysis	19_GO:0048518 positive regulation of biological process	-7.29025	106.191	20.4438	30238	17	67	4	5.97015	2.8946	351|3458|3553|7124	APP|IFNG|IL1B|TNF	-5.76547	0	17	0	0	-19.9666	118.767
1	-7.18375	GO:0042742	M1	1	0	GO Biological Processes	19	defense response to bacterium	19_GO:0044419 biological process involved in interspecies interaction between organisms	-7.18375	11.8767	9.53267	30238	342	67	9	13.4328	4.16604	351|948|2475|3553|4353|4843|5054|7099|7124	APP|CD36|MTOR|IL1B|MPO|NOS2|SERPINE1|TLR4|TNF	-5.67162	0	17	0	0	-19.9666	118.767
1	-6.70453	GO:0032760	M1	1	0	GO Biological Processes	19	positive regulation of tumor necrosis factor production	19_GO:0048518 positive regulation of biological process	-6.70453	23.9635	11.5246	30238	113	67	6	8.95522	3.48842	351|948|3458|5295|6774|7099	APP|CD36|IFNG|PIK3R1|STAT3|TLR4	-5.24726	0	17	0	0	-19.9666	118.767
1	-6.63697	GO:0032651	M1	1	0	GO Biological Processes	19	regulation of interleukin-1 beta production	19_GO:0032501 multicellular organismal process	-6.63697	23.3438	11.362	30238	116	67	6	8.95522	3.48842	351|948|3458|6774|7099|7124	APP|CD36|IFNG|STAT3|TLR4|TNF	-5.19055	0	17	0	0	-19.9666	118.767
1	-6.61486	GO:1903557	M1	1	0	GO Biological Processes	19	positive regulation of tumor necrosis factor superfamily cytokine production	19_GO:0048518 positive regulation of biological process	-6.61486	23.1443	11.3092	30238	117	67	6	8.95522	3.48842	351|948|3458|5295|6774|7099	APP|CD36|IFNG|PIK3R1|STAT3|TLR4	-5.17172	0	17	0	0	-19.9666	118.767
1	-6.36357	GO:0051043	M1	1	0	GO Biological Processes	19	regulation of membrane protein ectodomain proteolysis	19_GO:0050789 regulation of biological process	-6.36357	64.4733	15.8346	30238	28	67	4	5.97015	2.8946	351|3458|3553|7124	APP|IFNG|IL1B|TNF	-4.95198	0	17	0	0	-19.9666	118.767
1	-6.229	GO:0032652	M1	1	0	GO Biological Processes	19	regulation of interleukin-1 production	19_GO:0032501 multicellular organismal process	-6.229	19.9109	10.4159	30238	136	67	6	8.95522	3.48842	351|948|3458|6774|7099|7124	APP|CD36|IFNG|STAT3|TLR4|TNF	-4.83235	0	17	0	0	-19.9666	118.767
1	-6.09627	GO:0032729	M1	1	0	GO Biological Processes	19	positive regulation of type II interferon production	19_GO:0048518 positive regulation of biological process	-6.09627	29.3061	11.7196	30238	77	67	5	7.46269	3.21047	351|3553|3558|7099|7124	APP|IL1B|IL2|TLR4|TNF	-4.71194	0	17	0	0	-19.9666	118.767
1	-5.48995	GO:0046330	M1	1	0	GO Biological Processes	19	positive regulation of JNK cascade	19_GO:0048518 positive regulation of biological process	-5.48995	22.1232	10.07	30238	102	67	5	7.46269	3.21047	351|1906|3553|7099|7124	APP|EDN1|IL1B|TLR4|TNF	-4.16805	0	17	0	0	-19.9666	118.767
1	-5.33335	GO:0014004	M1	1	0	GO Biological Processes	19	microglia differentiation	19_GO:0032502 developmental process	-5.33335	90.2627	16.2952	30238	15	67	3	4.47761	2.52661	351|2908|7099	APP|NR3C1|TLR4	-4.03552	0	17	0	0	-19.9666	118.767
1	-5.1088	GO:0032649	M1	1	0	GO Biological Processes	19	regulation of type II interferon production	19_GO:0032501 multicellular organismal process	-5.1088	18.4965	9.12522	30238	122	67	5	7.46269	3.21047	351|3553|3558|7099|7124	APP|IL1B|IL2|TLR4|TNF	-3.84093	0	17	0	0	-19.9666	118.767
1	-4.84451	GO:1901224	M1	1	0	GO Biological Processes	19	positive regulation of non-canonical NF-kappaB signal transduction	19_GO:0048518 positive regulation of biological process	-4.84451	27.3523	10.0995	30238	66	67	4	5.97015	2.8946	351|1906|3553|7124	APP|EDN1|IL1B|TNF	-3.60774	0	17	0	0	-19.9666	118.767
1	-4.67408	GO:0046328	M1	1	0	GO Biological Processes	19	regulation of JNK cascade	19_GO:0050896 response to stimulus	-4.67408	15.0438	8.1254	30238	150	67	5	7.46269	3.21047	351|1906|3553|7099|7124	APP|EDN1|IL1B|TLR4|TNF	-3.45377	0	17	0	0	-19.9666	118.767
1	-4.01918	GO:0050829	M1	1	0	GO Biological Processes	19	defense response to Gram-negative bacterium	19_GO:0044419 biological process involved in interspecies interaction between organisms	-4.01918	16.8715	7.75025	30238	107	67	4	5.97015	2.8946	351|4843|5054|7099	APP|NOS2|SERPINE1|TLR4	-2.84833	0	17	0	0	-19.9666	118.767
1	-3.98799	GO:1901222	M1	1	0	GO Biological Processes	19	regulation of non-canonical NF-kappaB signal transduction	19_GO:0050896 response to stimulus	-3.98799	16.562	7.67003	30238	109	67	4	5.97015	2.8946	351|1906|3553|7124	APP|EDN1|IL1B|TNF	-2.82236	0	17	0	0	-19.9666	118.767
1	-3.50964	GO:2001238	M1	1	0	GO Biological Processes	19	positive regulation of extrinsic apoptotic signaling pathway	19_GO:0048518 positive regulation of biological process	-3.50964	22.9481	7.95213	30238	59	67	3	4.47761	2.52661	351|7099|7124	APP|TLR4|TNF	-2.39448	0	17	0	0	-19.9666	118.767
1	-3.23749	GO:0009620	M1	1	0	GO Biological Processes	19	response to fungus	19_GO:0044419 biological process involved in interspecies interaction between organisms	-3.23749	18.5471	7.07339	30238	73	67	3	4.47761	2.52661	351|4353|7099	APP|MPO|TLR4	-2.14662	0	17	0	0	-19.9666	118.767
1	-19.624	GO:2001233	M1	1	0	GO Biological Processes	19	regulation of apoptotic signaling pathway	19_GO:0050896 response to stimulus	-19.624	21.1206	19.2342	30238	406	67	19	28.3582	5.50662	142|207|351|596|2932|3162|3383|3553|4193|4313|4318|5054|5468|5743|6647|6714|7099|7124|7157	PARP1|AKT1|APP|BCL2|GSK3B|HMOX1|ICAM1|IL1B|MDM2|MMP2|MMP9|SERPINE1|PPARG|PTGS2|SOD1|SRC|TLR4|TNF|TP53	-17.024	0	18	1	1	-19.624	56.4142
1	-12.9879	GO:2001236	M1	1	0	GO Biological Processes	19	regulation of extrinsic apoptotic signaling pathway	19_GO:0050896 response to stimulus	-12.9879	29.7272	17.5424	30238	167	67	11	16.4179	4.52562	207|351|596|2932|3162|3383|3553|5054|6714|7099|7124	AKT1|APP|BCL2|GSK3B|HMOX1|ICAM1|IL1B|SERPINE1|SRC|TLR4|TNF	-10.975	0	18	0	0	-19.624	56.4142
1	-12.6071	GO:2001234	M1	1	0	GO Biological Processes	19	negative regulation of apoptotic signaling pathway	19_GO:0048519 negative regulation of biological process	-12.6071	22.1051	15.6305	30238	245	67	12	17.9104	4.68446	207|596|2932|3162|3383|3553|4193|4318|5054|5743|6714|7124	AKT1|BCL2|GSK3B|HMOX1|ICAM1|IL1B|MDM2|MMP9|SERPINE1|PTGS2|SRC|TNF	-10.6264	0	18	0	0	-19.624	56.4142
1	-11.8047	GO:2001237	M1	1	0	GO Biological Processes	19	negative regulation of extrinsic apoptotic signaling pathway	19_GO:0048519 negative regulation of biological process	-11.8047	39.4352	18.413	30238	103	67	9	13.4328	4.16604	207|596|2932|3162|3383|3553|5054|6714|7124	AKT1|BCL2|GSK3B|HMOX1|ICAM1|IL1B|SERPINE1|SRC|TNF	-9.8844	0	18	0	0	-19.624	56.4142
1	-6.12187	GO:1902042	M1	1	0	GO Biological Processes	19	negative regulation of extrinsic apoptotic signaling pathway via death domain receptors	19_GO:0048519 negative regulation of biological process	-6.12187	56.4142	14.7795	30238	32	67	4	5.97015	2.8946	2932|3162|3383|5054	GSK3B|HMOX1|ICAM1|SERPINE1	-4.73539	0	18	0	0	-19.624	56.4142
1	-5.36391	GO:1902041	M1	1	0	GO Biological Processes	19	regulation of extrinsic apoptotic signaling pathway via death domain receptors	19_GO:0050896 response to stimulus	-5.36391	36.8419	11.8325	30238	49	67	4	5.97015	2.8946	2932|3162|3383|5054	GSK3B|HMOX1|ICAM1|SERPINE1	-4.06019	0	18	0	0	-19.624	56.4142
1	-19.5474	GO:0071214	M1	1	0	GO Biological Processes	19	cellular response to abiotic stimulus	19_GO:0050896 response to stimulus	-19.5474	23.9635	20.0365	30238	339	67	18	26.8657	5.41529	142|836|1432|2475|3553|4193|4313|4318|5243|5295|5595|5599|5728|5743|6517|7099|7124|7157	PARP1|CASP3|MAPK14|MTOR|IL1B|MDM2|MMP2|MMP9|ABCB1|PIK3R1|MAPK3|MAPK8|PTEN|PTGS2|SLC2A4|TLR4|TNF|TP53	-16.9812	0	19	1	1	-19.5474	34.3391
1	-19.5474	GO:0104004	M1	1	0	GO Biological Processes	19	cellular response to environmental stimulus	19_GO:0050896 response to stimulus	-19.5474	23.9635	20.0365	30238	339	67	18	26.8657	5.41529	142|836|1432|2475|3553|4193|4313|4318|5243|5295|5595|5599|5728|5743|6517|7099|7124|7157	PARP1|CASP3|MAPK14|MTOR|IL1B|MDM2|MMP2|MMP9|ABCB1|PIK3R1|MAPK3|MAPK8|PTEN|PTGS2|SLC2A4|TLR4|TNF|TP53	-16.9812	0	19	0	0	-19.5474	34.3391
1	-17.2399	GO:0009314	M1	1	0	GO Biological Processes	19	response to radiation	19_GO:0050896 response to stimulus	-17.2399	17.776	17.029	30238	457	67	18	26.8657	5.41529	142|207|351|596|673|836|1432|1956|2353|3156|4193|4313|4318|5295|5599|7124|7157|7412	PARP1|AKT1|APP|BCL2|BRAF|CASP3|MAPK14|EGFR|FOS|HMGCR|MDM2|MMP2|MMP9|PIK3R1|MAPK8|TNF|TP53|VCAM1	-14.9168	0	19	0	0	-19.5474	34.3391
1	-16.5944	GO:0009416	M1	1	0	GO Biological Processes	19	response to light stimulus	19_GO:0050896 response to stimulus	-16.5944	21.4911	17.7991	30238	336	67	16	23.8806	5.20874	142|207|351|596|673|836|1432|1956|2353|3156|4193|4313|4318|5295|5599|7157	PARP1|AKT1|APP|BCL2|BRAF|CASP3|MAPK14|EGFR|FOS|HMGCR|MDM2|MMP2|MMP9|PIK3R1|MAPK8|TP53	-14.3238	0	19	0	0	-19.5474	34.3391
1	-14.8301	GO:0009411	M1	1	0	GO Biological Processes	19	response to UV	19_GO:0050896 response to stimulus	-14.8301	33.8485	19.6319	30238	160	67	12	17.9104	4.68446	142|207|596|836|1432|1956|4193|4313|4318|5295|5599|7157	PARP1|AKT1|BCL2|CASP3|MAPK14|EGFR|MDM2|MMP2|MMP9|PIK3R1|MAPK8|TP53	-12.6993	0	19	0	0	-19.5474	34.3391
1	-8.92739	GO:0010212	M1	1	0	GO Biological Processes	19	response to ionizing radiation	19_GO:0050896 response to stimulus	-8.92739	24.9001	13.5945	30238	145	67	8	11.9403	3.96149	142|596|836|1432|4193|7124|7157|7412	PARP1|BCL2|CASP3|MAPK14|MDM2|TNF|TP53|VCAM1	-7.24629	0	19	0	0	-19.5474	34.3391
1	-8.84343	GO:0034644	M1	1	0	GO Biological Processes	19	cellular response to UV	19_GO:0050896 response to stimulus	-8.84343	34.3391	15.0919	30238	92	67	7	10.4478	3.73691	142|1432|4193|4313|4318|5295|7157	PARP1|MAPK14|MDM2|MMP2|MMP9|PIK3R1|TP53	-7.16656	0	19	0	0	-19.5474	34.3391
1	-8.20473	GO:0071478	M1	1	0	GO Biological Processes	19	cellular response to radiation	19_GO:0050896 response to stimulus	-8.20473	20.1704	12.1222	30238	179	67	8	11.9403	3.96149	142|1432|4193|4313|4318|5295|7124|7157	PARP1|MAPK14|MDM2|MMP2|MMP9|PIK3R1|TNF|TP53	-6.59521	0	19	0	0	-19.5474	34.3391
1	-8.13544	GO:0071482	M1	1	0	GO Biological Processes	19	cellular response to light stimulus	19_GO:0050896 response to stimulus	-8.13544	27.2344	13.3405	30238	116	67	7	10.4478	3.73691	142|1432|4193|4313|4318|5295|7157	PARP1|MAPK14|MDM2|MMP2|MMP9|PIK3R1|TP53	-6.53187	0	19	0	0	-19.5474	34.3391
1	-5.00985	GO:0033209	M1	1	0	GO Biological Processes	19	tumor necrosis factor-mediated signaling pathway	19_GO:0050896 response to stimulus	-5.00985	30.0876	10.628	30238	60	67	4	5.97015	2.8946	1432|6772|7124|7157	MAPK14|STAT1|TNF|TP53	-3.7518	0	19	0	0	-19.5474	34.3391
1	-4.64712	GO:0071479	M1	1	0	GO Biological Processes	19	cellular response to ionizing radiation	19_GO:0050896 response to stimulus	-4.64712	24.3953	9.49538	30238	74	67	4	5.97015	2.8946	1432|4193|7124|7157	MAPK14|MDM2|TNF|TP53	-3.42877	0	19	0	0	-19.5474	34.3391
1	-3.42363	GO:0042770	M1	1	0	GO Biological Processes	19	signal transduction in response to DNA damage	19_GO:0050896 response to stimulus	-3.42363	11.799	6.31056	30238	153	67	4	5.97015	2.8946	1432|4193|5595|7157	MAPK14|MDM2|MAPK3|TP53	-2.31685	0	19	0	0	-19.5474	34.3391
1	-19.5182	GO:0048660	M1	1	0	GO Biological Processes	19	regulation of smooth muscle cell proliferation	19_GO:0050789 regulation of biological process	-19.5182	39.3587	23.774	30238	172	67	15	22.3881	5.09255	207|1906|3162|3458|4193|4313|4318|5295|5468|5578|5728|6772|7099|7124|9370	AKT1|EDN1|HMOX1|IFNG|MDM2|MMP2|MMP9|PIK3R1|PPARG|PRKCA|PTEN|STAT1|TLR4|TNF|ADIPOQ	-16.9628	0	20	1	1	-19.5182	120.35
1	-15.5901	GO:0048661	M1	1	0	GO Biological Processes	19	positive regulation of smooth muscle cell proliferation	19_GO:0048518 positive regulation of biological process	-15.5901	50.6576	23.2027	30238	98	67	11	16.4179	4.52562	207|1906|3162|4193|4313|4318|5295|5578|6772|7099|7124	AKT1|EDN1|HMOX1|MDM2|MMP2|MMP9|PIK3R1|PRKCA|STAT1|TLR4|TNF	-13.4083	0	20	0	0	-19.5182	120.35
1	-10.405	GO:1904705	M1	1	0	GO Biological Processes	19	regulation of vascular associated smooth muscle cell proliferation	19_GO:0050789 regulation of biological process	-10.405	38.0053	17.0233	30238	95	67	8	11.9403	3.96149	1906|4193|4313|4318|5468|5728|7124|9370	EDN1|MDM2|MMP2|MMP9|PPARG|PTEN|TNF|ADIPOQ	-8.58504	0	20	0	0	-19.5182	120.35
1	-7.53025	GO:0070141	M1	1	0	GO Biological Processes	19	response to UV-A	19_GO:0050896 response to stimulus	-7.53025	120.35	21.7877	30238	15	67	4	5.97015	2.8946	207|1956|4313|4318	AKT1|EGFR|MMP2|MMP9	-5.98836	0	20	0	0	-19.5182	120.35
1	-6.91637	GO:1904707	M1	1	0	GO Biological Processes	19	positive regulation of vascular associated smooth muscle cell proliferation	19_GO:0048518 positive regulation of biological process	-6.91637	42.5767	14.2759	30238	53	67	5	7.46269	3.21047	1906|4193|4313|4318|7124	EDN1|MDM2|MMP2|MMP9|TNF	-5.43567	0	20	0	0	-19.5182	120.35
1	-5.90764	GO:0014823	M1	1	0	GO Biological Processes	19	response to activity	19_GO:0050896 response to stimulus	-5.90764	26.8639	11.186	30238	84	67	5	7.46269	3.21047	1906|2353|4313|7124|9370	EDN1|FOS|MMP2|TNF|ADIPOQ	-4.54081	0	20	0	0	-19.5182	120.35
1	-3.69756	GO:0048013	M1	1	0	GO Biological Processes	19	ephrin receptor signaling pathway	19_GO:0050896 response to stimulus	-3.69756	26.5478	8.60481	30238	51	67	3	4.47761	2.52661	4313|4318|6714	MMP2|MMP9|SRC	-2.56194	0	20	0	0	-19.5182	120.35
1	-3.19464	GO:0007369	M1	1	0	GO Biological Processes	19	gastrulation	19_GO:0032502 developmental process	-3.19464	10.2571	5.80411	30238	176	67	4	5.97015	2.8946	4313|4318|5566|7157	MMP2|MMP9|PRKACA|TP53	-2.10919	0	20	0	0	-19.5182	120.35
1	-2.55498	GO:0001704	M1	1	0	GO Biological Processes	19	formation of primary germ layer	19_GO:0032502 developmental process	-2.55498	10.7456	5.16576	30238	126	67	3	4.47761	2.52661	4313|4318|5566	MMP2|MMP9|PRKACA	-1.51028	0	20	0	0	-19.5182	120.35
1	-2.50199	GO:0030198	M1	1	0	GO Biological Processes	19	extracellular matrix organization	19_GO:0009987 cellular process	-2.50199	6.63696	4.40075	30238	272	67	4	5.97015	2.8946	351|4313|4318|7124	APP|MMP2|MMP9|TNF	-1.45859	0	20	0	0	-19.5182	120.35
1	-2.49629	GO:0043062	M1	1	0	GO Biological Processes	19	extracellular structure organization	19_GO:0009987 cellular process	-2.49629	6.61265	4.38989	30238	273	67	4	5.97015	2.8946	351|4313|4318|7124	APP|MMP2|MMP9|TNF	-1.45354	0	20	0	0	-19.5182	120.35
1	-2.48497	GO:0045229	M1	1	0	GO Biological Processes	19	external encapsulating structure organization	19_GO:0009987 cellular process	-2.48497	6.56456	4.36834	30238	275	67	4	5.97015	2.8946	351|4313|4318|7124	APP|MMP2|MMP9|TNF	-1.4432	0	20	0	0	-19.5182	120.35
1	-19.4589	GO:0097305	M1	1	0	GO Biological Processes	19	response to alcohol	19_GO:0050896 response to stimulus	-19.4589	27.4994	20.9549	30238	279	67	17	25.3731	5.31615	142|207|2353|2908|3558|4193|5243|5465|5578|6517|6647|6720|6774|7054|7124|7412|9370	PARP1|AKT1|FOS|NR3C1|IL2|MDM2|ABCB1|PPARA|PRKCA|SLC2A4|SOD1|SREBF1|STAT3|TH|TNF|VCAM1|ADIPOQ	-16.9139	0	21	1	1	-19.4589	42.3106
1	-16.017	GO:0045471	M1	1	0	GO Biological Processes	19	response to ethanol	19_GO:0050896 response to stimulus	-16.017	42.3106	22.0711	30238	128	67	12	17.9104	4.68446	2353|3558|5465|5578|6517|6647|6720|6774|7054|7124|7412|9370	FOS|IL2|PPARA|PRKCA|SLC2A4|SOD1|SREBF1|STAT3|TH|TNF|VCAM1|ADIPOQ	-13.7883	0	21	0	0	-19.4589	42.3106
1	-10.0937	GO:0007584	M1	1	0	GO Biological Processes	19	response to nutrient	19_GO:0050896 response to stimulus	-10.0937	25.546	14.6238	30238	159	67	9	13.4328	4.16604	2475|4193|5243|5465|5468|6720|6772|7412|9370	MTOR|MDM2|ABCB1|PPARA|PPARG|SREBF1|STAT1|VCAM1|ADIPOQ	-8.30568	0	21	0	0	-19.4589	42.3106
1	-19.2722	GO:0043408	M1	1	0	GO Biological Processes	19	regulation of MAPK cascade	19_GO:0050896 response to stimulus	-19.2722	14.4315	16.794	30238	688	67	22	32.8358	5.73727	154|351|673|948|1906|1956|2064|3156|3383|3481|3553|3791|5294|5468|5578|5594|5595|6647|6714|7099|7124|9370	ADRB2|APP|BRAF|CD36|EDN1|EGFR|ERBB2|HMGCR|ICAM1|IGF2|IL1B|KDR|PIK3CG|PPARG|PRKCA|MAPK1|MAPK3|SOD1|SRC|TLR4|TNF|ADIPOQ	-16.7572	0	22	1	1	-19.2722	26.9441
1	-16.9605	GO:0043410	M1	1	0	GO Biological Processes	19	positive regulation of MAPK cascade	19_GO:0048518 positive regulation of biological process	-16.9605	17.1385	16.6885	30238	474	67	18	26.8657	5.41529	154|351|673|948|1906|1956|2064|3383|3481|3553|3791|5294|5578|5595|6647|6714|7099|7124	ADRB2|APP|BRAF|CD36|EDN1|EGFR|ERBB2|ICAM1|IGF2|IL1B|KDR|PIK3CG|PRKCA|MAPK3|SOD1|SRC|TLR4|TNF	-14.6496	0	22	0	0	-19.2722	26.9441
1	-15.8019	GO:0070372	M1	1	0	GO Biological Processes	19	regulation of ERK1 and ERK2 cascade	19_GO:0050896 response to stimulus	-15.8019	22.3422	17.5948	30238	303	67	15	22.3881	5.09255	351|673|948|1956|2064|3156|3383|3553|3791|5578|5595|6714|7099|7124|9370	APP|BRAF|CD36|EGFR|ERBB2|HMGCR|ICAM1|IL1B|KDR|PRKCA|MAPK3|SRC|TLR4|TNF|ADIPOQ	-13.5975	0	22	0	0	-19.2722	26.9441
1	-13.6331	GO:0070374	M1	1	0	GO Biological Processes	19	positive regulation of ERK1 and ERK2 cascade	19_GO:0048518 positive regulation of biological process	-13.6331	26.9441	17.3908	30238	201	67	12	17.9104	4.68446	351|673|948|1956|3383|3553|3791|5578|5595|6714|7099|7124	APP|BRAF|CD36|EGFR|ICAM1|IL1B|KDR|PRKCA|MAPK3|SRC|TLR4|TNF	-11.5583	0	22	0	0	-19.2722	26.9441
1	-12.7618	GO:0051896	M1	1	0	GO Biological Processes	19	regulation of phosphatidylinositol 3-kinase/protein kinase B signal transduction	19_GO:0050896 response to stimulus	-12.7618	18.8652	14.9234	30238	311	67	13	19.403	4.83121	351|1956|2475|2932|3481|3553|3791|5294|5465|5578|5728|6714|7124	APP|EGFR|MTOR|GSK3B|IGF2|IL1B|KDR|PIK3CG|PPARA|PRKCA|PTEN|SRC|TNF	-10.7668	0	22	0	0	-19.2722	26.9441
1	-11.7396	GO:0051897	M1	1	0	GO Biological Processes	19	positive regulation of phosphatidylinositol 3-kinase/protein kinase B signal transduction	19_GO:0048518 positive regulation of biological process	-11.7396	22.8776	15.2416	30238	217	67	11	16.4179	4.52562	351|1956|2475|2932|3481|3553|3791|5294|5578|6714|7124	APP|EGFR|MTOR|GSK3B|IGF2|IL1B|KDR|PIK3CG|PRKCA|SRC|TNF	-9.8266	0	22	0	0	-19.2722	26.9441
1	-7.86276	GO:1901888	M1	1	0	GO Biological Processes	19	regulation of cell junction assembly	19_GO:0050789 regulation of biological process	-7.86276	14.252	10.5924	30238	285	67	9	13.4328	4.16604	351|3553|3791|5566|5578|5728|6622|6714|7124	APP|IL1B|KDR|PRKACA|PRKCA|PTEN|SNCA|SRC|TNF	-6.29113	0	22	0	0	-19.2722	26.9441
1	-19.2317	GO:0009410	M1	1	0	GO Biological Processes	19	response to xenobiotic stimulus	19_GO:0050896 response to stimulus	-19.2317	20.129	18.7376	30238	426	67	19	28.3582	5.50662	596|673|836|1576|1906|2353|3553|4193|4313|4842|4843|5243|6622|6647|6720|6772|7124|7157|9370	BCL2|BRAF|CASP3|CYP3A4|EDN1|FOS|IL1B|MDM2|MMP2|NOS1|NOS2|ABCB1|SNCA|SOD1|SREBF1|STAT1|TNF|TP53|ADIPOQ	-16.7443	0	23	1	1	-19.2317	30.54
1	-17.8297	GO:0048545	M1	1	0	GO Biological Processes	19	response to steroid hormone	19_GO:0050896 response to stimulus	-17.8297	25.6976	19.6006	30238	281	67	16	23.8806	5.20874	142|596|836|1906|2099|2100|2353|2908|4193|5243|5465|5578|6714|6720|7124|9370	PARP1|BCL2|CASP3|EDN1|ESR1|ESR2|FOS|NR3C1|MDM2|ABCB1|PPARA|PRKCA|SRC|SREBF1|TNF|ADIPOQ	-15.4173	0	23	0	0	-19.2317	30.54
1	-11.7723	GO:0031960	M1	1	0	GO Biological Processes	19	response to corticosteroid	19_GO:0050896 response to stimulus	-11.7723	29.3061	16.5953	30238	154	67	10	14.9254	4.35337	142|596|836|1906|2353|2908|5243|5578|7124|9370	PARP1|BCL2|CASP3|EDN1|FOS|NR3C1|ABCB1|PRKCA|TNF|ADIPOQ	-9.85444	0	23	0	0	-19.2317	30.54
1	-10.7921	GO:0051384	M1	1	0	GO Biological Processes	19	response to glucocorticoid	19_GO:0050896 response to stimulus	-10.7921	30.54	16.089	30238	133	67	9	13.4328	4.16604	596|836|1906|2353|2908|5243|5578|7124|9370	BCL2|CASP3|EDN1|FOS|NR3C1|ABCB1|PRKCA|TNF|ADIPOQ	-8.94398	0	23	0	0	-19.2317	30.54
1	-19.2313	GO:0044057	M1	1	0	GO Biological Processes	19	regulation of system process	19_GO:0032501 multicellular organismal process	-19.2313	15.9287	17.3313	30238	595	67	21	31.3433	5.6673	142|154|351|1906|2034|4193|4313|4842|5243|5294|5465|5468|5566|5578|5728|6647|6714|6720|7054|7124|9370	PARP1|ADRB2|APP|EDN1|EPAS1|MDM2|MMP2|NOS1|ABCB1|PIK3CG|PPARA|PPARG|PRKACA|PRKCA|PTEN|SOD1|SRC|SREBF1|TH|TNF|ADIPOQ	-16.7443	0	24	1	1	-19.2313	28.2071
1	-11.9954	GO:1903522	M1	1	0	GO Biological Processes	19	regulation of blood circulation	19_GO:0032501 multicellular organismal process	-11.9954	19.6223	14.6459	30238	276	67	12	17.9104	4.68446	351|1906|2034|4193|4313|4842|5294|5566|6714|6720|7054|7124	APP|EDN1|EPAS1|MDM2|MMP2|NOS1|PIK3CG|PRKACA|SRC|SREBF1|TH|TNF	-10.0499	0	24	0	0	-19.2313	28.2071
1	-10.1945	GO:0008016	M1	1	0	GO Biological Processes	19	regulation of heart contraction	19_GO:0032501 multicellular organismal process	-10.1945	20.3294	13.6217	30238	222	67	10	14.9254	4.35337	1906|2034|4193|4842|5294|5566|6714|6720|7054|7124	EDN1|EPAS1|MDM2|NOS1|PIK3CG|PRKACA|SRC|SREBF1|TH|TNF	-8.40097	0	24	0	0	-19.2313	28.2071
1	-8.24202	GO:0002027	M1	1	0	GO Biological Processes	19	regulation of heart rate	19_GO:0032501 multicellular organismal process	-8.24202	28.2071	13.5935	30238	112	67	7	10.4478	3.73691	1906|2034|4193|5566|6714|6720|7124	EDN1|EPAS1|MDM2|PRKACA|SRC|SREBF1|TNF	-6.62646	0	24	0	0	-19.2313	28.2071
1	-5.17946	GO:0048771	M1	1	0	GO Biological Processes	19	tissue remodeling	19_GO:0032501 multicellular organismal process	-5.17946	19.1235	9.29536	30238	118	67	5	7.46269	3.21047	154|2034|4193|4313|6714	ADRB2|EPAS1|MDM2|MMP2|SRC	-3.90554	0	24	0	0	-19.2313	28.2071
1	-18.722	GO:0010506	M1	1	0	GO Biological Processes	19	regulation of autophagy	19_GO:0050789 regulation of biological process	-18.722	21.5481	18.9192	30238	377	67	18	26.8657	5.41529	154|207|596|836|2475|2932|3162|3458|3565|3791|4137|5566|5595|5599|6622|6720|6774|7157	ADRB2|AKT1|BCL2|CASP3|MTOR|GSK3B|HMOX1|IFNG|IL4|KDR|MAPT|PRKACA|MAPK3|MAPK8|SNCA|SREBF1|STAT3|TP53	-16.2613	0	25	1	1	-18.722	27.2149
1	-13.6852	GO:0016241	M1	1	0	GO Biological Processes	19	regulation of macroautophagy	19_GO:0050789 regulation of biological process	-13.6852	27.2149	17.4841	30238	199	67	12	17.9104	4.68446	154|207|836|2475|3162|3565|3791|5566|5595|5599|6720|7157	ADRB2|AKT1|CASP3|MTOR|HMOX1|IL4|KDR|PRKACA|MAPK3|MAPK8|SREBF1|TP53	-11.6033	0	25	0	0	-18.722	27.2149
1	-8.26238	GO:0010508	M1	1	0	GO Biological Processes	19	positive regulation of autophagy	19_GO:0048518 positive regulation of biological process	-8.26238	20.5142	12.2352	30238	176	67	8	11.9403	3.96149	154|2475|2932|3162|3458|3565|3791|5595	ADRB2|MTOR|GSK3B|HMOX1|IFNG|IL4|KDR|MAPK3	-6.64437	0	25	0	0	-18.722	27.2149
1	-5.53234	GO:0016239	M1	1	0	GO Biological Processes	19	positive regulation of macroautophagy	19_GO:0048518 positive regulation of biological process	-5.53234	22.5657	10.1793	30238	100	67	5	7.46269	3.21047	154|3162|3565|3791|5595	ADRB2|HMOX1|IL4|KDR|MAPK3	-4.20672	0	25	0	0	-18.722	27.2149
1	-18.4795	GO:0009895	M1	1	0	GO Biological Processes	19	negative regulation of catabolic process	19_GO:0048519 negative regulation of biological process	-18.4795	20.8834	18.6	30238	389	67	18	26.8657	5.41529	207|596|1432|1956|2475|2932|3156|3162|3553|4843|5294|5465|5566|5595|6622|6774|7124|7157	AKT1|BCL2|MAPK14|EGFR|MTOR|GSK3B|HMGCR|HMOX1|IL1B|NOS2|PIK3CG|PPARA|PRKACA|MAPK3|SNCA|STAT3|TNF|TP53	-16.0464	0	26	1	1	-18.4795	21.3219
1	-11.9823	GO:0051248	M1	1	0	GO Biological Processes	19	negative regulation of protein metabolic process	19_GO:0048519 negative regulation of biological process	-11.9823	10.8261	12.0927	30238	667	67	16	23.8806	5.20874	207|1906|1956|2475|2932|3156|4137|4193|4843|5054|5578|5595|5728|6622|7157|9370	AKT1|EDN1|EGFR|MTOR|GSK3B|HMGCR|MAPT|MDM2|NOS2|SERPINE1|PRKCA|MAPK3|PTEN|SNCA|TP53|ADIPOQ	-10.0394	0	26	0	0	-18.4795	21.3219
1	-6.40414	GO:0042177	M1	1	0	GO Biological Processes	19	negative regulation of protein catabolic process	19_GO:0048519 negative regulation of biological process	-6.40414	21.3219	10.8147	30238	127	67	6	8.95522	3.48842	1956|2932|3156|4843|5595|6622	EGFR|GSK3B|HMGCR|NOS2|MAPK3|SNCA	-4.9841	0	26	0	0	-18.4795	21.3219
1	-18.3121	GO:0007610	M1	1	0	GO Biological Processes	19	behavior	19_GO:0032501 multicellular organismal process	-18.3121	14.36	16.3533	30238	660	67	21	31.3433	5.6673	207|351|596|673|836|1956|2353|2475|2908|3156|4137|5465|5578|5594|5728|6517|6622|6647|6774|7054|7157	AKT1|APP|BCL2|BRAF|CASP3|EGFR|FOS|MTOR|NR3C1|HMGCR|MAPT|PPARA|PRKCA|MAPK1|PTEN|SLC2A4|SNCA|SOD1|STAT3|TH|TP53	-15.892	0	27	1	1	-18.3121	25.073
1	-12.3845	GO:0050890	M1	1	0	GO Biological Processes	19	cognition	19_GO:0032501 multicellular organismal process	-12.3845	17.6188	14.3702	30238	333	67	13	19.403	4.83121	351|673|836|1956|2353|3156|4137|5578|5594|5728|6517|7054|7124	APP|BRAF|CASP3|EGFR|FOS|HMGCR|MAPT|PRKCA|MAPK1|PTEN|SLC2A4|TH|TNF	-10.4177	0	27	0	0	-18.3121	25.073
1	-11.8494	GO:0007611	M1	1	0	GO Biological Processes	19	learning or memory	19_GO:0032501 multicellular organismal process	-11.8494	19.0696	14.4176	30238	284	67	12	17.9104	4.68446	351|673|836|1956|2353|3156|4137|5578|5594|5728|6517|7054	APP|BRAF|CASP3|EGFR|FOS|HMGCR|MAPT|PRKCA|MAPK1|PTEN|SLC2A4|TH	-9.9242	0	27	0	0	-18.3121	25.073
1	-6.08791	GO:0048167	M1	1	0	GO Biological Processes	19	regulation of synaptic plasticity	19_GO:0050789 regulation of biological process	-6.08791	13.6762	9.11369	30238	231	67	7	10.4478	3.73691	351|673|2932|3156|4137|5594|6622	APP|BRAF|GSK3B|HMGCR|MAPT|MAPK1|SNCA	-4.70429	0	27	0	0	-18.3121	25.073
1	-5.7538	GO:0050806	M1	1	0	GO Biological Processes	19	positive regulation of synaptic transmission	19_GO:0048518 positive regulation of biological process	-5.7538	16.5115	9.38623	30238	164	67	6	8.95522	3.48842	351|673|3156|5594|6622|7124	APP|BRAF|HMGCR|MAPK1|SNCA|TNF	-4.40577	0	27	0	0	-18.3121	25.073
1	-4.9584	GO:0007613	M1	1	0	GO Biological Processes	19	memory	19_GO:0032501 multicellular organismal process	-4.9584	17.2257	8.77036	30238	131	67	5	7.46269	3.21047	351|2353|4137|6517|7054	APP|FOS|MAPT|SLC2A4|TH	-3.70557	0	27	0	0	-18.3121	25.073
1	-4.64712	GO:0060291	M1	1	0	GO Biological Processes	19	long-term synaptic potentiation	19_GO:0048518 positive regulation of biological process	-4.64712	24.3953	9.49538	30238	74	67	4	5.97015	2.8946	673|3156|5594|6622	BRAF|HMGCR|MAPK1|SNCA	-3.42877	0	27	0	0	-18.3121	25.073
1	-4.51366	GO:0007612	M1	1	0	GO Biological Processes	19	learning	19_GO:0032501 multicellular organismal process	-4.51366	13.9294	7.77568	30238	162	67	5	7.46269	3.21047	351|673|2353|3156|7054	APP|BRAF|FOS|HMGCR|TH	-3.30399	0	27	0	0	-18.3121	25.073
1	-4.20255	GO:0008306	M1	1	0	GO Biological Processes	19	associative learning	19_GO:0032501 multicellular organismal process	-4.20255	18.8047	8.23373	30238	96	67	4	5.97015	2.8946	351|673|2353|3156	APP|BRAF|FOS|HMGCR	-3.01614	0	27	0	0	-18.3121	25.073
1	-3.62368	GO:0008542	M1	1	0	GO Biological Processes	19	visual learning	19_GO:0032501 multicellular organismal process	-3.62368	25.073	8.34353	30238	54	67	3	4.47761	2.52661	351|673|3156	APP|BRAF|HMGCR	-2.49724	0	27	0	0	-18.3121	25.073
1	-3.44598	GO:0007632	M1	1	0	GO Biological Processes	19	visual behavior	19_GO:0032501 multicellular organismal process	-3.44598	21.8377	7.73976	30238	62	67	3	4.47761	2.52661	351|673|3156	APP|BRAF|HMGCR	-2.33693	0	27	0	0	-18.3121	25.073
1	-17.8062	GO:0043491	M1	1	0	GO Biological Processes	19	phosphatidylinositol 3-kinase/protein kinase B signal transduction	19_GO:0050896 response to stimulus	-17.8062	58.867	26.1952	30238	92	67	12	17.9104	4.68446	207|1906|1956|2064|2475|2932|5294|5295|5578|5728|6774|7124	AKT1|EDN1|EGFR|ERBB2|MTOR|GSK3B|PIK3CG|PIK3R1|PRKCA|PTEN|STAT3|TNF	-15.4014	0	28	1	1	-17.8062	82.057
1	-13.2789	GO:0034762	M1	1	0	GO Biological Processes	19	regulation of transmembrane transport	19_GO:0051179 localization	-13.2789	15.0438	14.1443	30238	450	67	15	22.3881	5.09255	207|596|673|1432|1906|3458|3553|4318|4842|5294|5295|5566|6622|7124|9370	AKT1|BCL2|BRAF|MAPK14|EDN1|IFNG|IL1B|MMP9|NOS1|PIK3CG|PIK3R1|PRKACA|SNCA|TNF|ADIPOQ	-11.2377	0	28	0	0	-17.8062	82.057
1	-13.2544	GO:1900180	M1	1	0	GO Biological Processes	19	regulation of protein localization to nucleus	19_GO:0051179 localization	-13.2544	31.4206	18.0663	30238	158	67	11	16.4179	4.52562	142|207|351|948|1432|1906|2475|2932|3458|5295|6714	PARP1|AKT1|APP|CD36|MAPK14|EDN1|MTOR|GSK3B|IFNG|PIK3R1|SRC	-11.2165	0	28	0	0	-17.8062	82.057
1	-11.0162	GO:0010827	M1	1	0	GO Biological Processes	19	regulation of D-glucose transmembrane transport	19_GO:0051179 localization	-11.0162	45.1313	18.6253	30238	80	67	8	11.9403	3.96149	207|673|1432|1906|3553|5295|7124|9370	AKT1|BRAF|MAPK14|EDN1|IL1B|PIK3R1|TNF|ADIPOQ	-9.15546	0	28	0	0	-17.8062	82.057
1	-9.384	GO:0034764	M1	1	0	GO Biological Processes	19	positive regulation of transmembrane transport	19_GO:0051179 localization	-9.384	21.2661	13.2403	30238	191	67	9	13.4328	4.16604	207|673|1432|1906|3458|4842|5295|6622|9370	AKT1|BRAF|MAPK14|EDN1|IFNG|NOS1|PIK3R1|SNCA|ADIPOQ	-7.66756	0	28	0	0	-17.8062	82.057
1	-9.27493	GO:1904377	M1	1	0	GO Biological Processes	19	positive regulation of protein localization to cell periphery	19_GO:0051179 localization	-9.27493	39.4899	16.2444	30238	80	67	7	10.4478	3.73691	207|948|1956|3458|5295|6622|7124	AKT1|CD36|EGFR|IFNG|PIK3R1|SNCA|TNF	-7.57504	0	28	0	0	-17.8062	82.057
1	-8.58768	GO:1900182	M1	1	0	GO Biological Processes	19	positive regulation of protein localization to nucleus	19_GO:0051179 localization	-8.58768	31.5919	14.4398	30238	100	67	7	10.4478	3.73691	142|207|1432|1906|3458|5295|6714	PARP1|AKT1|MAPK14|EDN1|IFNG|PIK3R1|SRC	-6.93532	0	28	0	0	-17.8062	82.057
1	-8.215	GO:1905477	M1	1	0	GO Biological Processes	19	positive regulation of protein localization to membrane	19_GO:0051179 localization	-8.215	27.9575	13.529	30238	113	67	7	10.4478	3.73691	207|948|1956|2064|3458|5295|7124	AKT1|CD36|EGFR|ERBB2|IFNG|PIK3R1|TNF	-6.60186	0	28	0	0	-17.8062	82.057
1	-8.12766	GO:0033135	M1	1	0	GO Biological Processes	19	regulation of peptidyl-serine phosphorylation	19_GO:0050789 regulation of biological process	-8.12766	72.7925	18.8459	30238	31	67	5	7.46269	3.21047	207|673|1956|3458|5728	AKT1|BRAF|EGFR|IFNG|PTEN	-6.52645	0	28	0	0	-17.8062	82.057
1	-8.03403	GO:1903078	M1	1	0	GO Biological Processes	19	positive regulation of protein localization to plasma membrane	19_GO:0051179 localization	-8.03403	39.8218	15.1027	30238	68	67	6	8.95522	3.48842	207|948|1956|3458|5295|7124	AKT1|CD36|EGFR|IFNG|PIK3R1|TNF	-6.44443	0	28	0	0	-17.8062	82.057
1	-7.23205	GO:0010828	M1	1	0	GO Biological Processes	19	positive regulation of D-glucose transmembrane transport	19_GO:0051179 localization	-7.23205	49.0558	15.3706	30238	46	67	5	7.46269	3.21047	207|673|1432|5295|9370	AKT1|BRAF|MAPK14|PIK3R1|ADIPOQ	-5.7151	0	28	0	0	-17.8062	82.057
1	-7.20615	GO:1904375	M1	1	0	GO Biological Processes	19	regulation of protein localization to cell periphery	19_GO:0051179 localization	-7.20615	19.9949	11.2808	30238	158	67	7	10.4478	3.73691	207|948|1956|3458|5295|6622|7124	AKT1|CD36|EGFR|IFNG|PIK3R1|SNCA|TNF	-5.69017	0	28	0	0	-17.8062	82.057
1	-6.80624	GO:0033138	M1	1	0	GO Biological Processes	19	positive regulation of peptidyl-serine phosphorylation	19_GO:0048518 positive regulation of biological process	-6.80624	82.057	17.9224	30238	22	67	4	5.97015	2.8946	207|673|1956|3458	AKT1|BRAF|EGFR|IFNG	-5.3413	0	28	0	0	-17.8062	82.057
1	-6.64209	GO:0046324	M1	1	0	GO Biological Processes	19	regulation of D-glucose import	19_GO:0051179 localization	-6.64209	37.6095	13.3763	30238	60	67	5	7.46269	3.21047	207|1432|5295|7124|9370	AKT1|MAPK14|PIK3R1|TNF|ADIPOQ	-5.19402	0	28	0	0	-17.8062	82.057
1	-6.52837	GO:1903076	M1	1	0	GO Biological Processes	19	regulation of protein localization to plasma membrane	19_GO:0051179 localization	-6.52837	22.3792	11.1043	30238	121	67	6	8.95522	3.48842	207|948|1956|3458|5295|7124	AKT1|CD36|EGFR|IFNG|PIK3R1|TNF	-5.09733	0	28	0	0	-17.8062	82.057
1	-6.45073	GO:1905475	M1	1	0	GO Biological Processes	19	regulation of protein localization to membrane	19_GO:0051179 localization	-6.45073	15.4862	9.78309	30238	204	67	7	10.4478	3.73691	207|948|1956|2064|3458|5295|7124	AKT1|CD36|EGFR|ERBB2|IFNG|PIK3R1|TNF	-5.02601	0	28	0	0	-17.8062	82.057
1	-5.81389	GO:0046326	M1	1	0	GO Biological Processes	19	positive regulation of D-glucose import	19_GO:0051179 localization	-5.81389	47.5067	13.5181	30238	38	67	4	5.97015	2.8946	207|1432|5295|9370	AKT1|MAPK14|PIK3R1|ADIPOQ	-4.45589	0	28	0	0	-17.8062	82.057
1	-4.95287	GO:0042306	M1	1	0	GO Biological Processes	19	regulation of protein import into nucleus	19_GO:0051179 localization	-4.95287	29.117	10.4435	30238	62	67	4	5.97015	2.8946	948|1432|3458|5295	CD36|MAPK14|IFNG|PIK3R1	-3.70162	0	28	0	0	-17.8062	82.057
1	-4.01382	GO:0042307	M1	1	0	GO Biological Processes	19	positive regulation of protein import into nucleus	19_GO:0051179 localization	-4.01382	33.8485	9.79644	30238	40	67	3	4.47761	2.52661	1432|3458|5295	MAPK14|IFNG|PIK3R1	-2.84559	0	28	0	0	-17.8062	82.057
1	-16.9457	GO:0050865	M1	1	0	GO Biological Processes	19	regulation of cell activation	19_GO:0032501 multicellular organismal process	-16.9457	13.5938	15.4631	30238	664	67	20	29.8507	5.59051	207|351|596|673|836|2064|2475|3458|3481|3553|3558|3565|5578|5595|6622|6647|6714|7099|7124|7412	AKT1|APP|BCL2|BRAF|CASP3|ERBB2|MTOR|IFNG|IGF2|IL1B|IL2|IL4|PRKCA|MAPK3|SNCA|SOD1|SRC|TLR4|TNF|VCAM1	-14.6408	0	29	1	1	-16.9457	90.2627
1	-15.1355	GO:0002694	M1	1	0	GO Biological Processes	19	regulation of leukocyte activation	19_GO:0002376 immune system process	-15.1355	13.472	14.5783	30238	603	67	18	26.8657	5.41529	207|596|673|836|2064|2475|3458|3481|3553|3558|3565|5595|6622|6647|6714|7099|7124|7412	AKT1|BCL2|BRAF|CASP3|ERBB2|MTOR|IFNG|IGF2|IL1B|IL2|IL4|MAPK3|SNCA|SOD1|SRC|TLR4|TNF|VCAM1	-12.9759	0	29	0	0	-16.9457	90.2627
1	-14.8852	GO:0022407	M1	1	0	GO Biological Processes	19	regulation of cell-cell adhesion	19_GO:0050789 regulation of biological process	-14.8852	14.6698	14.8607	30238	523	67	17	25.3731	5.31615	207|836|1432|2064|2475|3458|3481|3553|3558|3565|5465|5578|5595|6714|7124|7412|9370	AKT1|CASP3|MAPK14|ERBB2|MTOR|IFNG|IGF2|IL1B|IL2|IL4|PPARA|PRKCA|MAPK3|SRC|TNF|VCAM1|ADIPOQ	-12.7423	0	29	0	0	-16.9457	90.2627
1	-13.7225	GO:0045785	M1	1	0	GO Biological Processes	19	positive regulation of cell adhesion	19_GO:0048518 positive regulation of biological process	-13.7225	14.0761	14.0762	30238	513	67	16	23.8806	5.20874	207|673|948|2064|2475|2932|3458|3481|3553|3558|3565|3791|5578|6714|7124|7412	AKT1|BRAF|CD36|ERBB2|MTOR|GSK3B|IFNG|IGF2|IL1B|IL2|IL4|KDR|PRKCA|SRC|TNF|VCAM1	-11.637	0	29	0	0	-16.9457	90.2627
1	-13.4793	GO:0051249	M1	1	0	GO Biological Processes	19	regulation of lymphocyte activation	19_GO:0002376 immune system process	-13.4793	13.5733	13.7878	30238	532	67	16	23.8806	5.20874	207|596|673|836|2064|2475|3458|3481|3553|3558|3565|5595|6647|6714|7099|7412	AKT1|BCL2|BRAF|CASP3|ERBB2|MTOR|IFNG|IGF2|IL1B|IL2|IL4|MAPK3|SOD1|SRC|TLR4|VCAM1	-11.4217	0	29	0	0	-16.9457	90.2627
1	-12.668	GO:1903037	M1	1	0	GO Biological Processes	19	regulation of leukocyte cell-cell adhesion	19_GO:0050789 regulation of biological process	-12.668	15.7566	14.0182	30238	401	67	14	20.8955	4.96695	207|836|2064|2475|3458|3481|3553|3558|3565|5465|5595|6714|7124|7412	AKT1|CASP3|ERBB2|MTOR|IFNG|IGF2|IL1B|IL2|IL4|PPARA|MAPK3|SRC|TNF|VCAM1	-10.6788	0	29	0	0	-16.9457	90.2627
1	-12.6241	GO:0050863	M1	1	0	GO Biological Processes	19	regulation of T cell activation	19_GO:0002376 immune system process	-12.6241	15.6396	13.9597	30238	404	67	14	20.8955	4.96695	207|673|836|2064|2475|3458|3481|3553|3558|3565|5595|6647|6714|7412	AKT1|BRAF|CASP3|ERBB2|MTOR|IFNG|IGF2|IL1B|IL2|IL4|MAPK3|SOD1|SRC|VCAM1	-10.6405	0	29	0	0	-16.9457	90.2627
1	-11.3672	GO:0050867	M1	1	0	GO Biological Processes	19	positive regulation of cell activation	19_GO:0048518 positive regulation of biological process	-11.3672	14.6311	12.949	30238	401	67	13	19.403	4.83121	207|351|596|2475|3458|3481|3553|3558|3565|6714|7099|7124|7412	AKT1|APP|BCL2|MTOR|IFNG|IGF2|IL1B|IL2|IL4|SRC|TLR4|TNF|VCAM1	-9.48801	0	29	0	0	-16.9457	90.2627
1	-10.4771	GO:0070663	M1	1	0	GO Biological Processes	19	regulation of leukocyte proliferation	19_GO:0050789 regulation of biological process	-10.4771	17.4804	13.1496	30238	284	67	11	16.4179	4.52562	596|836|2064|3481|3553|3558|3565|5594|5595|7099|7412	BCL2|CASP3|ERBB2|IGF2|IL1B|IL2|IL4|MAPK1|MAPK3|TLR4|VCAM1	-8.64927	0	29	0	0	-16.9457	90.2627
1	-10.3631	GO:0002696	M1	1	0	GO Biological Processes	19	positive regulation of leukocyte activation	19_GO:0002376 immune system process	-10.3631	14.2146	12.2322	30238	381	67	12	17.9104	4.68446	207|596|2475|3458|3481|3553|3558|3565|6714|7099|7124|7412	AKT1|BCL2|MTOR|IFNG|IGF2|IL1B|IL2|IL4|SRC|TLR4|TNF|VCAM1	-8.55087	0	29	0	0	-16.9457	90.2627
1	-9.76614	GO:0070665	M1	1	0	GO Biological Processes	19	positive regulation of leukocyte proliferation	19_GO:0048518 positive regulation of biological process	-9.76614	23.4787	13.9726	30238	173	67	9	13.4328	4.16604	596|3481|3553|3558|3565|5594|5595|7099|7412	BCL2|IGF2|IL1B|IL2|IL4|MAPK1|MAPK3|TLR4|VCAM1	-8.01621	0	29	0	0	-16.9457	90.2627
1	-9.56432	GO:0051251	M1	1	0	GO Biological Processes	19	positive regulation of lymphocyte activation	19_GO:0002376 immune system process	-9.56432	14.3481	11.7677	30238	346	67	11	16.4179	4.52562	207|596|2475|3458|3481|3553|3558|3565|6714|7099|7412	AKT1|BCL2|MTOR|IFNG|IGF2|IL1B|IL2|IL4|SRC|TLR4|VCAM1	-7.83066	0	29	0	0	-16.9457	90.2627
1	-9.07818	GO:1903039	M1	1	0	GO Biological Processes	19	positive regulation of leukocyte cell-cell adhesion	19_GO:0048518 positive regulation of biological process	-9.07818	15.6164	11.7655	30238	289	67	10	14.9254	4.35337	207|2475|3458|3481|3553|3558|3565|6714|7124|7412	AKT1|MTOR|IFNG|IGF2|IL1B|IL2|IL4|SRC|TNF|VCAM1	-7.38852	0	29	0	0	-16.9457	90.2627
1	-8.36378	GO:0022409	M1	1	0	GO Biological Processes	19	positive regulation of cell-cell adhesion	19_GO:0048518 positive regulation of biological process	-8.36378	13.1578	10.6713	30238	343	67	10	14.9254	4.35337	207|2475|3458|3481|3553|3558|3565|6714|7124|7412	AKT1|MTOR|IFNG|IGF2|IL1B|IL2|IL4|SRC|TNF|VCAM1	-6.73211	0	29	0	0	-16.9457	90.2627
1	-8.29636	GO:0050670	M1	1	0	GO Biological Processes	19	regulation of lymphocyte proliferation	19_GO:0002376 immune system process	-8.29636	15.9914	11.3065	30238	254	67	9	13.4328	4.16604	596|836|2064|3481|3553|3558|3565|7099|7412	BCL2|CASP3|ERBB2|IGF2|IL1B|IL2|IL4|TLR4|VCAM1	-6.66971	0	29	0	0	-16.9457	90.2627
1	-8.23732	GO:0032944	M1	1	0	GO Biological Processes	19	regulation of mononuclear cell proliferation	19_GO:0050789 regulation of biological process	-8.23732	15.7435	11.2074	30238	258	67	9	13.4328	4.16604	596|836|2064|3481|3553|3558|3565|7099|7412	BCL2|CASP3|ERBB2|IGF2|IL1B|IL2|IL4|TLR4|VCAM1	-6.62298	0	29	0	0	-16.9457	90.2627
1	-8.15058	GO:0002703	M1	1	0	GO Biological Processes	19	regulation of leukocyte mediated immunity	19_GO:0002376 immune system process	-8.15058	15.3857	11.063	30238	264	67	9	13.4328	4.16604	3383|3458|3553|3558|3565|4843|5595|7099|7124	ICAM1|IFNG|IL1B|IL2|IL4|NOS2|MAPK3|TLR4|TNF	-6.54464	0	29	0	0	-16.9457	90.2627
1	-8.10799	GO:0050870	M1	1	0	GO Biological Processes	19	positive regulation of T cell activation	19_GO:0002376 immune system process	-8.10799	15.2128	10.9925	30238	267	67	9	13.4328	4.16604	207|2475|3458|3481|3553|3558|3565|6714|7412	AKT1|MTOR|IFNG|IGF2|IL1B|IL2|IL4|SRC|VCAM1	-6.5103	0	29	0	0	-16.9457	90.2627
1	-7.91623	GO:0051052	M1	1	0	GO Biological Processes	19	regulation of DNA metabolic process	19_GO:0050789 regulation of biological process	-7.91623	9.96877	9.51019	30238	498	67	11	16.4179	4.52562	142|207|1956|3558|3565|5594|5595|6714|7124|7157|9370	PARP1|AKT1|EGFR|IL2|IL4|MAPK1|MAPK3|SRC|TNF|TP53|ADIPOQ	-6.33849	0	29	0	0	-16.9457	90.2627
1	-7.52161	GO:0002697	M1	1	0	GO Biological Processes	19	regulation of immune effector process	19_GO:0002376 immune system process	-7.52161	10.72	9.46431	30238	421	67	10	14.9254	4.35337	948|3383|3458|3553|3558|3565|4843|5595|7099|7124	CD36|ICAM1|IFNG|IL1B|IL2|IL4|NOS2|MAPK3|TLR4|TNF	-5.98177	0	29	0	0	-16.9457	90.2627
1	-7.47624	GO:0097696	M1	1	0	GO Biological Processes	19	cell surface receptor signaling pathway via STAT	19_GO:0050896 response to stimulus	-7.47624	32.2367	13.5096	30238	84	67	6	8.95522	3.48842	3458|3558|3565|6772|6774|7124	IFNG|IL2|IL4|STAT1|STAT3|TNF	-5.93843	0	29	0	0	-16.9457	90.2627
1	-7.44211	GO:0002702	M1	1	0	GO Biological Processes	19	positive regulation of production of molecular mediator of immune response	19_GO:0002376 immune system process	-7.44211	21.6383	11.7798	30238	146	67	7	10.4478	3.73691	948|3458|3553|3558|3565|7099|7124	CD36|IFNG|IL1B|IL2|IL4|TLR4|TNF	-5.90633	0	29	0	0	-16.9457	90.2627
1	-7.30208	GO:0050671	M1	1	0	GO Biological Processes	19	positive regulation of lymphocyte proliferation	19_GO:0002376 immune system process	-7.30208	20.6483	11.4818	30238	153	67	7	10.4478	3.73691	596|3481|3553|3558|3565|7099|7412	BCL2|IGF2|IL1B|IL2|IL4|TLR4|VCAM1	-5.77433	0	29	0	0	-16.9457	90.2627
1	-7.26331	GO:0032946	M1	1	0	GO Biological Processes	19	positive regulation of mononuclear cell proliferation	19_GO:0048518 positive regulation of biological process	-7.26331	20.3819	11.4002	30238	155	67	7	10.4478	3.73691	596|3481|3553|3558|3565|7099|7412	BCL2|IGF2|IL1B|IL2|IL4|TLR4|VCAM1	-5.74149	0	29	0	0	-16.9457	90.2627
1	-7.18395	GO:0043457	M1	1	0	GO Biological Processes	19	regulation of cellular respiration	19_GO:0050789 regulation of biological process	-7.18395	48.0121	15.1996	30238	47	67	5	7.46269	3.21047	3458|3565|4843|6622|7124	IFNG|IL4|NOS2|SNCA|TNF	-5.67162	0	29	0	0	-16.9457	90.2627
1	-6.7491	GO:0002699	M1	1	0	GO Biological Processes	19	positive regulation of immune effector process	19_GO:0002376 immune system process	-6.7491	13.0815	9.50175	30238	276	67	8	11.9403	3.96149	948|3458|3553|3558|3565|4843|7099|7124	CD36|IFNG|IL1B|IL2|IL4|NOS2|TLR4|TNF	-5.28844	0	29	0	0	-16.9457	90.2627
1	-6.66626	GO:0051054	M1	1	0	GO Biological Processes	19	positive regulation of DNA metabolic process	19_GO:0048518 positive regulation of biological process	-6.66626	12.758	9.3649	30238	283	67	8	11.9403	3.96149	142|207|1956|3558|3565|5594|5595|7124	PARP1|AKT1|EGFR|IL2|IL4|MAPK1|MAPK3|TNF	-5.21152	0	29	0	0	-16.9457	90.2627
1	-6.62883	GO:0042129	M1	1	0	GO Biological Processes	19	regulation of T cell proliferation	19_GO:0002376 immune system process	-6.62883	16.4541	10.1231	30238	192	67	7	10.4478	3.73691	836|2064|3481|3553|3558|3565|7412	CASP3|ERBB2|IGF2|IL1B|IL2|IL4|VCAM1	-5.18323	0	29	0	0	-16.9457	90.2627
1	-6.47962	GO:0002700	M1	1	0	GO Biological Processes	19	regulation of production of molecular mediator of immune response	19_GO:0002376 immune system process	-6.47962	15.6396	9.83773	30238	202	67	7	10.4478	3.73691	948|3458|3553|3558|3565|7099|7124	CD36|IFNG|IL1B|IL2|IL4|TLR4|TNF	-5.05333	0	29	0	0	-16.9457	90.2627
1	-6.3673	GO:0030888	M1	1	0	GO Biological Processes	19	regulation of B cell proliferation	19_GO:0002376 immune system process	-6.3673	33.1848	12.5207	30238	68	67	5	7.46269	3.21047	596|836|3558|3565|7099	BCL2|CASP3|IL2|IL4|TLR4	-4.95265	0	29	0	0	-16.9457	90.2627
1	-6.34434	GO:0002718	M1	1	0	GO Biological Processes	19	regulation of cytokine production involved in immune response	19_GO:0002376 immune system process	-6.34434	20.8299	10.6773	30238	130	67	6	8.95522	3.48842	948|3458|3553|3565|7099|7124	CD36|IFNG|IL1B|IL4|TLR4|TNF	-4.93426	0	29	0	0	-16.9457	90.2627
1	-6.27295	GO:0007259	M1	1	0	GO Biological Processes	19	cell surface receptor signaling pathway via JAK-STAT	19_GO:0050896 response to stimulus	-6.27295	31.7826	12.2372	30238	71	67	5	7.46269	3.21047	3458|3565|6772|6774|7124	IFNG|IL4|STAT1|STAT3|TNF	-4.8689	0	29	0	0	-16.9457	90.2627
1	-5.83201	GO:0002705	M1	1	0	GO Biological Processes	19	positive regulation of leukocyte mediated immunity	19_GO:0002376 immune system process	-5.83201	17.0307	9.55061	30238	159	67	6	8.95522	3.48842	3458|3553|3558|3565|4843|7124	IFNG|IL1B|IL2|IL4|NOS2|TNF	-4.47063	0	29	0	0	-16.9457	90.2627
1	-5.80715	GO:0002720	M1	1	0	GO Biological Processes	19	positive regulation of cytokine production involved in immune response	19_GO:0002376 immune system process	-5.80715	25.6428	10.9094	30238	88	67	5	7.46269	3.21047	948|3458|3553|3565|7099	CD36|IFNG|IL1B|IL4|TLR4	-4.44982	0	29	0	0	-16.9457	90.2627
1	-5.43723	GO:0030890	M1	1	0	GO Biological Processes	19	positive regulation of B cell proliferation	19_GO:0002376 immune system process	-5.43723	38.4097	12.095	30238	47	67	4	5.97015	2.8946	596|3558|3565|7099	BCL2|IL2|IL4|TLR4	-4.12087	0	29	0	0	-16.9457	90.2627
1	-5.36784	GO:0042102	M1	1	0	GO Biological Processes	19	positive regulation of T cell proliferation	19_GO:0002376 immune system process	-5.36784	20.8941	9.75999	30238	108	67	5	7.46269	3.21047	3481|3553|3558|3565|7412	IGF2|IL1B|IL2|IL4|VCAM1	-4.06234	0	29	0	0	-16.9457	90.2627
1	-5.33335	GO:0045348	M1	1	0	GO Biological Processes	19	positive regulation of MHC class II biosynthetic process	19_GO:0048518 positive regulation of biological process	-5.33335	90.2627	16.2952	30238	15	67	3	4.47761	2.52661	3458|3565|7099	IFNG|IL4|TLR4	-4.03552	0	29	0	0	-16.9457	90.2627
1	-5.3323	GO:0045580	M1	1	0	GO Biological Processes	19	regulation of T cell differentiation	19_GO:0002376 immune system process	-5.3323	13.9581	8.53251	30238	194	67	6	8.95522	3.48842	673|2064|3458|3558|3565|6647	BRAF|ERBB2|IFNG|IL2|IL4|SOD1	-4.03506	0	29	0	0	-16.9457	90.2627
1	-5.20716	GO:0002706	M1	1	0	GO Biological Processes	19	regulation of lymphocyte mediated immunity	19_GO:0002376 immune system process	-5.20716	13.2739	8.28903	30238	204	67	6	8.95522	3.48842	3458|3553|3558|3565|5595|7124	IFNG|IL1B|IL2|IL4|MAPK3|TNF	-3.92935	0	29	0	0	-16.9457	90.2627
1	-5.1352	GO:0002822	M1	1	0	GO Biological Processes	19	regulation of adaptive immune response based on somatic recombination of immune receptors built from immunoglobulin superfamily domains	19_GO:0002376 immune system process	-5.1352	12.8947	8.151	30238	210	67	6	8.95522	3.48842	3458|3553|3558|3565|5595|7124	IFNG|IL1B|IL2|IL4|MAPK3|TNF	-3.86514	0	29	0	0	-16.9457	90.2627
1	-5.00779	GO:0045346	M1	1	0	GO Biological Processes	19	regulation of MHC class II biosynthetic process	19_GO:0050789 regulation of biological process	-5.00779	71.26	14.4363	30238	19	67	3	4.47761	2.52661	3458|3565|7099	IFNG|IL4|TLR4	-3.7518	0	29	0	0	-16.9457	90.2627
1	-4.97556	GO:0002819	M1	1	0	GO Biological Processes	19	regulation of adaptive immune response	19_GO:0002376 immune system process	-4.97556	12.0888	7.84977	30238	224	67	6	8.95522	3.48842	3458|3553|3558|3565|5595|7124	IFNG|IL1B|IL2|IL4|MAPK3|TNF	-3.72114	0	29	0	0	-16.9457	90.2627
1	-4.94275	GO:0045619	M1	1	0	GO Biological Processes	19	regulation of lymphocyte differentiation	19_GO:0002376 immune system process	-4.94275	11.929	7.78869	30238	227	67	6	8.95522	3.48842	673|2064|3458|3558|3565|6647	BRAF|ERBB2|IFNG|IL2|IL4|SOD1	-3.69322	0	29	0	0	-16.9457	90.2627
1	-4.94237	GO:0002824	M1	1	0	GO Biological Processes	19	positive regulation of adaptive immune response based on somatic recombination of immune receptors built from immunoglobulin superfamily domains	19_GO:0002376 immune system process	-4.94237	17.0952	8.73311	30238	132	67	5	7.46269	3.21047	3458|3553|3558|3565|7124	IFNG|IL1B|IL2|IL4|TNF	-3.69322	0	29	0	0	-16.9457	90.2627
1	-4.9107	GO:0050864	M1	1	0	GO Biological Processes	19	regulation of B cell activation	19_GO:0002376 immune system process	-4.9107	16.8401	8.65982	30238	134	67	5	7.46269	3.21047	596|836|3558|3565|7099	BCL2|CASP3|IL2|IL4|TLR4	-3.66726	0	29	0	0	-16.9457	90.2627
1	-4.86411	GO:0002708	M1	1	0	GO Biological Processes	19	positive regulation of lymphocyte mediated immunity	19_GO:0002376 immune system process	-4.86411	16.4713	8.5528	30238	137	67	5	7.46269	3.21047	3458|3553|3558|3565|7124	IFNG|IL1B|IL2|IL4|TNF	-3.62479	0	29	0	0	-16.9457	90.2627
1	-4.84883	GO:0002821	M1	1	0	GO Biological Processes	19	positive regulation of adaptive immune response	19_GO:0002376 immune system process	-4.84883	16.3519	8.51788	30238	138	67	5	7.46269	3.21047	3458|3553|3558|3565|7124	IFNG|IL1B|IL2|IL4|TNF	-3.61053	0	29	0	0	-16.9457	90.2627
1	-4.43824	GO:0002726	M1	1	0	GO Biological Processes	19	positive regulation of T cell cytokine production	19_GO:0002376 immune system process	-4.43824	46.6876	11.5995	30238	29	67	3	4.47761	2.52661	3458|3553|3565	IFNG|IL1B|IL4	-3.23427	0	29	0	0	-16.9457	90.2627
1	-4.36994	GO:0050871	M1	1	0	GO Biological Processes	19	positive regulation of B cell activation	19_GO:0002376 immune system process	-4.36994	20.75	8.69338	30238	87	67	4	5.97015	2.8946	596|3558|3565|7099	BCL2|IL2|IL4|TLR4	-3.16832	0	29	0	0	-16.9457	90.2627
1	-4.00351	GO:0002709	M1	1	0	GO Biological Processes	19	regulation of T cell mediated immunity	19_GO:0002376 immune system process	-4.00351	16.7153	7.70987	30238	108	67	4	5.97015	2.8946	3458|3553|3565|5595	IFNG|IL1B|IL4|MAPK3	-2.83658	0	29	0	0	-16.9457	90.2627
1	-3.98151	GO:0002724	M1	1	0	GO Biological Processes	19	regulation of T cell cytokine production	19_GO:0002376 immune system process	-3.98151	33.0229	9.66903	30238	41	67	3	4.47761	2.52661	3458|3553|3565	IFNG|IL1B|IL4	-2.81717	0	29	0	0	-16.9457	90.2627
1	-3.91929	GO:0002714	M1	1	0	GO Biological Processes	19	positive regulation of B cell mediated immunity	19_GO:0002376 immune system process	-3.91929	31.487	9.42742	30238	43	67	3	4.47761	2.52661	3558|3565|7124	IL2|IL4|TNF	-2.76093	0	29	0	0	-16.9457	90.2627
1	-3.91929	GO:0002891	M1	1	0	GO Biological Processes	19	positive regulation of immunoglobulin mediated immune response	19_GO:0002376 immune system process	-3.91929	31.487	9.42742	30238	43	67	3	4.47761	2.52661	3558|3565|7124	IL2|IL4|TNF	-2.76093	0	29	0	0	-16.9457	90.2627
1	-3.74938	GO:0032660	M1	1	0	GO Biological Processes	19	regulation of interleukin-17 production	19_GO:0032501 multicellular organismal process	-3.74938	27.6314	8.79185	30238	49	67	3	4.47761	2.52661	3458|3558|7099	IFNG|IL2|TLR4	-2.61013	0	29	0	0	-16.9457	90.2627
1	-3.50964	GO:0002639	M1	1	0	GO Biological Processes	19	positive regulation of immunoglobulin production	19_GO:0002376 immune system process	-3.50964	22.9481	7.95213	30238	59	67	3	4.47761	2.52661	3558|3565|7124	IL2|IL4|TNF	-2.39448	0	29	0	0	-16.9457	90.2627
1	-3.44598	GO:0002712	M1	1	0	GO Biological Processes	19	regulation of B cell mediated immunity	19_GO:0002376 immune system process	-3.44598	21.8377	7.73976	30238	62	67	3	4.47761	2.52661	3558|3565|7124	IL2|IL4|TNF	-2.33693	0	29	0	0	-16.9457	90.2627
1	-3.44598	GO:0002889	M1	1	0	GO Biological Processes	19	regulation of immunoglobulin mediated immune response	19_GO:0002376 immune system process	-3.44598	21.8377	7.73976	30238	62	67	3	4.47761	2.52661	3558|3565|7124	IL2|IL4|TNF	-2.33693	0	29	0	0	-16.9457	90.2627
1	-3.2202	GO:0002711	M1	1	0	GO Biological Processes	19	positive regulation of T cell mediated immunity	19_GO:0002376 immune system process	-3.2202	18.2965	7.02007	30238	74	67	3	4.47761	2.52661	3458|3553|3565	IFNG|IL1B|IL4	-2.13296	0	29	0	0	-16.9457	90.2627
1	-3.13731	GO:0045911	M1	1	0	GO Biological Processes	19	positive regulation of DNA recombination	19_GO:0048518 positive regulation of biological process	-3.13731	17.1385	6.7683	30238	79	67	3	4.47761	2.52661	142|3558|3565	PARP1|IL2|IL4	-2.05968	0	29	0	0	-16.9457	90.2627
1	-3.12139	GO:0002637	M1	1	0	GO Biological Processes	19	regulation of immunoglobulin production	19_GO:0002376 immune system process	-3.12139	16.9243	6.7207	30238	80	67	3	4.47761	2.52661	3558|3565|7124	IL2|IL4|TNF	-2.04693	0	29	0	0	-16.9457	90.2627
1	-2.56476	GO:0045582	M1	1	0	GO Biological Processes	19	positive regulation of T cell differentiation	19_GO:0002376 immune system process	-2.56476	10.8315	5.19052	30238	125	67	3	4.47761	2.52661	3458|3558|3565	IFNG|IL2|IL4	-1.5194	0	29	0	0	-16.9457	90.2627
1	-2.42622	GO:0002698	M1	1	0	GO Biological Processes	19	negative regulation of immune effector process	19_GO:0002376 immune system process	-2.42622	9.671	4.84592	30238	140	67	3	4.47761	2.52661	3558|5595|7124	IL2|MAPK3|TNF	-1.38703	0	29	0	0	-16.9457	90.2627
1	-2.41756	GO:0045621	M1	1	0	GO Biological Processes	19	positive regulation of lymphocyte differentiation	19_GO:0002376 immune system process	-2.41756	9.60241	4.82481	30238	141	67	3	4.47761	2.52661	3458|3558|3565	IFNG|IL2|IL4	-1.37902	0	29	0	0	-16.9457	90.2627
1	-2.37525	GO:0000018	M1	1	0	GO Biological Processes	19	regulation of DNA recombination	19_GO:0050789 regulation of biological process	-2.37525	9.27356	4.72232	30238	146	67	3	4.47761	2.52661	142|3558|3565	PARP1|IL2|IL4	-1.33832	0	29	0	0	-16.9457	90.2627
1	-16.9324	GO:1902893	M1	1	0	GO Biological Processes	19	regulation of miRNA transcription	19_GO:0050789 regulation of biological process	-16.9324	66.1926	26.6381	30238	75	67	11	16.4179	4.52562	351|1956|2099|2353|2908|5465|5468|6720|6774|7124|7157	APP|EGFR|ESR1|FOS|NR3C1|PPARA|PPARG|SREBF1|STAT3|TNF|TP53	-14.6334	0	30	1	1	-16.9324	66.1926
1	-16.0703	GO:2000628	M1	1	0	GO Biological Processes	19	regulation of miRNA metabolic process	19_GO:0050789 regulation of biological process	-16.0703	55.7803	24.3891	30238	89	67	11	16.4179	4.52562	351|1956|2099|2353|2908|5465|5468|6720|6774|7124|7157	APP|EGFR|ESR1|FOS|NR3C1|PPARA|PPARG|SREBF1|STAT3|TNF|TP53	-13.8366	0	30	0	0	-16.9324	66.1926
1	-12.3079	GO:1902895	M1	1	0	GO Biological Processes	19	positive regulation of miRNA transcription	19_GO:0048518 positive regulation of biological process	-12.3079	64.4733	22.4039	30238	56	67	8	11.9403	3.96149	1956|2353|2908|5468|6720|6774|7124|7157	EGFR|FOS|NR3C1|PPARG|SREBF1|STAT3|TNF|TP53	-10.3437	0	30	0	0	-16.9324	66.1926
1	-11.764	GO:2000630	M1	1	0	GO Biological Processes	19	positive regulation of miRNA metabolic process	19_GO:0048518 positive regulation of biological process	-11.764	55.5463	20.7455	30238	65	67	8	11.9403	3.96149	1956|2353|2908|5468|6720|6774|7124|7157	EGFR|FOS|NR3C1|PPARG|SREBF1|STAT3|TNF|TP53	-9.84864	0	30	0	0	-16.9324	66.1926
1	-10.7426	GO:0006366	M1	1	0	GO Biological Processes	19	transcription by RNA polymerase II	19_GO:0009987 cellular process	-10.7426	13.0379	12.1241	30238	450	67	13	19.403	4.83121	142|154|1432|1906|2034|2099|2353|3558|5295|5468|6720|6774|7157	PARP1|ADRB2|MAPK14|EDN1|EPAS1|ESR1|FOS|IL2|PIK3R1|PPARG|SREBF1|STAT3|TP53	-8.89863	0	30	0	0	-16.9324	66.1926
1	-10.3373	GO:0006351	M1	1	0	GO Biological Processes	19	DNA-templated transcription	19_GO:0009987 cellular process	-10.3373	10.5482	11.1229	30238	599	67	14	20.8955	4.96695	142|154|1432|1906|2034|2099|2353|3558|5295|5468|5595|6720|6774|7157	PARP1|ADRB2|MAPK14|EDN1|EPAS1|ESR1|FOS|IL2|PIK3R1|PPARG|MAPK3|SREBF1|STAT3|TP53	-8.52895	0	30	0	0	-16.9324	66.1926
1	-6.60569	GO:0009299	M1	1	0	GO Biological Processes	19	mRNA transcription	19_GO:0009987 cellular process	-6.60569	36.9929	13.2604	30238	61	67	5	7.46269	3.21047	2034|5468|6720|6774|7157	EPAS1|PPARG|SREBF1|STAT3|TP53	-5.16418	0	30	0	0	-16.9324	66.1926
1	-5.40017	GO:0042789	M1	1	0	GO Biological Processes	19	mRNA transcription by RNA polymerase II	19_GO:0009987 cellular process	-5.40017	37.6095	11.9617	30238	48	67	4	5.97015	2.8946	2034|5468|6720|6774	EPAS1|PPARG|SREBF1|STAT3	-4.09287	0	30	0	0	-16.9324	66.1926
1	-3.67244	GO:1905562	M1	1	0	GO Biological Processes	19	regulation of vascular endothelial cell proliferation	19_GO:0050789 regulation of biological process	-3.67244	26.0373	8.51527	30238	52	67	3	4.47761	2.52661	3481|5468|6774	IGF2|PPARG|STAT3	-2.54083	0	30	0	0	-16.9324	66.1926
1	-2.45053	GO:0016071	M1	1	0	GO Biological Processes	19	mRNA metabolic process	19_GO:0009987 cellular process	-2.45053	4.072	3.77482	30238	665	67	6	8.95522	3.48842	2034|5468|5566|6720|6774|7157	EPAS1|PPARG|PRKACA|SREBF1|STAT3|TP53	-1.41037	0	30	0	0	-16.9324	66.1926
1	-16.695	GO:0043523	M1	1	0	GO Biological Processes	19	regulation of neuron apoptotic process	19_GO:0050789 regulation of biological process	-16.695	25.6428	18.951	30238	264	67	15	22.3881	5.09255	142|207|351|596|673|836|2908|2932|3791|4313|4842|6622|6647|7124|7157	PARP1|AKT1|APP|BCL2|BRAF|CASP3|NR3C1|GSK3B|KDR|MMP2|NOS1|SNCA|SOD1|TNF|TP53	-14.4076	0	31	1	1	-16.695	52.3262
1	-16.6579	GO:0043068	M1	1	0	GO Biological Processes	19	positive regulation of programmed cell death	19_GO:0048518 positive regulation of biological process	-16.6579	14.633	15.7046	30238	586	67	19	28.3582	5.50662	142|351|596|836|2908|2932|3162|3458|4313|4318|4842|5468|5599|6622|6647|7099|7124|7157|9370	PARP1|APP|BCL2|CASP3|NR3C1|GSK3B|HMOX1|IFNG|MMP2|MMP9|NOS1|PPARG|MAPK8|SNCA|SOD1|TLR4|TNF|TP53|ADIPOQ	-14.3814	0	31	0	0	-16.695	52.3262
1	-15.5994	GO:0043065	M1	1	0	GO Biological Processes	19	positive regulation of apoptotic process	19_GO:0048518 positive regulation of biological process	-15.5994	14.3274	15.0967	30238	567	67	18	26.8657	5.41529	351|596|836|2908|2932|3162|3458|4313|4318|4842|5468|5599|6622|6647|7099|7124|7157|9370	APP|BCL2|CASP3|NR3C1|GSK3B|HMOX1|IFNG|MMP2|MMP9|NOS1|PPARG|MAPK8|SNCA|SOD1|TLR4|TNF|TP53|ADIPOQ	-13.4089	0	31	0	0	-16.695	52.3262
1	-11.5478	GO:0043525	M1	1	0	GO Biological Processes	19	positive regulation of neuron apoptotic process	19_GO:0048518 positive regulation of biological process	-11.5478	52.3262	20.1138	30238	69	67	8	11.9403	3.96149	351|836|2908|2932|4313|4842|7124|7157	APP|CASP3|NR3C1|GSK3B|MMP2|NOS1|TNF|TP53	-9.65143	0	31	0	0	-16.695	52.3262
1	-16.2751	GO:0048732	M1	1	0	GO Biological Processes	19	gland development	19_GO:0032502 developmental process	-16.2751	17.8012	16.5551	30238	431	67	17	25.3731	5.31615	207|596|673|1906|1956|2099|2908|3481|4313|5243|5465|5594|5595|6647|6714|7124|7498	AKT1|BCL2|BRAF|EDN1|EGFR|ESR1|NR3C1|IGF2|MMP2|ABCB1|PPARA|MAPK1|MAPK3|SOD1|SRC|TNF|XDH	-14.0206	0	32	1	1	-16.2751	42.3106
1	-9.27889	GO:0030879	M1	1	0	GO Biological Processes	19	mammary gland development	19_GO:0032502 developmental process	-9.27889	27.5611	14.3569	30238	131	67	8	11.9403	3.96149	207|2099|2908|5243|5465|5594|6714|7498	AKT1|ESR1|NR3C1|ABCB1|PPARA|MAPK1|SRC|XDH	-7.57753	0	32	0	0	-16.2751	42.3106
1	-8.3527	GO:0022612	M1	1	0	GO Biological Processes	19	gland morphogenesis	19_GO:0032502 developmental process	-8.3527	29.2518	13.8602	30238	108	67	7	10.4478	3.73691	596|1956|2099|2908|4313|6714|7124	BCL2|EGFR|ESR1|NR3C1|MMP2|SRC|TNF	-6.72229	0	32	0	0	-16.2751	42.3106
1	-7.32166	GO:0009755	M1	1	0	GO Biological Processes	19	hormone-mediated signaling pathway	19_GO:0050896 response to stimulus	-7.32166	20.7842	11.5231	30238	152	67	7	10.4478	3.73691	2099|2100|2908|5465|5468|6714|9370	ESR1|ESR2|NR3C1|PPARA|PPARG|SRC|ADIPOQ	-5.79292	0	32	0	0	-16.2751	42.3106
1	-7.24413	GO:0071383	M1	1	0	GO Biological Processes	19	cellular response to steroid hormone stimulus	19_GO:0050896 response to stimulus	-7.24413	20.2512	11.36	30238	156	67	7	10.4478	3.73691	1906|2099|2100|2908|5243|5465|6714	EDN1|ESR1|ESR2|NR3C1|ABCB1|PPARA|SRC	-5.72523	0	32	0	0	-16.2751	42.3106
1	-6.77402	GO:0141193	M1	1	0	GO Biological Processes	19	nuclear receptor-mediated signaling pathway	19_GO:0050896 response to stimulus	-6.77402	24.6171	11.6936	30238	110	67	6	8.95522	3.48842	2099|2100|2908|5465|5468|6714	ESR1|ESR2|NR3C1|PPARA|PPARG|SRC	-5.31165	0	32	0	0	-16.2751	42.3106
1	-6.53474	GO:0061180	M1	1	0	GO Biological Processes	19	mammary gland epithelium development	19_GO:0032502 developmental process	-6.53474	35.8185	13.0367	30238	63	67	5	7.46269	3.21047	207|2099|2908|5594|6714	AKT1|ESR1|NR3C1|MAPK1|SRC	-5.10211	0	32	0	0	-16.2751	42.3106
1	-6.0133	GO:0030518	M1	1	0	GO Biological Processes	19	nuclear receptor-mediated steroid hormone signaling pathway	19_GO:0050896 response to stimulus	-6.0133	28.2071	11.4825	30238	80	67	5	7.46269	3.21047	2099|2100|2908|5465|6714	ESR1|ESR2|NR3C1|PPARA|SRC	-4.63886	0	32	0	0	-16.2751	42.3106
1	-6.0133	GO:0043401	M1	1	0	GO Biological Processes	19	steroid hormone receptor signaling pathway	19_GO:0050896 response to stimulus	-6.0133	28.2071	11.4825	30238	80	67	5	7.46269	3.21047	2099|2100|2908|5465|6714	ESR1|ESR2|NR3C1|PPARA|SRC	-4.63886	0	32	0	0	-16.2751	42.3106
1	-4.30759	GO:0060603	M1	1	0	GO Biological Processes	19	mammary gland duct morphogenesis	19_GO:0032502 developmental process	-4.30759	42.3106	11.018	30238	32	67	3	4.47761	2.52661	2099|2908|6714	ESR1|NR3C1|SRC	-3.11387	0	32	0	0	-16.2751	42.3106
1	-3.80348	GO:0060443	M1	1	0	GO Biological Processes	19	mammary gland morphogenesis	19_GO:0032502 developmental process	-3.80348	28.8072	8.99042	30238	47	67	3	4.47761	2.52661	2099|2908|6714	ESR1|NR3C1|SRC	-2.65932	0	32	0	0	-16.2751	42.3106
1	-16.1953	GO:0040008	M1	1	0	GO Biological Processes	19	regulation of growth	19_GO:0040007 growth	-16.1953	13.8083	15.1977	30238	621	67	19	28.3582	5.50662	154|207|351|596|1432|1906|1956|2064|2100|2475|2932|3481|3558|4137|5465|5728|6647|6774|7157	ADRB2|AKT1|APP|BCL2|MAPK14|EDN1|EGFR|ERBB2|ESR2|MTOR|GSK3B|IGF2|IL2|MAPT|PPARA|PTEN|SOD1|STAT3|TP53	-13.9513	0	33	1	1	-16.1953	39.8218
1	-12.4011	GO:0048638	M1	1	0	GO Biological Processes	19	regulation of developmental growth	19_GO:0040007 growth	-12.4011	17.6719	14.3942	30238	332	67	13	19.403	4.83121	154|207|351|596|1432|1906|2932|3481|4137|5465|5728|6647|6774	ADRB2|AKT1|APP|BCL2|MAPK14|EDN1|GSK3B|IGF2|MAPT|PPARA|PTEN|SOD1|STAT3	-10.4315	0	33	0	0	-16.1953	39.8218
1	-8.03403	GO:0040014	M1	1	0	GO Biological Processes	19	regulation of multicellular organism growth	19_GO:0040007 growth	-8.03403	39.8218	15.1027	30238	68	67	6	8.95522	3.48842	154|351|596|3481|6647|6774	ADRB2|APP|BCL2|IGF2|SOD1|STAT3	-6.44443	0	33	0	0	-16.1953	39.8218
1	-15.8527	GO:0045596	M1	1	0	GO Biological Processes	19	negative regulation of cell differentiation	19_GO:0032502 developmental process	-15.8527	11.9237	14.3437	30238	757	67	20	29.8507	5.59051	1956|2064|2932|3458|3481|3553|3558|3565|4318|5295|5465|5468|5594|5728|6772|6774|7099|7124|7157|9370	EGFR|ERBB2|GSK3B|IFNG|IGF2|IL1B|IL2|IL4|MMP9|PIK3R1|PPARA|PPARG|MAPK1|PTEN|STAT1|STAT3|TLR4|TNF|TP53|ADIPOQ	-13.6338	0	34	1	1	-15.8527	17.2377
1	-10.8641	GO:0008285	M1	1	0	GO Biological Processes	19	negative regulation of cell population proliferation	19_GO:0048519 negative regulation of biological process	-10.8641	9.11744	10.9089	30238	792	67	16	23.8806	5.20874	351|596|836|2064|3162|3458|3553|3558|3576|5468|5728|6772|6774|7124|7157|9370	APP|BCL2|CASP3|ERBB2|HMOX1|IFNG|IL1B|IL2|CXCL8|PPARG|PTEN|STAT1|STAT3|TNF|TP53|ADIPOQ	-9.00974	0	34	0	0	-15.8527	17.2377
1	-10.412	GO:0010721	M1	1	0	GO Biological Processes	19	negative regulation of cell development	19_GO:0032502 developmental process	-10.412	17.2377	13.0477	30238	288	67	11	16.4179	4.52562	2064|2932|3553|3558|3565|5295|5728|7099|7124|7157|9370	ERBB2|GSK3B|IL1B|IL2|IL4|PIK3R1|PTEN|TLR4|TNF|TP53|ADIPOQ	-8.59013	0	34	0	0	-15.8527	17.2377
1	-15.5897	GO:0042391	M1	1	0	GO Biological Processes	19	regulation of membrane potential	19_GO:0065007 biological regulation	-15.5897	16.1863	15.7039	30238	474	67	17	25.3731	5.31615	142|154|207|351|596|948|1906|2475|2932|3791|4137|4842|5728|6622|6647|6714|7124	PARP1|ADRB2|AKT1|APP|BCL2|CD36|EDN1|MTOR|GSK3B|KDR|MAPT|NOS1|PTEN|SNCA|SOD1|SRC|TNF	-13.4083	0	35	1	1	-15.5897	23.6402
1	-15.0092	GO:0010638	M1	1	0	GO Biological Processes	19	positive regulation of organelle organization	19_GO:0048518 positive regulation of biological process	-15.0092	14.9267	15.0068	30238	514	67	17	25.3731	5.31615	154|207|673|1906|2475|2932|3481|3553|3791|4137|4318|5594|5595|6622|6714|7124|7157	ADRB2|AKT1|BRAF|EDN1|MTOR|GSK3B|IGF2|IL1B|KDR|MAPT|MMP9|MAPK1|MAPK3|SNCA|SRC|TNF|TP53	-12.8621	0	35	0	0	-15.5897	23.6402
1	-13.4543	GO:0044089	M1	1	0	GO Biological Processes	19	positive regulation of cellular component biogenesis	19_GO:0048518 positive regulation of biological process	-13.4543	13.5225	13.7583	30238	534	67	16	23.8806	5.20874	207|673|948|2475|2932|3458|3791|4137|5295|5578|5599|6622|6714|7099|7124|7157	AKT1|BRAF|CD36|MTOR|GSK3B|IFNG|KDR|MAPT|PIK3R1|PRKCA|MAPK8|SNCA|SRC|TLR4|TNF|TP53	-11.4033	0	35	0	0	-15.5897	23.6402
1	-11.8948	GO:0031334	M1	1	0	GO Biological Processes	19	positive regulation of protein-containing complex assembly	19_GO:0048518 positive regulation of biological process	-11.8948	23.6402	15.5145	30238	210	67	11	16.4179	4.52562	948|2475|2932|3458|4137|5599|6622|6714|7099|7124|7157	CD36|MTOR|GSK3B|IFNG|MAPT|MAPK8|SNCA|SRC|TLR4|TNF|TP53	-9.96211	0	35	0	0	-15.5897	23.6402
1	-10.2044	GO:0051129	M1	1	0	GO Biological Processes	19	negative regulation of cellular component organization	19_GO:0048519 negative regulation of biological process	-10.2044	9.14825	10.5754	30238	740	67	15	22.3881	5.09255	142|207|2475|2932|3553|4137|4193|5295|5468|5728|6622|6714|7124|7157|9370	PARP1|AKT1|MTOR|GSK3B|IL1B|MAPT|MDM2|PIK3R1|PPARG|PTEN|SNCA|SRC|TNF|TP53|ADIPOQ	-8.40906	0	35	0	0	-15.5897	23.6402
1	-8.49155	GO:0043254	M1	1	0	GO Biological Processes	19	regulation of protein-containing complex assembly	19_GO:0050789 regulation of biological process	-8.49155	11.3344	10.2665	30238	438	67	11	16.4179	4.52562	948|2475|2932|3458|4137|5599|6622|6714|7099|7124|7157	CD36|MTOR|GSK3B|IFNG|MAPT|MAPK8|SNCA|SRC|TLR4|TNF|TP53	-6.84577	0	35	0	0	-15.5897	23.6402
1	-7.15147	GO:0010639	M1	1	0	GO Biological Processes	19	negative regulation of organelle organization	19_GO:0048519 negative regulation of biological process	-7.15147	11.7734	9.48395	30238	345	67	9	13.4328	4.16604	142|207|2475|4137|5295|5468|6622|6714|7157	PARP1|AKT1|MTOR|MAPT|PIK3R1|PPARG|SNCA|SRC|TP53	-5.64411	0	35	0	0	-15.5897	23.6402
1	-15.19	GO:0035239	M1	1	0	GO Biological Processes	19	tube morphogenesis	19_GO:0032502 developmental process	-15.19	12.1631	14.133	30238	705	67	19	28.3582	5.50662	207|338|596|836|1432|1906|1956|2034|2099|2908|3162|3576|3791|4313|5054|5294|5566|5578|6714	AKT1|APOB|BCL2|CASP3|MAPK14|EDN1|EGFR|EPAS1|ESR1|NR3C1|HMOX1|CXCL8|KDR|MMP2|SERPINE1|PIK3CG|PRKACA|PRKCA|SRC	-13.0261	0	36	1	1	-15.19	36.593
1	-13.064	GO:1901342	M1	1	0	GO Biological Processes	19	regulation of vasculature development	19_GO:0032502 developmental process	-13.064	16.849	14.5534	30238	375	67	14	20.8955	4.96695	948|2064|3162|3553|3576|3791|5054|5294|5468|5578|6772|6774|7124|7852	CD36|ERBB2|HMOX1|IL1B|CXCL8|KDR|SERPINE1|PIK3CG|PPARG|PRKCA|STAT1|STAT3|TNF|CXCR4	-11.0324	0	36	0	0	-15.19	36.593
1	-11.8806	GO:0045765	M1	1	0	GO Biological Processes	19	regulation of angiogenesis	19_GO:0032502 developmental process	-11.8806	16.0742	13.6538	30238	365	67	13	19.403	4.83121	948|2064|3162|3553|3576|3791|5054|5294|5468|5578|6772|6774|7124	CD36|ERBB2|HMOX1|IL1B|CXCL8|KDR|SERPINE1|PIK3CG|PPARG|PRKCA|STAT1|STAT3|TNF	-9.95042	0	36	0	0	-15.19	36.593
1	-10.9326	GO:0001568	M1	1	0	GO Biological Processes	19	blood vessel development	19_GO:0032502 developmental process	-10.9326	11.7007	11.8238	30238	540	67	14	20.8955	4.96695	207|338|1432|1906|2034|3162|3576|3791|4193|4313|5054|5294|5578|5594	AKT1|APOB|MAPK14|EDN1|EPAS1|HMOX1|CXCL8|KDR|MDM2|MMP2|SERPINE1|PIK3CG|PRKCA|MAPK1	-9.07613	0	36	0	0	-15.19	36.593
1	-10.6722	GO:0001944	M1	1	0	GO Biological Processes	19	vasculature development	19_GO:0032502 developmental process	-10.6722	11.183	11.5141	30238	565	67	14	20.8955	4.96695	207|338|1432|1906|2034|3162|3576|3791|4193|4313|5054|5294|5578|5594	AKT1|APOB|MAPK14|EDN1|EPAS1|HMOX1|CXCL8|KDR|MDM2|MMP2|SERPINE1|PIK3CG|PRKCA|MAPK1	-8.83231	0	36	0	0	-15.19	36.593
1	-9.59134	GO:0001936	M1	1	0	GO Biological Processes	19	regulation of endothelial cell proliferation	19_GO:0050789 regulation of biological process	-9.59134	22.441	13.634	30238	181	67	9	13.4328	4.16604	207|3162|3481|3791|5468|5578|6772|6774|7124	AKT1|HMOX1|IGF2|KDR|PPARG|PRKCA|STAT1|STAT3|TNF	-7.85467	0	36	0	0	-15.19	36.593
1	-9.58993	GO:0048514	M1	1	0	GO Biological Processes	19	blood vessel morphogenesis	19_GO:0032502 developmental process	-9.58993	12.1702	11.1866	30238	445	67	12	17.9104	4.68446	207|338|1432|1906|2034|3162|3576|3791|4313|5054|5294|5578	AKT1|APOB|MAPK14|EDN1|EPAS1|HMOX1|CXCL8|KDR|MMP2|SERPINE1|PIK3CG|PRKCA	-7.85467	0	36	0	0	-15.19	36.593
1	-9.48544	GO:0001525	M1	1	0	GO Biological Processes	19	angiogenesis	19_GO:0032502 developmental process	-9.48544	14.1035	11.653	30238	352	67	11	16.4179	4.52562	207|1432|1906|2034|3162|3576|3791|4313|5054|5294|5578	AKT1|MAPK14|EDN1|EPAS1|HMOX1|CXCL8|KDR|MMP2|SERPINE1|PIK3CG|PRKCA	-7.76126	0	36	0	0	-15.19	36.593
1	-9.30427	GO:1904018	M1	1	0	GO Biological Processes	19	positive regulation of vasculature development	19_GO:0032502 developmental process	-9.30427	20.8299	13.0911	30238	195	67	9	13.4328	4.16604	948|3162|3553|3576|3791|5054|5578|6774|7852	CD36|HMOX1|IL1B|CXCL8|KDR|SERPINE1|PRKCA|STAT3|CXCR4	-7.59844	0	36	0	0	-15.19	36.593
1	-8.8077	GO:0050679	M1	1	0	GO Biological Processes	19	positive regulation of epithelial cell proliferation	19_GO:0048518 positive regulation of biological process	-8.8077	18.2965	12.1891	30238	222	67	9	13.4328	4.16604	207|1956|2064|3162|3481|3791|5578|6774|7124	AKT1|EGFR|ERBB2|HMOX1|IGF2|KDR|PRKCA|STAT3|TNF	-7.13915	0	36	0	0	-15.19	36.593
1	-8.72431	GO:0050678	M1	1	0	GO Biological Processes	19	regulation of epithelial cell proliferation	19_GO:0050789 regulation of biological process	-8.72431	11.9338	10.5818	30238	416	67	11	16.4179	4.52562	207|1956|2064|3162|3481|3791|5468|5578|6772|6774|7124	AKT1|EGFR|ERBB2|HMOX1|IGF2|KDR|PPARG|PRKCA|STAT1|STAT3|TNF	-7.06259	0	36	0	0	-15.19	36.593
1	-8.52695	GO:0010594	M1	1	0	GO Biological Processes	19	regulation of endothelial cell migration	19_GO:0040011 locomotion	-8.52695	16.9951	11.6989	30238	239	67	9	13.4328	4.16604	207|1906|3162|3791|5294|5468|5578|5743|7124	AKT1|EDN1|HMOX1|KDR|PIK3CG|PPARG|PRKCA|PTGS2|TNF	-6.87854	0	36	0	0	-15.19	36.593
1	-7.98396	GO:0045766	M1	1	0	GO Biological Processes	19	positive regulation of angiogenesis	19_GO:0032502 developmental process	-7.98396	18.9032	11.6966	30238	191	67	8	11.9403	3.96149	948|3162|3553|3576|3791|5054|5578|6774	CD36|HMOX1|IL1B|CXCL8|KDR|SERPINE1|PRKCA|STAT3	-6.39779	0	36	0	0	-15.19	36.593
1	-7.65499	GO:0010595	M1	1	0	GO Biological Processes	19	positive regulation of endothelial cell migration	19_GO:0040011 locomotion	-7.65499	23.2294	12.2436	30238	136	67	7	10.4478	3.73691	207|1906|3162|3791|5294|5578|5743	AKT1|EDN1|HMOX1|KDR|PIK3CG|PRKCA|PTGS2	-6.10586	0	36	0	0	-15.19	36.593
1	-7.18735	GO:0043535	M1	1	0	GO Biological Processes	19	regulation of blood vessel endothelial cell migration	19_GO:0040011 locomotion	-7.18735	19.8691	11.2417	30238	159	67	7	10.4478	3.73691	207|3162|3791|5468|5578|5743|7124	AKT1|HMOX1|KDR|PPARG|PRKCA|PTGS2|TNF	-5.6733	0	36	0	0	-15.19	36.593
1	-6.77402	GO:0001938	M1	1	0	GO Biological Processes	19	positive regulation of endothelial cell proliferation	19_GO:0048518 positive regulation of biological process	-6.77402	24.6171	11.6936	30238	110	67	6	8.95522	3.48842	207|3162|3481|3791|5578|6774	AKT1|HMOX1|IGF2|KDR|PRKCA|STAT3	-5.31165	0	36	0	0	-15.19	36.593
1	-6.0133	GO:0043536	M1	1	0	GO Biological Processes	19	positive regulation of blood vessel endothelial cell migration	19_GO:0040011 locomotion	-6.0133	28.2071	11.4825	30238	80	67	5	7.46269	3.21047	207|3162|3791|5578|5743	AKT1|HMOX1|KDR|PRKCA|PTGS2	-4.63886	0	36	0	0	-15.19	36.593
1	-4.11609	GO:0090050	M1	1	0	GO Biological Processes	19	positive regulation of cell migration involved in sprouting angiogenesis	19_GO:0040011 locomotion	-4.11609	36.593	10.2086	30238	37	67	3	4.47761	2.52661	3162|3791|5743	HMOX1|KDR|PTGS2	-2.93642	0	36	0	0	-15.19	36.593
1	-3.09019	GO:0090049	M1	1	0	GO Biological Processes	19	regulation of cell migration involved in sprouting angiogenesis	19_GO:0040011 locomotion	-3.09019	16.5115	6.62804	30238	82	67	3	4.47761	2.52661	3162|3791|5743	HMOX1|KDR|PTGS2	-2.01677	0	36	0	0	-15.19	36.593
1	-15.0507	GO:0048511	M1	1	0	GO Biological Processes	19	rhythmic process	19_GO:0048511 rhythmic process	-15.0507	23.4884	17.4587	30238	269	67	14	20.8955	4.96695	836|2099|2932|4313|4843|5243|5465|5468|5599|5728|6720|7124|7157|9370	CASP3|ESR1|GSK3B|MMP2|NOS2|ABCB1|PPARA|PPARG|MAPK8|PTEN|SREBF1|TNF|TP53|ADIPOQ	-12.8995	0	37	1	1	-15.0507	135.394
1	-10.5907	GO:0007623	M1	1	0	GO Biological Processes	19	circadian rhythm	19_GO:0048511 rhythmic process	-10.5907	29.013	15.6555	30238	140	67	9	13.4328	4.16604	2932|4843|5243|5465|5728|6720|7124|7157|9370	GSK3B|NOS2|ABCB1|PPARA|PTEN|SREBF1|TNF|TP53|ADIPOQ	-8.75693	0	37	0	0	-15.0507	135.394
1	-5.90873	GO:0009750	M1	1	0	GO Biological Processes	19	response to fructose	19_GO:0050896 response to stimulus	-5.90873	135.394	20.0303	30238	10	67	3	4.47761	2.52661	5465|6720|7124	PPARA|SREBF1|TNF	-4.54122	0	37	0	0	-15.0507	135.394
1	-4.00351	GO:0032526	M1	1	0	GO Biological Processes	19	response to retinoic acid	19_GO:0050896 response to stimulus	-4.00351	16.7153	7.70987	30238	108	67	4	5.97015	2.8946	2932|4313|6720|7124	GSK3B|MMP2|SREBF1|TNF	-2.83658	0	37	0	0	-15.0507	135.394
1	-14.851	GO:0035094	M1	1	0	GO Biological Processes	19	response to nicotine	19_GO:0050896 response to stimulus	-14.851	82.8943	27.0358	30238	49	67	9	13.4328	4.16604	596|836|1906|3162|4313|5465|5594|7124|7412	BCL2|CASP3|EDN1|HMOX1|MMP2|PPARA|MAPK1|TNF|VCAM1	-12.7122	0	38	1	1	-14.851	82.8943
1	-5.40017	GO:1904019	M1	1	0	GO Biological Processes	19	epithelial cell apoptotic process	19_GO:0009987 cellular process	-5.40017	37.6095	11.9617	30238	48	67	4	5.97015	2.8946	596|836|3162|5294	BCL2|CASP3|HMOX1|PIK3CG	-4.09287	0	38	0	0	-14.851	82.8943
1	-5.06885	GO:1904035	M1	1	0	GO Biological Processes	19	regulation of epithelial cell apoptotic process	19_GO:0050789 regulation of biological process	-5.06885	31.1251	10.8217	30238	58	67	4	5.97015	2.8946	596|2099|3162|5465	BCL2|ESR1|HMOX1|PPARA	-3.8048	0	38	0	0	-14.851	82.8943
1	-4.09443	GO:0048872	M1	1	0	GO Biological Processes	19	homeostasis of number of cells	19_GO:0042592 homeostatic process	-4.09443	8.40957	6.29913	30238	322	67	6	8.95522	3.48842	207|596|836|2034|3162|6647	AKT1|BCL2|CASP3|EPAS1|HMOX1|SOD1	-2.91698	0	38	0	0	-14.851	82.8943
1	-3.77613	GO:0046686	M1	1	0	GO Biological Processes	19	response to cadmium ion	19_GO:0050896 response to stimulus	-3.77613	28.2071	8.88962	30238	48	67	3	4.47761	2.52661	3162|5243|6647	HMOX1|ABCB1|SOD1	-2.6328	0	38	0	0	-14.851	82.8943
1	-3.36048	GO:0002262	M1	1	0	GO Biological Processes	19	myeloid cell homeostasis	19_GO:0042592 homeostatic process	-3.36048	11.3538	6.16848	30238	159	67	4	5.97015	2.8946	836|2034|3162|6647	CASP3|EPAS1|HMOX1|SOD1	-2.25969	0	38	0	0	-14.851	82.8943
1	-2.99286	GO:0008544	M1	1	0	GO Biological Processes	19	epidermis development	19_GO:0032502 developmental process	-2.99286	6.54077	4.87761	30238	345	67	5	7.46269	3.21047	596|836|1956|5465|6647	BCL2|CASP3|EGFR|PPARA|SOD1	-1.92741	0	38	0	0	-14.851	82.8943
1	-2.51667	GO:0034101	M1	1	0	GO Biological Processes	19	erythrocyte homeostasis	19_GO:0042592 homeostatic process	-2.51667	10.4149	5.06943	30238	130	67	3	4.47761	2.52661	836|2034|3162	CASP3|EPAS1|HMOX1	-1.47295	0	38	0	0	-14.851	82.8943
1	-14.8385	GO:0010038	M1	1	0	GO Biological Processes	19	response to metal ion	19_GO:0050896 response to stimulus	-14.8385	19.2321	16.2139	30238	352	67	15	22.3881	5.09255	142|207|351|596|673|836|1906|2353|3162|4137|4193|5243|6622|6647|7412	PARP1|AKT1|APP|BCL2|BRAF|CASP3|EDN1|FOS|HMOX1|MAPT|MDM2|ABCB1|SNCA|SOD1|VCAM1	-12.7037	0	39	1	1	-14.8385	22.0153
1	-9.4862	GO:0071248	M1	1	0	GO Biological Processes	19	cellular response to metal ion	19_GO:0050896 response to stimulus	-9.4862	21.8377	13.4333	30238	186	67	9	13.4328	4.16604	142|207|351|673|1906|2353|3162|6622|6647	PARP1|AKT1|APP|BRAF|EDN1|FOS|HMOX1|SNCA|SOD1	-7.76126	0	39	0	0	-14.8385	22.0153
1	-5.50575	GO:0043524	M1	1	0	GO Biological Processes	19	negative regulation of neuron apoptotic process	19_GO:0048519 negative regulation of biological process	-5.50575	14.9607	8.87737	30238	181	67	6	8.95522	3.48842	207|596|673|3791|6622|6647	AKT1|BCL2|BRAF|KDR|SNCA|SOD1	-4.18199	0	39	0	0	-14.8385	22.0153
1	-4.47103	GO:0071277	M1	1	0	GO Biological Processes	19	cellular response to calcium ion	19_GO:0050896 response to stimulus	-4.47103	22.0153	8.97981	30238	82	67	4	5.97015	2.8946	207|673|1906|2353	AKT1|BRAF|EDN1|FOS	-3.26612	0	39	0	0	-14.8385	22.0153
1	-3.54667	GO:0051592	M1	1	0	GO Biological Processes	19	response to calcium ion	19_GO:0050896 response to stimulus	-3.54667	12.7131	6.59283	30238	142	67	4	5.97015	2.8946	207|673|1906|2353	AKT1|BRAF|EDN1|FOS	-2.42843	0	39	0	0	-14.8385	22.0153
1	-14.7094	GO:1903706	M1	1	0	GO Biological Processes	19	regulation of hemopoiesis	19_GO:0002376 immune system process	-14.7094	16.3003	15.2877	30238	443	67	16	23.8806	5.20874	673|1432|2064|2353|2475|3458|3558|3565|5295|5578|6647|6772|6774|7099|7124|9370	BRAF|MAPK14|ERBB2|FOS|MTOR|IFNG|IL2|IL4|PIK3R1|PRKCA|SOD1|STAT1|STAT3|TLR4|TNF|ADIPOQ	-12.5904	0	40	1	1	-14.7094	112.828
1	-13.0012	GO:0045637	M1	1	0	GO Biological Processes	19	regulation of myeloid cell differentiation	19_GO:0002376 immune system process	-13.0012	23.858	16.2901	30238	227	67	12	17.9104	4.68446	1432|2353|2475|3458|3565|5295|5578|6772|6774|7099|7124|9370	MAPK14|FOS|MTOR|IFNG|IL4|PIK3R1|PRKCA|STAT1|STAT3|TLR4|TNF|ADIPOQ	-10.9853	0	40	0	0	-14.7094	112.828
1	-12.2217	GO:1902105	M1	1	0	GO Biological Processes	19	regulation of leukocyte differentiation	19_GO:0002376 immune system process	-12.2217	17.1052	14.136	30238	343	67	13	19.403	4.83121	673|2064|2353|2475|3458|3558|3565|5295|5578|6647|7099|7124|9370	BRAF|ERBB2|FOS|MTOR|IFNG|IL2|IL4|PIK3R1|PRKCA|SOD1|TLR4|TNF|ADIPOQ	-10.2657	0	40	0	0	-14.7094	112.828
1	-10.8217	GO:0002761	M1	1	0	GO Biological Processes	19	regulation of myeloid leukocyte differentiation	19_GO:0002376 immune system process	-10.8217	30.7714	16.1537	30238	132	67	9	13.4328	4.16604	2353|2475|3458|3565|5295|5578|7099|7124|9370	FOS|MTOR|IFNG|IL4|PIK3R1|PRKCA|TLR4|TNF|ADIPOQ	-8.97158	0	40	0	0	-14.7094	112.828
1	-9.47541	GO:0045670	M1	1	0	GO Biological Processes	19	regulation of osteoclast differentiation	19_GO:0002376 immune system process	-9.47541	42.1226	16.803	30238	75	67	7	10.4478	3.73691	2353|2475|3458|3565|5295|7099|7124	FOS|MTOR|IFNG|IL4|PIK3R1|TLR4|TNF	-7.75392	0	40	0	0	-14.7094	112.828
1	-9.04191	GO:1900221	M1	1	0	GO Biological Processes	19	regulation of amyloid-beta clearance	19_GO:0032501 multicellular organismal process	-9.04191	107.456	22.9966	30238	21	67	5	7.46269	3.21047	351|3156|3458|3565|7124	APP|HMGCR|IFNG|IL4|TNF	-7.35368	0	40	0	0	-14.7094	112.828
1	-8.26929	GO:0045639	M1	1	0	GO Biological Processes	19	positive regulation of myeloid cell differentiation	19_GO:0002376 immune system process	-8.26929	28.4612	13.6589	30238	111	67	7	10.4478	3.73691	1432|2353|3458|5578|6772|6774|7124	MAPK14|FOS|IFNG|PRKCA|STAT1|STAT3|TNF	-6.64884	0	40	0	0	-14.7094	112.828
1	-7.29557	GO:0034248	M1	1	0	GO Biological Processes	19	regulation of amide metabolic process	19_GO:0050789 regulation of biological process	-7.29557	30.0876	13.023	30238	90	67	6	8.95522	3.48842	836|2475|3458|6622|7124|7157	CASP3|MTOR|IFNG|SNCA|TNF|TP53	-5.7698	0	40	0	0	-14.7094	112.828
1	-6.42979	GO:1902993	M1	1	0	GO Biological Processes	19	positive regulation of amyloid precursor protein catabolic process	19_GO:0048518 positive regulation of biological process	-6.42979	66.8612	16.134	30238	27	67	4	5.97015	2.8946	351|836|3458|7124	APP|CASP3|IFNG|TNF	-5.00742	0	40	0	0	-14.7094	112.828
1	-5.64687	GO:1900222	M1	1	0	GO Biological Processes	19	negative regulation of amyloid-beta clearance	19_GO:0048519 negative regulation of biological process	-5.64687	112.828	18.2585	30238	12	67	3	4.47761	2.52661	3156|3458|7124	HMGCR|IFNG|TNF	-4.30923	0	40	0	0	-14.7094	112.828
1	-5.26889	GO:1902107	M1	1	0	GO Biological Processes	19	positive regulation of leukocyte differentiation	19_GO:0002376 immune system process	-5.26889	13.6074	8.40858	30238	199	67	6	8.95522	3.48842	2353|3458|3558|3565|5578|7124	FOS|IFNG|IL2|IL4|PRKCA|TNF	-3.98318	0	40	0	0	-14.7094	112.828
1	-5.26889	GO:1903708	M1	1	0	GO Biological Processes	19	positive regulation of hemopoiesis	19_GO:0002376 immune system process	-5.26889	13.6074	8.40858	30238	199	67	6	8.95522	3.48842	2353|3458|3558|3565|5578|7124	FOS|IFNG|IL2|IL4|PRKCA|TNF	-3.98318	0	40	0	0	-14.7094	112.828
1	-5.00985	GO:1902991	M1	1	0	GO Biological Processes	19	regulation of amyloid precursor protein catabolic process	19_GO:0050789 regulation of biological process	-5.00985	30.0876	10.628	30238	60	67	4	5.97015	2.8946	351|836|3458|7124	APP|CASP3|IFNG|TNF	-3.7518	0	40	0	0	-14.7094	112.828
1	-4.87164	GO:1902004	M1	1	0	GO Biological Processes	19	positive regulation of amyloid-beta formation	19_GO:0048518 positive regulation of biological process	-4.87164	64.4733	13.7116	30238	21	67	3	4.47761	2.52661	836|3458|7124	CASP3|IFNG|TNF	-3.63008	0	40	0	0	-14.7094	112.828
1	-4.87094	GO:0002763	M1	1	0	GO Biological Processes	19	positive regulation of myeloid leukocyte differentiation	19_GO:0002376 immune system process	-4.87094	27.7731	10.1826	30238	65	67	4	5.97015	2.8946	2353|3458|5578|7124	FOS|IFNG|PRKCA|TNF	-3.63008	0	40	0	0	-14.7094	112.828
1	-4.34965	GO:0034250	M1	1	0	GO Biological Processes	19	positive regulation of amide metabolic process	19_GO:0048518 positive regulation of biological process	-4.34965	43.6755	11.2026	30238	31	67	3	4.47761	2.52661	836|3458|7124	CASP3|IFNG|TNF	-3.1513	0	40	0	0	-14.7094	112.828
1	-4.34965	GO:0045672	M1	1	0	GO Biological Processes	19	positive regulation of osteoclast differentiation	19_GO:0002376 immune system process	-4.34965	43.6755	11.2026	30238	31	67	3	4.47761	2.52661	2353|3458|7124	FOS|IFNG|TNF	-3.1513	0	40	0	0	-14.7094	112.828
1	-3.67244	GO:1902003	M1	1	0	GO Biological Processes	19	regulation of amyloid-beta formation	19_GO:0050789 regulation of biological process	-3.67244	26.0373	8.51527	30238	52	67	3	4.47761	2.52661	836|3458|7124	CASP3|IFNG|TNF	-2.54083	0	40	0	0	-14.7094	112.828
1	-14.6968	GO:0003013	M1	1	0	GO Biological Processes	19	circulatory system process	19_GO:0032501 multicellular organismal process	-14.6968	14.2874	14.6404	30238	537	67	17	25.3731	5.31615	154|948|1906|2475|4313|4842|4843|5243|5465|5468|5743|6517|6647|6714|6772|7124|9370	ADRB2|CD36|EDN1|MTOR|MMP2|NOS1|NOS2|ABCB1|PPARA|PPARG|PTGS2|SLC2A4|SOD1|SRC|STAT1|TNF|ADIPOQ	-12.5816	0	41	1	1	-14.6968	56.4142
1	-12.0435	GO:0008015	M1	1	0	GO Biological Processes	19	blood circulation	19_GO:0032501 multicellular organismal process	-12.0435	14.1668	13.2011	30238	446	67	14	20.8955	4.96695	154|1906|2475|4313|4842|4843|5465|5468|5743|6647|6714|6772|7124|9370	ADRB2|EDN1|MTOR|MMP2|NOS1|NOS2|PPARA|PPARG|PTGS2|SOD1|SRC|STAT1|TNF|ADIPOQ	-10.0954	0	41	0	0	-14.6968	56.4142
1	-10.5773	GO:0008217	M1	1	0	GO Biological Processes	19	regulation of blood pressure	19_GO:0032501 multicellular organismal process	-10.5773	22.2322	14.3035	30238	203	67	10	14.9254	4.35337	154|1906|4842|4843|5465|5468|5743|6647|7124|9370	ADRB2|EDN1|NOS1|NOS2|PPARA|PPARG|PTGS2|SOD1|TNF|ADIPOQ	-8.74555	0	41	0	0	-14.6968	56.4142
1	-9.42712	GO:0090257	M1	1	0	GO Biological Processes	19	regulation of muscle system process	19_GO:0032501 multicellular organismal process	-9.42712	16.9667	12.3256	30238	266	67	10	14.9254	4.35337	142|154|1906|4842|5294|5465|5468|5566|5578|6647	PARP1|ADRB2|EDN1|NOS1|PIK3CG|PPARA|PPARG|PRKACA|PRKCA|SOD1	-7.70759	0	41	0	0	-14.6968	56.4142
1	-9.16627	GO:0003018	M1	1	0	GO Biological Processes	19	vascular process in circulatory system	19_GO:0032501 multicellular organismal process	-9.16627	15.9475	11.9052	30238	283	67	10	14.9254	4.35337	154|948|1906|4313|4842|5243|6517|6647|6714|7124	ADRB2|CD36|EDN1|MMP2|NOS1|ABCB1|SLC2A4|SOD1|SRC|TNF	-7.47226	0	41	0	0	-14.6968	56.4142
1	-8.80498	GO:0045776	M1	1	0	GO Biological Processes	19	negative regulation of blood pressure	19_GO:0032501 multicellular organismal process	-8.80498	53.0957	17.5464	30238	51	67	6	8.95522	3.48842	154|4842|4843|5465|7124|9370	ADRB2|NOS1|NOS2|PPARA|TNF|ADIPOQ	-7.13781	0	41	0	0	-14.6968	56.4142
1	-7.75831	GO:0090066	M1	1	0	GO Biological Processes	19	regulation of anatomical structure size	19_GO:0065007 biological regulation	-7.75831	9.62102	9.308	30238	516	67	11	16.4179	4.52562	154|1906|2475|2932|4137|4313|4842|5728|6647|6714|7124	ADRB2|EDN1|MTOR|GSK3B|MAPT|MMP2|NOS1|PTEN|SOD1|SRC|TNF	-6.19646	0	41	0	0	-14.6968	56.4142
1	-7.1317	GO:0035296	M1	1	0	GO Biological Processes	19	regulation of tube diameter	19_GO:0065007 biological regulation	-7.1317	19.5012	11.1265	30238	162	67	7	10.4478	3.73691	154|1906|4313|4842|6647|6714|7124	ADRB2|EDN1|MMP2|NOS1|SOD1|SRC|TNF	-5.62811	0	41	0	0	-14.6968	56.4142
1	-7.1317	GO:0097746	M1	1	0	GO Biological Processes	19	blood vessel diameter maintenance	19_GO:0032501 multicellular organismal process	-7.1317	19.5012	11.1265	30238	162	67	7	10.4478	3.73691	154|1906|4313|4842|6647|6714|7124	ADRB2|EDN1|MMP2|NOS1|SOD1|SRC|TNF	-5.62811	0	41	0	0	-14.6968	56.4142
1	-7.11339	GO:0035150	M1	1	0	GO Biological Processes	19	regulation of tube size	19_GO:0065007 biological regulation	-7.11339	19.3816	11.0888	30238	163	67	7	10.4478	3.73691	154|1906|4313|4842|6647|6714|7124	ADRB2|EDN1|MMP2|NOS1|SOD1|SRC|TNF	-5.61168	0	41	0	0	-14.6968	56.4142
1	-6.64209	GO:0042311	M1	1	0	GO Biological Processes	19	vasodilation	19_GO:0032501 multicellular organismal process	-6.64209	37.6095	13.3763	30238	60	67	5	7.46269	3.21047	154|4842|6647|6714|7124	ADRB2|NOS1|SOD1|SRC|TNF	-5.19402	0	41	0	0	-14.6968	56.4142
1	-6.44124	GO:0003012	M1	1	0	GO Biological Processes	19	muscle system process	19_GO:0032501 multicellular organismal process	-6.44124	11.9159	8.99916	30238	303	67	8	11.9403	3.96149	154|1906|2475|3162|3553|4842|6647|7124	ADRB2|EDN1|MTOR|HMOX1|IL1B|NOS1|SOD1|TNF	-5.0173	0	41	0	0	-14.6968	56.4142
1	-5.50575	GO:0006937	M1	1	0	GO Biological Processes	19	regulation of muscle contraction	19_GO:0032501 multicellular organismal process	-5.50575	14.9607	8.87737	30238	181	67	6	8.95522	3.48842	154|1906|4842|5294|5566|6647	ADRB2|EDN1|NOS1|PIK3CG|PRKACA|SOD1	-4.18199	0	41	0	0	-14.6968	56.4142
1	-4.69135	GO:0045932	M1	1	0	GO Biological Processes	19	negative regulation of muscle contraction	19_GO:0048519 negative regulation of biological process	-4.69135	56.4142	12.7978	30238	24	67	3	4.47761	2.52661	154|5294|6647	ADRB2|PIK3CG|SOD1	-3.47006	0	41	0	0	-14.6968	56.4142
1	-3.67577	GO:0006936	M1	1	0	GO Biological Processes	19	muscle contraction	19_GO:0032501 multicellular organismal process	-3.67577	9.24823	6.09607	30238	244	67	5	7.46269	3.21047	154|1906|2475|4842|7124	ADRB2|EDN1|MTOR|NOS1|TNF	-2.54137	0	41	0	0	-14.6968	56.4142
1	-2.70018	GO:0003073	M1	1	0	GO Biological Processes	19	regulation of systemic arterial blood pressure	19_GO:0032501 multicellular organismal process	-2.70018	12.0888	5.54029	30238	112	67	3	4.47761	2.52661	154|1906|7124	ADRB2|EDN1|TNF	-1.64922	0	41	0	0	-14.6968	56.4142
1	-14.4405	GO:0009611	M1	1	0	GO Biological Processes	19	response to wounding	19_GO:0050896 response to stimulus	-14.4405	15.6638	14.9509	30238	461	67	16	23.8806	5.20874	596|836|948|1432|2064|2908|3162|3791|4313|5294|5465|6647|6714|6774|7099|7124	BCL2|CASP3|CD36|MAPK14|ERBB2|NR3C1|HMOX1|KDR|MMP2|PIK3CG|PPARA|SOD1|SRC|STAT3|TLR4|TNF	-12.3292	0	42	1	1	-14.4405	15.6638
1	-7.19458	GO:0042060	M1	1	0	GO Biological Processes	19	wound healing	19_GO:0050896 response to stimulus	-7.19458	11.9115	9.54904	30238	341	67	9	13.4328	4.16604	948|1432|2064|3162|3791|5294|5465|6714|7099	CD36|MAPK14|ERBB2|HMOX1|KDR|PIK3CG|PPARA|SRC|TLR4	-5.67956	0	42	0	0	-14.4405	15.6638
1	-13.7236	GO:0002831	M1	1	0	GO Biological Processes	19	regulation of response to biotic stimulus	19_GO:0050896 response to stimulus	-13.7236	12.4551	13.5361	30238	616	67	17	25.3731	5.31615	142|207|351|948|1432|2099|2475|3553|5295|5468|5578|5595|5599|6714|6772|7099|7124	PARP1|AKT1|APP|CD36|MAPK14|ESR1|MTOR|IL1B|PIK3R1|PPARG|PRKCA|MAPK3|MAPK8|SRC|STAT1|TLR4|TNF	-11.637	0	43	1	1	-13.7236	21.9741
1	-13.6096	GO:0030522	M1	1	0	GO Biological Processes	19	intracellular receptor signaling pathway	19_GO:0050896 response to stimulus	-13.6096	21.9741	16.2218	30238	267	67	13	19.403	4.83121	207|1432|2099|2100|2908|5465|5468|5599|6714|6720|6774|7099|7124	AKT1|MAPK14|ESR1|ESR2|NR3C1|PPARA|PPARG|MAPK8|SRC|SREBF1|STAT3|TLR4|TNF	-11.5383	0	43	0	0	-13.7236	21.9741
1	-10.1475	GO:0050778	M1	1	0	GO Biological Processes	19	positive regulation of immune response	19_GO:0002376 immune system process	-10.1475	9.06252	10.5147	30238	747	67	15	22.3881	5.09255	207|596|673|948|1432|3458|3553|3558|3565|4843|5594|5599|6714|7099|7124	AKT1|BCL2|BRAF|CD36|MAPK14|IFNG|IL1B|IL2|IL4|NOS2|MAPK1|MAPK8|SRC|TLR4|TNF	-8.3558	0	43	0	0	-13.7236	21.9741
1	-9.97725	GO:0045088	M1	1	0	GO Biological Processes	19	regulation of innate immune response	19_GO:0044419 biological process involved in interspecies interaction between organisms	-9.97725	11.3046	11.1586	30238	519	67	13	19.403	4.83121	142|207|351|948|1432|2099|2475|5295|5468|5599|6714|7099|7124	PARP1|AKT1|APP|CD36|MAPK14|ESR1|MTOR|PIK3R1|PPARG|MAPK8|SRC|TLR4|TNF	-8.20172	0	43	0	0	-13.7236	21.9741
1	-9.14989	GO:0062207	M1	1	0	GO Biological Processes	19	regulation of pattern recognition receptor signaling pathway	19_GO:0044419 biological process involved in interspecies interaction between organisms	-9.14989	20.009	12.8057	30238	203	67	9	13.4328	4.16604	142|207|351|948|2099|5295|5599|6714|7099	PARP1|AKT1|APP|CD36|ESR1|PIK3R1|MAPK8|SRC|TLR4	-7.45732	0	43	0	0	-13.7236	21.9741
1	-8.8234	GO:0002757	M1	1	0	GO Biological Processes	19	immune response-activating signaling pathway	19_GO:0002376 immune system process	-8.8234	12.1977	10.7177	30238	407	67	11	16.4179	4.52562	207|596|673|1432|3458|4843|5594|5599|6714|7099|7124	AKT1|BCL2|BRAF|MAPK14|IFNG|NOS2|MAPK1|MAPK8|SRC|TLR4|TNF	-7.1521	0	43	0	0	-13.7236	21.9741
1	-8.16521	GO:0002253	M1	1	0	GO Biological Processes	19	activation of immune response	19_GO:0002376 immune system process	-8.16521	10.5402	9.83362	30238	471	67	11	16.4179	4.52562	207|596|673|1432|3458|4843|5594|5599|6714|7099|7124	AKT1|BCL2|BRAF|MAPK14|IFNG|NOS2|MAPK1|MAPK8|SRC|TLR4|TNF	-6.55808	0	43	0	0	-13.7236	21.9741
1	-8.16521	GO:0002764	M1	1	0	GO Biological Processes	19	immune response-regulating signaling pathway	19_GO:0002376 immune system process	-8.16521	10.5402	9.83362	30238	471	67	11	16.4179	4.52562	207|596|673|1432|3458|4843|5594|5599|6714|7099|7124	AKT1|BCL2|BRAF|MAPK14|IFNG|NOS2|MAPK1|MAPK8|SRC|TLR4|TNF	-6.55808	0	43	0	0	-13.7236	21.9741
1	-7.60906	GO:0002768	M1	1	0	GO Biological Processes	19	immune response-regulating cell surface receptor signaling pathway	19_GO:0002376 immune system process	-7.60906	13.3174	10.1884	30238	305	67	9	13.4328	4.16604	207|596|673|3458|4843|5594|5599|6714|7099	AKT1|BCL2|BRAF|IFNG|NOS2|MAPK1|MAPK8|SRC|TLR4	-6.06201	0	43	0	0	-13.7236	21.9741
1	-6.82193	GO:0002429	M1	1	0	GO Biological Processes	19	immune response-activating cell surface receptor signaling pathway	19_GO:0002376 immune system process	-6.82193	13.3722	9.62307	30238	270	67	8	11.9403	3.96149	207|596|673|3458|4843|5594|6714|7099	AKT1|BCL2|BRAF|IFNG|NOS2|MAPK1|SRC|TLR4	-5.35394	0	43	0	0	-13.7236	21.9741
1	-6.24784	GO:0002753	M1	1	0	GO Biological Processes	19	cytoplasmic pattern recognition receptor signaling pathway	19_GO:0044419 biological process involved in interspecies interaction between organisms	-6.24784	20.0584	10.4583	30238	135	67	6	8.95522	3.48842	207|1432|5599|6714|7099|7124	AKT1|MAPK14|MAPK8|SRC|TLR4|TNF	-4.84751	0	43	0	0	-13.7236	21.9741
1	-6.17333	GO:0039531	M1	1	0	GO Biological Processes	19	regulation of cytoplasmic pattern recognition receptor signaling pathway	19_GO:0044419 biological process involved in interspecies interaction between organisms	-6.17333	19.4812	10.2914	30238	139	67	6	8.95522	3.48842	142|207|948|5599|6714|7099	PARP1|AKT1|CD36|MAPK8|SRC|TLR4	-4.7818	0	43	0	0	-13.7236	21.9741
1	-5.61271	GO:0002833	M1	1	0	GO Biological Processes	19	positive regulation of response to biotic stimulus	19_GO:0048518 positive regulation of biological process	-5.61271	9.23403	7.72258	30238	391	67	8	11.9403	3.96149	207|948|1432|5578|5599|6714|7099|7124	AKT1|CD36|MAPK14|PRKCA|MAPK8|SRC|TLR4|TNF	-4.27571	0	43	0	0	-13.7236	21.9741
1	-5.28143	GO:0002221	M1	1	0	GO Biological Processes	19	pattern recognition receptor signaling pathway	19_GO:0044419 biological process involved in interspecies interaction between organisms	-5.28143	13.6762	8.43301	30238	198	67	6	8.95522	3.48842	207|1432|5599|6714|7099|7124	AKT1|MAPK14|MAPK8|SRC|TLR4|TNF	-3.99402	0	43	0	0	-13.7236	21.9741
1	-5.06542	GO:0002758	M1	1	0	GO Biological Processes	19	innate immune response-activating signaling pathway	19_GO:0044419 biological process involved in interspecies interaction between organisms	-5.06542	12.5365	8.01849	30238	216	67	6	8.95522	3.48842	207|1432|5599|6714|7099|7124	AKT1|MAPK14|MAPK8|SRC|TLR4|TNF	-3.8019	0	43	0	0	-13.7236	21.9741
1	-4.84548	GO:0045089	M1	1	0	GO Biological Processes	19	positive regulation of innate immune response	19_GO:0044419 biological process involved in interspecies interaction between organisms	-4.84548	8.84928	7.03037	30238	357	67	7	10.4478	3.73691	207|948|1432|5599|6714|7099|7124	AKT1|CD36|MAPK14|MAPK8|SRC|TLR4|TNF	-3.60774	0	43	0	0	-13.7236	21.9741
1	-4.79562	GO:0002218	M1	1	0	GO Biological Processes	19	activation of innate immune response	19_GO:0044419 biological process involved in interspecies interaction between organisms	-4.79562	11.236	7.51818	30238	241	67	6	8.95522	3.48842	207|1432|5599|6714|7099|7124	AKT1|MAPK14|MAPK8|SRC|TLR4|TNF	-3.5644	0	43	0	0	-13.7236	21.9741
1	-3.18635	GO:0002220	M1	1	0	GO Biological Processes	19	innate immune response activating cell surface receptor signaling pathway	19_GO:0044419 biological process involved in interspecies interaction between organisms	-3.18635	17.815	6.91649	30238	76	67	3	4.47761	2.52661	207|6714|7099	AKT1|SRC|TLR4	-2.10305	0	43	0	0	-13.7236	21.9741
1	-2.78027	GO:0008593	M1	1	0	GO Biological Processes	19	regulation of Notch signaling pathway	19_GO:0050896 response to stimulus	-2.78027	12.8947	5.75357	30238	105	67	3	4.47761	2.52661	207|6714|6774	AKT1|SRC|STAT3	-1.72698	0	43	0	0	-13.7236	21.9741
1	-13.6331	GO:0044703	M1	1	0	GO Biological Processes	19	multi-organism reproductive process	19_GO:0022414 reproductive process	-13.6331	26.9441	17.3908	30238	201	67	12	17.9104	4.68446	142|207|596|1906|2099|2353|3553|4313|4318|5243|5743|6647	PARP1|AKT1|BCL2|EDN1|ESR1|FOS|IL1B|MMP2|MMP9|ABCB1|PTGS2|SOD1	-11.5583	0	44	1	1	-13.6331	61.5427
1	-13.3803	GO:0044706	M1	1	0	GO Biological Processes	19	multi-multicellular organism process	19_GO:0032501 multicellular organismal process	-13.3803	25.6671	16.944	30238	211	67	12	17.9104	4.68446	142|207|596|1906|2099|2353|3553|4313|4318|5243|5743|6647	PARP1|AKT1|BCL2|EDN1|ESR1|FOS|IL1B|MMP2|MMP9|ABCB1|PTGS2|SOD1	-11.3327	0	44	0	0	-13.6331	61.5427
1	-12.6022	GO:0007565	M1	1	0	GO Biological Processes	19	female pregnancy	19_GO:0022414 reproductive process	-12.6022	27.4279	16.8051	30238	181	67	11	16.4179	4.52562	142|207|596|2099|2353|3553|4313|4318|5243|5743|6647	PARP1|AKT1|BCL2|ESR1|FOS|IL1B|MMP2|MMP9|ABCB1|PTGS2|SOD1	-10.6243	0	44	0	0	-13.6331	61.5427
1	-12.2468	GO:2001242	M1	1	0	GO Biological Processes	19	regulation of intrinsic apoptotic signaling pathway	19_GO:0050896 response to stimulus	-12.2468	25.4587	16.147	30238	195	67	11	16.4179	4.52562	142|207|351|596|4193|4313|4318|5743|6647|6714|7157	PARP1|AKT1|APP|BCL2|MDM2|MMP2|MMP9|PTGS2|SOD1|SRC|TP53	-10.2854	0	44	0	0	-13.6331	61.5427
1	-6.87492	GO:0007566	M1	1	0	GO Biological Processes	19	embryo implantation	19_GO:0022414 reproductive process	-6.87492	41.7883	14.137	30238	54	67	5	7.46269	3.21047	3553|4313|4318|5743|6647	IL1B|MMP2|MMP9|PTGS2|SOD1	-5.40041	0	44	0	0	-13.6331	61.5427
1	-6.65928	GO:2001243	M1	1	0	GO Biological Processes	19	negative regulation of intrinsic apoptotic signaling pathway	19_GO:0048519 negative regulation of biological process	-6.65928	23.5468	11.4155	30238	115	67	6	8.95522	3.48842	207|596|4193|4318|5743|6714	AKT1|BCL2|MDM2|MMP9|PTGS2|SRC	-5.20538	0	44	0	0	-13.6331	61.5427
1	-5.36391	GO:1902175	M1	1	0	GO Biological Processes	19	regulation of oxidative stress-induced intrinsic apoptotic signaling pathway	19_GO:0050896 response to stimulus	-5.36391	36.8419	11.8325	30238	49	67	4	5.97015	2.8946	142|207|4313|6647	PARP1|AKT1|MMP2|SOD1	-4.06019	0	44	0	0	-13.6331	61.5427
1	-5.00985	GO:0060135	M1	1	0	GO Biological Processes	19	maternal process involved in female pregnancy	19_GO:0022414 reproductive process	-5.00985	30.0876	10.628	30238	60	67	4	5.97015	2.8946	142|207|2099|5743	PARP1|AKT1|ESR1|PTGS2	-3.7518	0	44	0	0	-13.6331	61.5427
1	-4.80866	GO:1903376	M1	1	0	GO Biological Processes	19	regulation of oxidative stress-induced neuron intrinsic apoptotic signaling pathway	19_GO:0050896 response to stimulus	-4.80866	61.5427	13.3865	30238	22	67	3	4.47761	2.52661	142|207|4313	PARP1|AKT1|MMP2	-3.57695	0	44	0	0	-13.6331	61.5427
1	-4.15213	GO:0001893	M1	1	0	GO Biological Processes	19	maternal placenta development	19_GO:0022414 reproductive process	-4.15213	37.6095	10.3571	30238	36	67	3	4.47761	2.52661	142|207|5743	PARP1|AKT1|PTGS2	-2.97022	0	44	0	0	-13.6331	61.5427
1	-2.57463	GO:0016051	M1	1	0	GO Biological Processes	19	carbohydrate biosynthetic process	19_GO:0009987 cellular process	-2.57463	10.9189	5.21556	30238	124	67	3	4.47761	2.52661	142|207|5465	PARP1|AKT1|PPARA	-1.52862	0	44	0	0	-13.6331	61.5427
1	-2.41756	GO:0001667	M1	1	0	GO Biological Processes	19	ameboidal-type cell migration	19_GO:0009987 cellular process	-2.41756	9.60241	4.82481	30238	141	67	3	4.47761	2.52661	207|1906|4313	AKT1|EDN1|MMP2	-1.37902	0	44	0	0	-13.6331	61.5427
1	-13.5179	GO:0008283	M1	1	0	GO Biological Processes	19	cell population proliferation	19_GO:0009987 cellular process	-13.5179	10.846	12.8583	30238	749	67	18	26.8657	5.41529	207|596|1956|2064|2099|2353|3162|3558|3791|5243|5294|5594|6517|6772|6774|7099|7124|7157	AKT1|BCL2|EGFR|ERBB2|ESR1|FOS|HMOX1|IL2|KDR|ABCB1|PIK3CG|MAPK1|SLC2A4|STAT1|STAT3|TLR4|TNF|TP53	-11.45	0	45	1	1	-13.5179	14.3274
1	-5.3975	GO:0050673	M1	1	0	GO Biological Processes	19	epithelial cell proliferation	19_GO:0009987 cellular process	-5.3975	14.3274	8.66111	30238	189	67	6	8.95522	3.48842	1956|2099|3162|3791|5594|7124	EGFR|ESR1|HMOX1|KDR|MAPK1|TNF	-4.0908	0	45	0	0	-13.5179	14.3274
1	-13.5052	GO:2000377	M1	1	0	GO Biological Processes	19	regulation of reactive oxygen species metabolic process	19_GO:0050789 regulation of biological process	-13.5052	33.0963	18.5702	30238	150	67	11	16.4179	4.52562	351|948|1432|4137|5465|6622|6647|6774|7099|7124|7157	APP|CD36|MAPK14|MAPT|PPARA|SNCA|SOD1|STAT3|TLR4|TNF|TP53	-11.4442	0	46	1	1	-13.5052	50.8522
1	-11.4447	GO:2000379	M1	1	0	GO Biological Processes	19	positive regulation of reactive oxygen species metabolic process	19_GO:0048518 positive regulation of biological process	-11.4447	50.8522	19.818	30238	71	67	8	11.9403	3.96149	351|948|1432|4137|6622|6647|7099|7157	APP|CD36|MAPK14|MAPT|SNCA|SOD1|TLR4|TP53	-9.55751	0	46	0	0	-13.5052	50.8522
1	-7.09091	GO:1903426	M1	1	0	GO Biological Processes	19	regulation of reactive oxygen species biosynthetic process	19_GO:0050789 regulation of biological process	-7.09091	46.0524	14.8732	30238	49	67	5	7.46269	3.21047	948|5465|6622|6774|7099	CD36|PPARA|SNCA|STAT3|TLR4	-5.5957	0	46	0	0	-13.5052	50.8522
1	-2.57031	GO:0043603	M1	1	0	GO Biological Processes	19	amide metabolic process	19_GO:0009987 cellular process	-2.57031	5.23565	4.17361	30238	431	67	5	7.46269	3.21047	948|3156|6622|6647|7498	CD36|HMGCR|SNCA|SOD1|XDH	-1.52462	0	46	0	0	-13.5052	50.8522
1	-13.2929	GO:0032102	M1	1	0	GO Biological Processes	19	negative regulation of response to external stimulus	19_GO:0048519 negative regulation of biological process	-13.2929	15.0773	14.162	30238	449	67	15	22.3881	5.09255	142|1432|1906|2475|3558|3565|5054|5465|5468|5728|6647|6714|6774|7124|9370	PARP1|MAPK14|EDN1|MTOR|IL2|IL4|SERPINE1|PPARA|PPARG|PTEN|SOD1|SRC|STAT3|TNF|ADIPOQ	-11.2485	0	47	1	1	-13.2929	96.71
1	-10.0261	GO:0031348	M1	1	0	GO Biological Processes	19	negative regulation of defense response	19_GO:0048519 negative regulation of biological process	-10.0261	15.8609	12.4541	30238	313	67	11	16.4179	4.52562	142|1432|2475|3558|3565|5465|5468|6647|6714|6774|9370	PARP1|MAPK14|MTOR|IL2|IL4|PPARA|PPARG|SOD1|SRC|STAT3|ADIPOQ	-8.24526	0	47	0	0	-13.2929	96.71
1	-9.02	GO:0050728	M1	1	0	GO Biological Processes	19	negative regulation of inflammatory response	19_GO:0048519 negative regulation of biological process	-9.02	19.342	12.5691	30238	210	67	9	13.4328	4.16604	1432|3558|3565|5465|5468|6647|6714|6774|9370	MAPK14|IL2|IL4|PPARA|PPARG|SOD1|SRC|STAT3|ADIPOQ	-7.33607	0	47	0	0	-13.2929	96.71
1	-8.32351	GO:0045912	M1	1	0	GO Biological Processes	19	negative regulation of carbohydrate metabolic process	19_GO:0048519 negative regulation of biological process	-8.32351	44.3915	15.9861	30238	61	67	6	8.95522	3.48842	2932|5465|5566|6774|7157|9370	GSK3B|PPARA|PRKACA|STAT3|TP53|ADIPOQ	-6.6956	0	47	0	0	-13.2929	96.71
1	-8.28174	GO:0045980	M1	1	0	GO Biological Processes	19	negative regulation of nucleotide metabolic process	19_GO:0048519 negative regulation of biological process	-8.28174	77.8127	19.5018	30238	29	67	5	7.46269	3.21047	142|5465|5566|6774|7157	PARP1|PPARA|PRKACA|STAT3|TP53	-6.66005	0	47	0	0	-13.2929	96.71
1	-8.28174	GO:1900543	M1	1	0	GO Biological Processes	19	negative regulation of purine nucleotide metabolic process	19_GO:0048519 negative regulation of biological process	-8.28174	77.8127	19.5018	30238	29	67	5	7.46269	3.21047	142|5465|5566|6774|7157	PARP1|PPARA|PRKACA|STAT3|TP53	-6.66005	0	47	0	0	-13.2929	96.71
1	-7.7221	GO:0062014	M1	1	0	GO Biological Processes	19	negative regulation of small molecule metabolic process	19_GO:0048519 negative regulation of biological process	-7.7221	23.7533	12.3926	30238	133	67	7	10.4478	3.73691	142|207|5465|5566|6774|7157|9370	PARP1|AKT1|PPARA|PRKACA|STAT3|TP53|ADIPOQ	-6.16453	0	47	0	0	-13.2929	96.71
1	-6.90256	GO:0010563	M1	1	0	GO Biological Processes	19	negative regulation of phosphorus metabolic process	19_GO:0048519 negative regulation of biological process	-6.90256	18.0525	10.6611	30238	175	67	7	10.4478	3.73691	142|5465|5566|5728|6774|7157|9370	PARP1|PPARA|PRKACA|PTEN|STAT3|TP53|ADIPOQ	-5.42453	0	47	0	0	-13.2929	96.71
1	-6.90256	GO:0045936	M1	1	0	GO Biological Processes	19	negative regulation of phosphate metabolic process	19_GO:0048519 negative regulation of biological process	-6.90256	18.0525	10.6611	30238	175	67	7	10.4478	3.73691	142|5465|5566|5728|6774|7157|9370	PARP1|PPARA|PRKACA|PTEN|STAT3|TP53|ADIPOQ	-5.42453	0	47	0	0	-13.2929	96.71
1	-6.89266	GO:2001169	M1	1	0	GO Biological Processes	19	regulation of ATP biosynthetic process	19_GO:0050789 regulation of biological process	-6.89266	85.9645	18.3541	30238	21	67	4	5.97015	2.8946	142|3565|5465|6774	PARP1|IL4|PPARA|STAT3	-5.4164	0	47	0	0	-13.2929	96.71
1	-6.57053	GO:0030808	M1	1	0	GO Biological Processes	19	regulation of nucleotide biosynthetic process	19_GO:0050789 regulation of biological process	-6.57053	72.2101	16.7852	30238	25	67	4	5.97015	2.8946	142|3565|5465|6774	PARP1|IL4|PPARA|STAT3	-5.13568	0	47	0	0	-13.2929	96.71
1	-6.57053	GO:1900371	M1	1	0	GO Biological Processes	19	regulation of purine nucleotide biosynthetic process	19_GO:0050789 regulation of biological process	-6.57053	72.2101	16.7852	30238	25	67	4	5.97015	2.8946	142|3565|5465|6774	PARP1|IL4|PPARA|STAT3	-5.13568	0	47	0	0	-13.2929	96.71
1	-6.49871	GO:1903579	M1	1	0	GO Biological Processes	19	negative regulation of ATP metabolic process	19_GO:0048519 negative regulation of biological process	-6.49871	69.4328	16.4503	30238	26	67	4	5.97015	2.8946	142|5465|5566|6774	PARP1|PPARA|PRKACA|STAT3	-5.07163	0	47	0	0	-13.2929	96.71
1	-5.42957	GO:2001171	M1	1	0	GO Biological Processes	19	positive regulation of ATP biosynthetic process	19_GO:0048518 positive regulation of biological process	-5.42957	96.71	16.8794	30238	14	67	3	4.47761	2.52661	3565|5465|6774	IL4|PPARA|STAT3	-4.11807	0	47	0	0	-13.2929	96.71
1	-5.24386	GO:0030810	M1	1	0	GO Biological Processes	19	positive regulation of nucleotide biosynthetic process	19_GO:0048518 positive regulation of biological process	-5.24386	84.6213	15.7662	30238	16	67	3	4.47761	2.52661	3565|5465|6774	IL4|PPARA|STAT3	-3.96212	0	47	0	0	-13.2929	96.71
1	-5.24386	GO:1900373	M1	1	0	GO Biological Processes	19	positive regulation of purine nucleotide biosynthetic process	19_GO:0048518 positive regulation of biological process	-5.24386	84.6213	15.7662	30238	16	67	3	4.47761	2.52661	3565|5465|6774	IL4|PPARA|STAT3	-3.96212	0	47	0	0	-13.2929	96.71
1	-4.9379	GO:0030812	M1	1	0	GO Biological Processes	19	negative regulation of nucleotide catabolic process	19_GO:0048519 negative regulation of biological process	-4.9379	67.697	14.0605	30238	20	67	3	4.47761	2.52661	5465|5566|6774	PPARA|PRKACA|STAT3	-3.69188	0	47	0	0	-13.2929	96.71
1	-4.9379	GO:0033122	M1	1	0	GO Biological Processes	19	negative regulation of purine nucleotide catabolic process	19_GO:0048519 negative regulation of biological process	-4.9379	67.697	14.0605	30238	20	67	3	4.47761	2.52661	5465|5566|6774	PPARA|PRKACA|STAT3	-3.69188	0	47	0	0	-13.2929	96.71
1	-4.9379	GO:0045820	M1	1	0	GO Biological Processes	19	negative regulation of glycolytic process	19_GO:0048519 negative regulation of biological process	-4.9379	67.697	14.0605	30238	20	67	3	4.47761	2.52661	5465|5566|6774	PPARA|PRKACA|STAT3	-3.69188	0	47	0	0	-13.2929	96.71
1	-3.91929	GO:0032733	M1	1	0	GO Biological Processes	19	positive regulation of interleukin-10 production	19_GO:0048518 positive regulation of biological process	-3.91929	31.487	9.42742	30238	43	67	3	4.47761	2.52661	3565|6774|7099	IL4|STAT3|TLR4	-2.76093	0	47	0	0	-13.2929	96.71
1	-3.88931	GO:2000378	M1	1	0	GO Biological Processes	19	negative regulation of reactive oxygen species metabolic process	19_GO:0048519 negative regulation of biological process	-3.88931	30.7714	9.31272	30238	44	67	3	4.47761	2.52661	5465|6774|7157	PPARA|STAT3|TP53	-2.73307	0	47	0	0	-13.2929	96.71
1	-3.34675	GO:0032653	M1	1	0	GO Biological Processes	19	regulation of interleukin-10 production	19_GO:0032501 multicellular organismal process	-3.34675	20.2081	7.41717	30238	67	67	3	4.47761	2.52661	3565|6774|7099	IL4|STAT3|TLR4	-2.24782	0	47	0	0	-13.2929	96.71
1	-13.224	GO:0001890	M1	1	0	GO Biological Processes	19	placenta development	19_GO:0032502 developmental process	-13.224	31.2229	18.0059	30238	159	67	11	16.4179	4.52562	142|207|1432|1956|2034|3481|5243|5468|5594|5743|6647	PARP1|AKT1|MAPK14|EGFR|EPAS1|IGF2|ABCB1|PPARG|MAPK1|PTGS2|SOD1	-11.1894	0	48	1	1	-13.224	31.2229
1	-10.5084	GO:0048568	M1	1	0	GO Biological Processes	19	embryonic organ development	19_GO:0032502 developmental process	-10.5084	12.4831	11.8235	30238	470	67	13	19.403	4.83121	207|1906|1956|2034|3481|3576|3791|5594|5595|6647|7054|7124|7157	AKT1|EDN1|EGFR|EPAS1|IGF2|CXCL8|KDR|MAPK1|MAPK3|SOD1|TH|TNF|TP53	-8.6786	0	48	0	0	-13.224	31.2229
1	-5.7349	GO:0001892	M1	1	0	GO Biological Processes	19	embryonic placenta development	19_GO:0032502 developmental process	-5.7349	24.7974	10.7137	30238	91	67	5	7.46269	3.21047	207|1956|2034|3481|5594	AKT1|EGFR|EPAS1|IGF2|MAPK1	-4.38884	0	48	0	0	-13.224	31.2229
1	-5.53742	GO:0043009	M1	1	0	GO Biological Processes	19	chordate embryonic development	19_GO:0032502 developmental process	-5.53742	6.50308	6.91134	30238	694	67	10	14.9254	4.35337	207|338|836|1906|1956|2034|3481|5566|5594|7157	AKT1|APOB|CASP3|EDN1|EGFR|EPAS1|IGF2|PRKACA|MAPK1|TP53	-4.21055	0	48	0	0	-13.224	31.2229
1	-5.43366	GO:0009792	M1	1	0	GO Biological Processes	19	embryo development ending in birth or egg hatching	19_GO:0032502 developmental process	-5.43366	6.32978	6.78689	30238	713	67	10	14.9254	4.35337	207|338|836|1906|1956|2034|3481|5566|5594|7157	AKT1|APOB|CASP3|EDN1|EGFR|EPAS1|IGF2|PRKACA|MAPK1|TP53	-4.11807	0	48	0	0	-13.224	31.2229
1	-5.35369	GO:0001701	M1	1	0	GO Biological Processes	19	in utero embryonic development	19_GO:0032502 developmental process	-5.35369	8.51535	7.34402	30238	424	67	8	11.9403	3.96149	207|338|1906|1956|2034|3481|5594|7157	AKT1|APOB|EDN1|EGFR|EPAS1|IGF2|MAPK1|TP53	-4.05116	0	48	0	0	-13.224	31.2229
1	-13.0598	GO:0048871	M1	1	0	GO Biological Processes	19	multicellular organismal-level homeostasis	19_GO:0042592 homeostatic process	-13.0598	11.3328	12.8135	30238	677	67	17	25.3731	5.31615	154|207|596|836|948|1432|2034|3162|3553|3791|5243|5566|5599|6647|6714|6774|7099	ADRB2|AKT1|BCL2|CASP3|CD36|MAPK14|EPAS1|HMOX1|IL1B|KDR|ABCB1|PRKACA|MAPK8|SOD1|SRC|STAT3|TLR4	-11.0314	0	49	1	1	-13.0598	11.3328
1	-4.81606	GO:0001894	M1	1	0	GO Biological Processes	19	tissue homeostasis	19_GO:0042592 homeostatic process	-4.81606	11.33	7.55544	30238	239	67	6	8.95522	3.48842	154|596|5243|6647|6714|7099	ADRB2|BCL2|ABCB1|SOD1|SRC|TLR4	-3.58233	0	49	0	0	-13.0598	11.3328
1	-4.81606	GO:0060249	M1	1	0	GO Biological Processes	19	anatomical structure homeostasis	19_GO:0042592 homeostatic process	-4.81606	11.33	7.55544	30238	239	67	6	8.95522	3.48842	154|596|5243|6647|6714|7099	ADRB2|BCL2|ABCB1|SOD1|SRC|TLR4	-3.58233	0	49	0	0	-13.0598	11.3328
1	-13.0321	GO:0051051	M1	1	0	GO Biological Processes	19	negative regulation of transport	19_GO:0051179 localization	-13.0321	14.4652	13.8343	30238	468	67	15	22.3881	5.09255	207|596|673|948|1906|3156|3553|4318|4842|5595|5728|6622|6720|7124|9370	AKT1|BCL2|BRAF|CD36|EDN1|HMGCR|IL1B|MMP9|NOS1|MAPK3|PTEN|SNCA|SREBF1|TNF|ADIPOQ	-11.0069	0	50	1	1	-13.0321	28.6548
1	-9.91599	GO:1903828	M1	1	0	GO Biological Processes	19	negative regulation of protein localization	19_GO:0051179 localization	-9.91599	19.0428	13.1408	30238	237	67	10	14.9254	4.35337	207|351|948|2475|2932|3156|3553|4137|6720|9370	AKT1|APP|CD36|MTOR|GSK3B|HMGCR|IL1B|MAPT|SREBF1|ADIPOQ	-8.15769	0	50	0	0	-13.0321	28.6548
1	-8.20473	GO:0051048	M1	1	0	GO Biological Processes	19	negative regulation of secretion	19_GO:0051179 localization	-8.20473	20.1704	12.1222	30238	179	67	8	11.9403	3.96149	673|1906|3156|3553|6622|6720|7124|9370	BRAF|EDN1|HMGCR|IL1B|SNCA|SREBF1|TNF|ADIPOQ	-6.59521	0	50	0	0	-13.0321	28.6548
1	-7.24413	GO:1903531	M1	1	0	GO Biological Processes	19	negative regulation of secretion by cell	19_GO:0051179 localization	-7.24413	20.2512	11.36	30238	156	67	7	10.4478	3.73691	673|1906|3156|3553|6622|6720|9370	BRAF|EDN1|HMGCR|IL1B|SNCA|SREBF1|ADIPOQ	-5.72523	0	50	0	0	-13.0321	28.6548
1	-6.08333	GO:1904950	M1	1	0	GO Biological Processes	19	negative regulation of establishment of protein localization	19_GO:0051179 localization	-6.08333	18.8047	10.0923	30238	144	67	6	8.95522	3.48842	948|3156|3553|4137|6720|9370	CD36|HMGCR|IL1B|MAPT|SREBF1|ADIPOQ	-4.70043	0	50	0	0	-13.0321	28.6548
1	-5.00728	GO:0051224	M1	1	0	GO Biological Processes	19	negative regulation of protein transport	19_GO:0051179 localization	-5.00728	17.6294	8.88462	30238	128	67	5	7.46269	3.21047	948|3156|3553|6720|9370	CD36|HMGCR|IL1B|SREBF1|ADIPOQ	-3.7518	0	50	0	0	-13.0321	28.6548
1	-4.92511	GO:0070542	M1	1	0	GO Biological Processes	19	response to fatty acid	19_GO:0050896 response to stimulus	-4.92511	28.6548	10.3545	30238	63	67	4	5.97015	2.8946	948|1906|6720|9370	CD36|EDN1|SREBF1|ADIPOQ	-3.68064	0	50	0	0	-13.0321	28.6548
1	-4.74285	GO:0046888	M1	1	0	GO Biological Processes	19	negative regulation of hormone secretion	19_GO:0051179 localization	-4.74285	25.7893	9.78481	30238	70	67	4	5.97015	2.8946	1906|3553|6720|9370	EDN1|IL1B|SREBF1|ADIPOQ	-3.51861	0	50	0	0	-13.0321	28.6548
1	-3.16978	GO:0050709	M1	1	0	GO Biological Processes	19	negative regulation of protein secretion	19_GO:0051179 localization	-3.16978	17.5836	6.86617	30238	77	67	3	4.47761	2.52661	3156|3553|6720	HMGCR|IL1B|SREBF1	-2.08826	0	50	0	0	-13.0321	28.6548
1	-12.8362	GO:0002683	M1	1	0	GO Biological Processes	19	negative regulation of immune system process	19_GO:0002376 immune system process	-12.8362	12.3226	13.043	30238	586	67	16	23.8806	5.20874	142|207|836|1432|2064|2475|3162|3558|3565|5295|5468|5595|6714|7099|7124|9370	PARP1|AKT1|CASP3|MAPK14|ERBB2|MTOR|HMOX1|IL2|IL4|PIK3R1|PPARG|MAPK3|SRC|TLR4|TNF|ADIPOQ	-10.8382	0	51	1	1	-12.8362	29.4335
1	-11.1481	GO:0007162	M1	1	0	GO Biological Processes	19	negative regulation of cell adhesion	19_GO:0048519 negative regulation of biological process	-11.1481	16.6128	13.356	30238	326	67	12	17.9104	4.68446	207|836|2064|3558|4313|5054|5295|5465|5595|5728|6714|9370	AKT1|CASP3|ERBB2|IL2|MMP2|SERPINE1|PIK3R1|PPARA|MAPK3|PTEN|SRC|ADIPOQ	-9.27872	0	51	0	0	-12.8362	29.4335
1	-6.22994	GO:0022408	M1	1	0	GO Biological Processes	19	negative regulation of cell-cell adhesion	19_GO:0048519 negative regulation of biological process	-6.22994	14.36	9.37212	30238	220	67	7	10.4478	3.73691	207|836|2064|3558|5465|5595|9370	AKT1|CASP3|ERBB2|IL2|PPARA|MAPK3|ADIPOQ	-4.83235	0	51	0	0	-12.8362	29.4335
1	-5.73847	GO:1903038	M1	1	0	GO Biological Processes	19	negative regulation of leukocyte cell-cell adhesion	19_GO:0048519 negative regulation of biological process	-5.73847	16.4114	9.35422	30238	165	67	6	8.95522	3.48842	207|836|2064|3558|5465|5595	AKT1|CASP3|ERBB2|IL2|PPARA|MAPK3	-4.39109	0	51	0	0	-12.8362	29.4335
1	-3.96012	GO:0002695	M1	1	0	GO Biological Processes	19	negative regulation of leukocyte activation	19_GO:0002376 immune system process	-3.96012	10.6442	6.64044	30238	212	67	5	7.46269	3.21047	836|2064|3558|5595|6714	CASP3|ERBB2|IL2|MAPK3|SRC	-2.79835	0	51	0	0	-12.8362	29.4335
1	-3.83143	GO:0046006	M1	1	0	GO Biological Processes	19	regulation of activated T cell proliferation	19_GO:0002376 immune system process	-3.83143	29.4335	9.09442	30238	46	67	3	4.47761	2.52661	836|3481|3558	CASP3|IGF2|IL2	-2.68315	0	51	0	0	-12.8362	29.4335
1	-3.75142	GO:0050866	M1	1	0	GO Biological Processes	19	negative regulation of cell activation	19_GO:0048519 negative regulation of biological process	-3.75142	9.60241	6.23855	30238	235	67	5	7.46269	3.21047	836|2064|3558|5595|6714	CASP3|ERBB2|IL2|MAPK3|SRC	-2.61013	0	51	0	0	-12.8362	29.4335
1	-3.50078	GO:0050868	M1	1	0	GO Biological Processes	19	negative regulation of T cell activation	19_GO:0002376 immune system process	-3.50078	12.3648	6.48668	30238	146	67	4	5.97015	2.8946	836|2064|3558|5595	CASP3|ERBB2|IL2|MAPK3	-2.38601	0	51	0	0	-12.8362	29.4335
1	-3.13134	GO:0051250	M1	1	0	GO Biological Processes	19	negative regulation of lymphocyte activation	19_GO:0002376 immune system process	-3.13134	9.86477	5.66822	30238	183	67	4	5.97015	2.8946	836|2064|3558|5595	CASP3|ERBB2|IL2|MAPK3	-2.05442	0	51	0	0	-12.8362	29.4335
1	-2.90515	GO:0050672	M1	1	0	GO Biological Processes	19	negative regulation of lymphocyte proliferation	19_GO:0002376 immune system process	-2.90515	14.252	6.09624	30238	95	67	3	4.47761	2.52661	836|2064|3558	CASP3|ERBB2|IL2	-1.84514	0	51	0	0	-12.8362	29.4335
1	-2.87909	GO:0032945	M1	1	0	GO Biological Processes	19	negative regulation of mononuclear cell proliferation	19_GO:0048519 negative regulation of biological process	-2.87909	13.9581	6.02368	30238	97	67	3	4.47761	2.52661	836|2064|3558	CASP3|ERBB2|IL2	-1.81976	0	51	0	0	-12.8362	29.4335
1	-2.78027	GO:0070664	M1	1	0	GO Biological Processes	19	negative regulation of leukocyte proliferation	19_GO:0048519 negative regulation of biological process	-2.78027	12.8947	5.75357	30238	105	67	3	4.47761	2.52661	836|2064|3558	CASP3|ERBB2|IL2	-1.72698	0	51	0	0	-12.8362	29.4335
1	-11.9783	GO:0010720	M1	1	0	GO Biological Processes	19	positive regulation of cell development	19_GO:0032502 developmental process	-11.9783	14.0097	13.1176	30238	451	67	14	20.8955	4.96695	596|673|2353|2475|3458|3553|3558|3565|4137|5243|5578|7124|7852|9370	BCL2|BRAF|FOS|MTOR|IFNG|IL1B|IL2|IL4|MAPT|ABCB1|PRKCA|TNF|CXCR4|ADIPOQ	-10.038	0	52	1	1	-11.9783	25.7893
1	-9.36214	GO:0051960	M1	1	0	GO Biological Processes	19	regulation of nervous system development	19_GO:0032502 developmental process	-9.36214	11.6218	10.8893	30238	466	67	12	17.9104	4.68446	207|673|2475|3458|3553|4137|4842|5578|5728|7124|7157|7852	AKT1|BRAF|MTOR|IFNG|IL1B|MAPT|NOS1|PRKCA|PTEN|TNF|TP53|CXCR4	-7.64875	0	52	0	0	-11.9783	25.7893
1	-7.96265	GO:0050767	M1	1	0	GO Biological Processes	19	regulation of neurogenesis	19_GO:0032502 developmental process	-7.96265	11.9395	10.0858	30238	378	67	10	14.9254	4.35337	673|2475|3458|3553|4137|4842|5728|7124|7157|7852	BRAF|MTOR|IFNG|IL1B|MAPT|NOS1|PTEN|TNF|TP53|CXCR4	-6.38101	0	52	0	0	-11.9783	25.7893
1	-6.57425	GO:0051962	M1	1	0	GO Biological Processes	19	positive regulation of nervous system development	19_GO:0032502 developmental process	-6.57425	12.4072	9.2143	30238	291	67	8	11.9403	3.96149	673|2475|3458|3553|4137|5578|7124|7852	BRAF|MTOR|IFNG|IL1B|MAPT|PRKCA|TNF|CXCR4	-5.13599	0	52	0	0	-11.9783	25.7893
1	-6.03805	GO:0050769	M1	1	0	GO Biological Processes	19	positive regulation of neurogenesis	19_GO:0032502 developmental process	-6.03805	13.4434	9.02406	30238	235	67	7	10.4478	3.73691	673|2475|3458|3553|4137|7124|7852	BRAF|MTOR|IFNG|IL1B|MAPT|TNF|CXCR4	-4.66081	0	52	0	0	-11.9783	25.7893
1	-5.32873	GO:0014013	M1	1	0	GO Biological Processes	19	regulation of gliogenesis	19_GO:0032502 developmental process	-5.32873	20.5142	9.66217	30238	110	67	5	7.46269	3.21047	2475|3553|7124|7157|7852	MTOR|IL1B|TNF|TP53|CXCR4	-4.03409	0	52	0	0	-11.9783	25.7893
1	-4.74285	GO:0014015	M1	1	0	GO Biological Processes	19	positive regulation of gliogenesis	19_GO:0032502 developmental process	-4.74285	25.7893	9.78481	30238	70	67	4	5.97015	2.8946	2475|3553|7124|7852	MTOR|IL1B|TNF|CXCR4	-3.51861	0	52	0	0	-11.9783	25.7893
1	-11.9153	GO:0010743	M1	1	0	GO Biological Processes	19	regulation of macrophage derived foam cell differentiation	19_GO:0032502 developmental process	-11.9153	90.2627	24.8995	30238	35	67	7	10.4478	3.73691	338|948|3553|5465|5468|7124|9370	APOB|CD36|IL1B|PPARA|PPARG|TNF|ADIPOQ	-9.98003	0	53	1	1	-11.9153	95.0134
1	-8.44787	GO:1902894	M1	1	0	GO Biological Processes	19	negative regulation of miRNA transcription	19_GO:0048519 negative regulation of biological process	-8.44787	83.5766	20.2287	30238	27	67	5	7.46269	3.21047	351|2099|5465|5468|7124	APP|ESR1|PPARA|PPARG|TNF	-6.80598	0	53	0	0	-11.9153	95.0134
1	-8.28174	GO:2000629	M1	1	0	GO Biological Processes	19	negative regulation of miRNA metabolic process	19_GO:0048519 negative regulation of biological process	-8.28174	77.8127	19.5018	30238	29	67	5	7.46269	3.21047	351|2099|5465|5468|7124	APP|ESR1|PPARA|PPARG|TNF	-6.66005	0	53	0	0	-11.9153	95.0134
1	-7.09091	GO:0010883	M1	1	0	GO Biological Processes	19	regulation of lipid storage	19_GO:0050789 regulation of biological process	-7.09091	46.0524	14.8732	30238	49	67	5	7.46269	3.21047	338|948|5465|5468|7124	APOB|CD36|PPARA|PPARG|TNF	-5.5957	0	53	0	0	-11.9153	95.0134
1	-7.0799	GO:0010885	M1	1	0	GO Biological Processes	19	regulation of cholesterol storage	19_GO:0050789 regulation of biological process	-7.0799	95.0134	19.3169	30238	19	67	4	5.97015	2.8946	338|948|5465|5468	APOB|CD36|PPARA|PPARG	-5.58652	0	53	0	0	-11.9153	95.0134
1	-4.74866	GO:0010888	M1	1	0	GO Biological Processes	19	negative regulation of lipid storage	19_GO:0051179 localization	-4.74866	58.867	13.0826	30238	23	67	3	4.47761	2.52661	5465|5468|7124	PPARA|PPARG|TNF	-3.52293	0	53	0	0	-11.9153	95.0134
1	-4.50087	GO:0016525	M1	1	0	GO Biological Processes	19	negative regulation of angiogenesis	19_GO:0032502 developmental process	-4.50087	13.844	7.74822	30238	163	67	5	7.46269	3.21047	948|5054|5468|6772|7124	CD36|SERPINE1|PPARG|STAT1|TNF	-3.29216	0	53	0	0	-11.9153	95.0134
1	-4.47554	GO:2000181	M1	1	0	GO Biological Processes	19	negative regulation of blood vessel morphogenesis	19_GO:0032502 developmental process	-4.47554	13.6762	7.69402	30238	165	67	5	7.46269	3.21047	948|5054|5468|6772|7124	CD36|SERPINE1|PPARG|STAT1|TNF	-3.26873	0	53	0	0	-11.9153	95.0134
1	-4.45054	GO:1901343	M1	1	0	GO Biological Processes	19	negative regulation of vasculature development	19_GO:0032502 developmental process	-4.45054	13.5124	7.64075	30238	167	67	5	7.46269	3.21047	948|5054|5468|6772|7124	CD36|SERPINE1|PPARG|STAT1|TNF	-3.24609	0	53	0	0	-11.9153	95.0134
1	-3.15343	GO:0001937	M1	1	0	GO Biological Processes	19	negative regulation of endothelial cell proliferation	19_GO:0048519 negative regulation of biological process	-3.15343	17.3582	6.81678	30238	78	67	3	4.47761	2.52661	5468|6772|7124	PPARG|STAT1|TNF	-2.07405	0	53	0	0	-11.9153	95.0134
1	-2.15066	GO:0050680	M1	1	0	GO Biological Processes	19	negative regulation of epithelial cell proliferation	19_GO:0048519 negative regulation of biological process	-2.15066	7.69284	4.19633	30238	176	67	3	4.47761	2.52661	5468|6772|7124	PPARG|STAT1|TNF	-1.12042	0	53	0	0	-11.9153	95.0134
1	-11.6101	GO:0007507	M1	1	0	GO Biological Processes	19	heart development	19_GO:0032502 developmental process	-11.6101	11.5131	12.1316	30238	588	67	15	22.3881	5.09255	836|1906|2064|2475|2932|3791|4193|4313|5465|5594|5595|5728|7054|7157|7412	CASP3|EDN1|ERBB2|MTOR|GSK3B|KDR|MDM2|MMP2|PPARA|MAPK1|MAPK3|PTEN|TH|TP53|VCAM1	-9.70431	0	54	1	1	-11.6101	11.5131
1	-7.00028	GO:0048598	M1	1	0	GO Biological Processes	19	embryonic morphogenesis	19_GO:0032502 developmental process	-7.00028	8.09861	8.36732	30238	613	67	11	16.4179	4.52562	836|1906|3481|4313|4318|5566|5594|5595|6647|7054|7157	CASP3|EDN1|IGF2|MMP2|MMP9|PRKACA|MAPK1|MAPK3|SOD1|TH|TP53	-5.51329	0	54	0	0	-11.6101	11.5131
1	-3.83764	GO:0001501	M1	1	0	GO Biological Processes	19	skeletal system development	19_GO:0032502 developmental process	-3.83764	6.12247	5.53066	30238	516	67	7	10.4478	3.73691	1432|1906|4313|4318|5595|6714|7157	MAPK14|EDN1|MMP2|MMP9|MAPK3|SRC|TP53	-2.68685	0	54	0	0	-11.6101	11.5131
1	-11.5067	GO:0070555	M1	1	0	GO Biological Processes	19	response to interleukin-1	19_GO:0050896 response to stimulus	-11.5067	36.593	17.7035	30238	111	67	9	13.4328	4.16604	351|1906|3553|3576|4313|5578|5595|6622|6714	APP|EDN1|IL1B|CXCL8|MMP2|PRKCA|MAPK3|SNCA|SRC	-9.61267	0	55	1	1	-11.5067	36.593
1	-9.70637	GO:0050900	M1	1	0	GO Biological Processes	19	leukocyte migration	19_GO:0002376 immune system process	-9.70637	18.125	12.7868	30238	249	67	10	14.9254	4.35337	3383|3553|3576|4313|5294|5295|6714|7124|7412|7852	ICAM1|IL1B|CXCL8|MMP2|PIK3CG|PIK3R1|SRC|TNF|VCAM1|CXCR4	-7.96138	0	55	0	0	-11.5067	36.593
1	-7.09834	GO:0006935	M1	1	0	GO Biological Processes	19	chemotaxis	19_GO:0040011 locomotion	-7.09834	11.6052	9.40408	30238	350	67	9	13.4328	4.16604	351|1432|3553|3576|4313|5294|5594|7412|7852	APP|MAPK14|IL1B|CXCL8|MMP2|PIK3CG|MAPK1|VCAM1|CXCR4	-5.60036	0	55	0	0	-11.5067	36.593
1	-7.07732	GO:0042330	M1	1	0	GO Biological Processes	19	taxis	19_GO:0040011 locomotion	-7.07732	11.5393	9.37259	30238	352	67	9	13.4328	4.16604	351|1432|3553|3576|4313|5294|5594|7412|7852	APP|MAPK14|IL1B|CXCL8|MMP2|PIK3CG|MAPK1|VCAM1|CXCR4	-5.58559	0	55	0	0	-11.5067	36.593
1	-6.83472	GO:0040011	M1	1	0	GO Biological Processes	19	locomotion	19_GO:0040011 locomotion	-6.83472	10.8027	9.01349	30238	376	67	9	13.4328	4.16604	351|1432|3553|3576|4313|5294|5594|7412|7852	APP|MAPK14|IL1B|CXCL8|MMP2|PIK3CG|MAPK1|VCAM1|CXCR4	-5.365	0	55	0	0	-11.5067	36.593
1	-5.93355	GO:0071347	M1	1	0	GO Biological Processes	19	cellular response to interleukin-1	19_GO:0050896 response to stimulus	-5.93355	27.1876	11.2581	30238	83	67	5	7.46269	3.21047	1906|3553|3576|4313|5595	EDN1|IL1B|CXCL8|MMP2|MAPK3	-4.5612	0	55	0	0	-11.5067	36.593
1	-5.04262	GO:0060326	M1	1	0	GO Biological Processes	19	cell chemotaxis	19_GO:0040011 locomotion	-5.04262	12.4215	7.97548	30238	218	67	6	8.95522	3.48842	3553|3576|4313|5294|7412|7852	IL1B|CXCL8|MMP2|PIK3CG|VCAM1|CXCR4	-3.78019	0	55	0	0	-11.5067	36.593
1	-4.92647	GO:0097529	M1	1	0	GO Biological Processes	19	myeloid leukocyte migration	19_GO:0002376 immune system process	-4.92647	16.9667	8.69626	30238	133	67	5	7.46269	3.21047	3553|3576|4313|5294|5295	IL1B|CXCL8|MMP2|PIK3CG|PIK3R1	-3.68096	0	55	0	0	-11.5067	36.593
1	-4.73062	GO:0030595	M1	1	0	GO Biological Processes	19	leukocyte chemotaxis	19_GO:0040011 locomotion	-4.73062	15.4559	8.25105	30238	146	67	5	7.46269	3.21047	3553|3576|4313|5294|7852	IL1B|CXCL8|MMP2|PIK3CG|CXCR4	-3.50687	0	55	0	0	-11.5067	36.593
1	-3.62368	GO:0030593	M1	1	0	GO Biological Processes	19	neutrophil chemotaxis	19_GO:0040011 locomotion	-3.62368	25.073	8.34353	30238	54	67	3	4.47761	2.52661	3553|3576|5294	IL1B|CXCL8|PIK3CG	-2.49724	0	55	0	0	-11.5067	36.593
1	-3.34675	GO:1990266	M1	1	0	GO Biological Processes	19	neutrophil migration	19_GO:0002376 immune system process	-3.34675	20.2081	7.41717	30238	67	67	3	4.47761	2.52661	3553|3576|5294	IL1B|CXCL8|PIK3CG	-2.24782	0	55	0	0	-11.5067	36.593
1	-3.18635	GO:0071621	M1	1	0	GO Biological Processes	19	granulocyte chemotaxis	19_GO:0040011 locomotion	-3.18635	17.815	6.91649	30238	76	67	3	4.47761	2.52661	3553|3576|5294	IL1B|CXCL8|PIK3CG	-2.10305	0	55	0	0	-11.5067	36.593
1	-2.94536	GO:0097530	M1	1	0	GO Biological Processes	19	granulocyte migration	19_GO:0002376 immune system process	-2.94536	14.7167	6.20929	30238	92	67	3	4.47761	2.52661	3553|3576|5294	IL1B|CXCL8|PIK3CG	-1.88161	0	55	0	0	-11.5067	36.593
1	-11.4038	GO:0002685	M1	1	0	GO Biological Processes	19	regulation of leukocyte migration	19_GO:0040011 locomotion	-11.4038	21.3066	14.6633	30238	233	67	11	16.4179	4.52562	207|351|1906|3162|3383|3576|5054|5295|5594|5595|7124	AKT1|APP|EDN1|HMOX1|ICAM1|CXCL8|SERPINE1|PIK3R1|MAPK1|MAPK3|TNF	-9.52108	0	56	1	1	-11.4038	112.828
1	-10.2691	GO:0002687	M1	1	0	GO Biological Processes	19	positive regulation of leukocyte migration	19_GO:0040011 locomotion	-10.2691	26.7225	14.9818	30238	152	67	9	13.4328	4.16604	351|1906|3383|3576|5054|5295|5594|5595|7124	APP|EDN1|ICAM1|CXCL8|SERPINE1|PIK3R1|MAPK1|MAPK3|TNF	-8.46824	0	56	0	0	-11.4038	112.828
1	-8.82497	GO:0051403	M1	1	0	GO Biological Processes	19	stress-activated MAPK cascade	19_GO:0050896 response to stimulus	-8.82497	98.1116	21.9551	30238	23	67	5	7.46269	3.21047	1432|5594|5595|5599|7099	MAPK14|MAPK1|MAPK3|MAPK8|TLR4	-7.15228	0	56	0	0	-11.4038	112.828
1	-8.53607	GO:0031098	M1	1	0	GO Biological Processes	19	stress-activated protein kinase signaling cascade	19_GO:0050896 response to stimulus	-8.53607	86.791	20.623	30238	26	67	5	7.46269	3.21047	1432|5594|5595|5599|7099	MAPK14|MAPK1|MAPK3|MAPK8|TLR4	-6.88635	0	56	0	0	-11.4038	112.828
1	-7.66242	GO:0031663	M1	1	0	GO Biological Processes	19	lipopolysaccharide-mediated signaling pathway	19_GO:0044419 biological process involved in interspecies interaction between organisms	-7.66242	59.3833	16.9703	30238	38	67	5	7.46269	3.21047	207|1432|5594|5595|7099	AKT1|MAPK14|MAPK1|MAPK3|TLR4	-6.11119	0	56	0	0	-11.4038	112.828
1	-7.46269	GO:0050921	M1	1	0	GO Biological Processes	19	positive regulation of chemotaxis	19_GO:0040011 locomotion	-7.46269	21.7875	11.8241	30238	145	67	7	10.4478	3.73691	351|1906|3576|3791|5054|5594|5595	APP|EDN1|CXCL8|KDR|SERPINE1|MAPK1|MAPK3	-5.9259	0	56	0	0	-11.4038	112.828
1	-7.10021	GO:0002690	M1	1	0	GO Biological Processes	19	positive regulation of leukocyte chemotaxis	19_GO:0040011 locomotion	-7.10021	27.9163	12.5122	30238	97	67	6	8.95522	3.48842	351|1906|3576|5054|5594|5595	APP|EDN1|CXCL8|SERPINE1|MAPK1|MAPK3	-5.60037	0	56	0	0	-11.4038	112.828
1	-7.00183	GO:0048538	M1	1	0	GO Biological Processes	19	thymus development	19_GO:0002376 immune system process	-7.00183	44.2464	14.5659	30238	51	67	5	7.46269	3.21047	596|673|5594|5595|6647	BCL2|BRAF|MAPK1|MAPK3|SOD1	-5.51393	0	56	0	0	-11.4038	112.828
1	-6.87492	GO:0070371	M1	1	0	GO Biological Processes	19	ERK1 and ERK2 cascade	19_GO:0050896 response to stimulus	-6.87492	41.7883	14.137	30238	54	67	5	7.46269	3.21047	673|1906|5594|5595|7099	BRAF|EDN1|MAPK1|MAPK3|TLR4	-5.40041	0	56	0	0	-11.4038	112.828
1	-6.86985	GO:0048534	M1	1	0	GO Biological Processes	19	hematopoietic or lymphoid organ development	19_GO:0002376 immune system process	-6.86985	25.546	11.9298	30238	106	67	6	8.95522	3.48842	596|673|5594|5595|6647|7157	BCL2|BRAF|MAPK1|MAPK3|SOD1|TP53	-5.39705	0	56	0	0	-11.4038	112.828
1	-6.58321	GO:0048863	M1	1	0	GO Biological Processes	19	stem cell differentiation	19_GO:0032502 developmental process	-6.58321	16.201	10.0353	30238	195	67	7	10.4478	3.73691	596|1432|1906|2099|5594|5595|7157	BCL2|MAPK14|EDN1|ESR1|MAPK1|MAPK3|TP53	-5.14414	0	56	0	0	-11.4038	112.828
1	-6.42441	GO:0002688	M1	1	0	GO Biological Processes	19	regulation of leukocyte chemotaxis	19_GO:0040011 locomotion	-6.42441	21.4911	10.8616	30238	126	67	6	8.95522	3.48842	351|1906|3576|5054|5594|5595	APP|EDN1|CXCL8|SERPINE1|MAPK1|MAPK3	-5.00281	0	56	0	0	-11.4038	112.828
1	-6.31066	GO:0050920	M1	1	0	GO Biological Processes	19	regulation of chemotaxis	19_GO:0040011 locomotion	-6.31066	14.7626	9.52105	30238	214	67	7	10.4478	3.73691	351|1906|3576|3791|5054|5594|5595	APP|EDN1|CXCL8|KDR|SERPINE1|MAPK1|MAPK3	-4.90134	0	56	0	0	-11.4038	112.828
1	-6.23841	GO:0030878	M1	1	0	GO Biological Processes	19	thyroid gland development	19_GO:0032502 developmental process	-6.23841	60.1751	15.281	30238	30	67	4	5.97015	2.8946	673|1906|5594|5595	BRAF|EDN1|MAPK1|MAPK3	-4.83949	0	56	0	0	-11.4038	112.828
1	-5.97961	GO:0071675	M1	1	0	GO Biological Processes	19	regulation of mononuclear cell migration	19_GO:0040011 locomotion	-5.97961	18.0525	9.8662	30238	150	67	6	8.95522	3.48842	207|351|5054|5594|5595|7124	AKT1|APP|SERPINE1|MAPK1|MAPK3|TNF	-4.60656	0	56	0	0	-11.4038	112.828
1	-5.76803	GO:0060485	M1	1	0	GO Biological Processes	19	mesenchyme development	19_GO:0032502 developmental process	-5.76803	12.2449	8.54797	30238	258	67	7	10.4478	3.73691	596|1906|2932|4193|5594|5595|6772	BCL2|EDN1|GSK3B|MDM2|MAPK1|MAPK3|STAT1	-4.41695	0	56	0	0	-11.4038	112.828
1	-5.64687	GO:0061307	M1	1	0	GO Biological Processes	19	cardiac neural crest cell differentiation involved in heart development	19_GO:0032502 developmental process	-5.64687	112.828	18.2585	30238	12	67	3	4.47761	2.52661	1906|5594|5595	EDN1|MAPK1|MAPK3	-4.30923	0	56	0	0	-11.4038	112.828
1	-5.64687	GO:0061308	M1	1	0	GO Biological Processes	19	cardiac neural crest cell development involved in heart development	19_GO:0032502 developmental process	-5.64687	112.828	18.2585	30238	12	67	3	4.47761	2.52661	1906|5594|5595	EDN1|MAPK1|MAPK3	-4.30923	0	56	0	0	-11.4038	112.828
1	-5.59034	GO:0002520	M1	1	0	GO Biological Processes	19	immune system development	19_GO:0002376 immune system process	-5.59034	15.4736	9.04881	30238	175	67	6	8.95522	3.48842	596|673|5594|5595|6647|7157	BCL2|BRAF|MAPK1|MAPK3|SOD1|TP53	-4.25844	0	56	0	0	-11.4038	112.828
1	-5.57564	GO:0071677	M1	1	0	GO Biological Processes	19	positive regulation of mononuclear cell migration	19_GO:0040011 locomotion	-5.57564	23.0262	10.2918	30238	98	67	5	7.46269	3.21047	351|5054|5594|5595|7124	APP|SERPINE1|MAPK1|MAPK3|TNF	-4.245	0	56	0	0	-11.4038	112.828
1	-5.47821	GO:0048762	M1	1	0	GO Biological Processes	19	mesenchymal cell differentiation	19_GO:0032502 developmental process	-5.47821	14.7972	8.82204	30238	183	67	6	8.95522	3.48842	596|1906|2932|5594|5595|6772	BCL2|EDN1|GSK3B|MAPK1|MAPK3|STAT1	-4.15755	0	56	0	0	-11.4038	112.828
1	-5.22627	GO:0071622	M1	1	0	GO Biological Processes	19	regulation of granulocyte chemotaxis	19_GO:0040011 locomotion	-5.22627	34.0614	11.3521	30238	53	67	4	5.97015	2.8946	1906|3576|5594|5595	EDN1|CXCL8|MAPK1|MAPK3	-3.94622	0	56	0	0	-11.4038	112.828
1	-5.19357	GO:0060324	M1	1	0	GO Biological Processes	19	face development	19_GO:0032502 developmental process	-5.19357	33.4306	11.2402	30238	54	67	4	5.97015	2.8946	673|4313|5594|5595	BRAF|MMP2|MAPK1|MAPK3	-3.91756	0	56	0	0	-11.4038	112.828
1	-5.00728	GO:0030278	M1	1	0	GO Biological Processes	19	regulation of ossification	19_GO:0032501 multicellular organismal process	-5.00728	17.6294	8.88462	30238	128	67	5	7.46269	3.21047	154|596|1432|5594|5595	ADRB2|BCL2|MAPK14|MAPK1|MAPK3	-3.7518	0	56	0	0	-11.4038	112.828
1	-4.97456	GO:0035270	M1	1	0	GO Biological Processes	19	endocrine system development	19_GO:0032502 developmental process	-4.97456	17.3582	8.80802	30238	130	67	5	7.46269	3.21047	673|1906|2908|5594|5595	BRAF|EDN1|NR3C1|MAPK1|MAPK3	-3.72067	0	56	0	0	-11.4038	112.828
1	-4.9584	GO:0035051	M1	1	0	GO Biological Processes	19	cardiocyte differentiation	19_GO:0032502 developmental process	-4.9584	17.2257	8.77036	30238	131	67	5	7.46269	3.21047	1906|2475|5594|5595|7412	EDN1|MTOR|MAPK1|MAPK3|VCAM1	-3.70557	0	56	0	0	-11.4038	112.828
1	-4.38966	GO:0048864	M1	1	0	GO Biological Processes	19	stem cell development	19_GO:0032502 developmental process	-4.38966	20.9913	8.74872	30238	86	67	4	5.97015	2.8946	596|1906|5594|5595	BCL2|EDN1|MAPK1|MAPK3	-3.1871	0	56	0	0	-11.4038	112.828
1	-4.10996	GO:0030324	M1	1	0	GO Biological Processes	19	lung development	19_GO:0032502 developmental process	-4.10996	11.4547	6.93741	30238	197	67	5	7.46269	3.21047	2034|3791|5594|5595|6720	EPAS1|KDR|MAPK1|MAPK3|SREBF1	-2.93073	0	56	0	0	-11.4038	112.828
1	-4.08107	GO:0032872	M1	1	0	GO Biological Processes	19	regulation of stress-activated MAPK cascade	19_GO:0050896 response to stimulus	-4.08107	35.63	10.0659	30238	38	67	3	4.47761	2.52661	5594|5595|7099	MAPK1|MAPK3|TLR4	-2.90539	0	56	0	0	-11.4038	112.828
1	-4.06882	GO:0030323	M1	1	0	GO Biological Processes	19	respiratory tube development	19_GO:0032502 developmental process	-4.06882	11.2267	6.85515	30238	201	67	5	7.46269	3.21047	2034|3791|5594|5595|6720	EPAS1|KDR|MAPK1|MAPK3|SREBF1	-2.89402	0	56	0	0	-11.4038	112.828
1	-4.01918	GO:0006885	M1	1	0	GO Biological Processes	19	regulation of pH	19_GO:0042592 homeostatic process	-4.01918	16.8715	7.75025	30238	107	67	4	5.97015	2.8946	596|1906|5594|5595	BCL2|EDN1|MAPK1|MAPK3	-2.84833	0	56	0	0	-11.4038	112.828
1	-4.01382	GO:0070302	M1	1	0	GO Biological Processes	19	regulation of stress-activated protein kinase signaling cascade	19_GO:0050896 response to stimulus	-4.01382	33.8485	9.79644	30238	40	67	3	4.47761	2.52661	5594|5595|7099	MAPK1|MAPK3|TLR4	-2.84559	0	56	0	0	-11.4038	112.828
1	-3.83929	GO:0060541	M1	1	0	GO Biological Processes	19	respiratory system development	19_GO:0032502 developmental process	-3.83929	10.0292	6.40615	30238	225	67	5	7.46269	3.21047	2034|3791|5594|5595|6720	EPAS1|KDR|MAPK1|MAPK3|SREBF1	-2.68809	0	56	0	0	-11.4038	112.828
1	-3.75142	GO:0043583	M1	1	0	GO Biological Processes	19	ear development	19_GO:0032502 developmental process	-3.75142	9.60241	6.23855	30238	235	67	5	7.46269	3.21047	596|1906|5594|5595|6647	BCL2|EDN1|MAPK1|MAPK3|SOD1	-2.61013	0	56	0	0	-11.4038	112.828
1	-3.63041	GO:0042471	M1	1	0	GO Biological Processes	19	ear morphogenesis	19_GO:0032502 developmental process	-3.63041	13.3722	6.78926	30238	135	67	4	5.97015	2.8946	1906|5594|5595|6647	EDN1|MAPK1|MAPK3|SOD1	-2.5008	0	56	0	0	-11.4038	112.828
1	-3.22623	GO:0048562	M1	1	0	GO Biological Processes	19	embryonic organ morphogenesis	19_GO:0032502 developmental process	-3.22623	7.3744	5.28134	30238	306	67	5	7.46269	3.21047	1906|5594|5595|6647|7054	EDN1|MAPK1|MAPK3|SOD1|TH	-2.13681	0	56	0	0	-11.4038	112.828
1	-3.12139	GO:0014032	M1	1	0	GO Biological Processes	19	neural crest cell development	19_GO:0032502 developmental process	-3.12139	16.9243	6.7207	30238	80	67	3	4.47761	2.52661	1906|5594|5595	EDN1|MAPK1|MAPK3	-2.04693	0	56	0	0	-11.4038	112.828
1	-2.9318	GO:0014033	M1	1	0	GO Biological Processes	19	neural crest cell differentiation	19_GO:0032502 developmental process	-2.9318	14.5585	6.17102	30238	93	67	3	4.47761	2.52661	1906|5594|5595	EDN1|MAPK1|MAPK3	-1.86874	0	56	0	0	-11.4038	112.828
1	-2.90515	GO:0030641	M1	1	0	GO Biological Processes	19	regulation of cellular pH	19_GO:0042592 homeostatic process	-2.90515	14.252	6.09624	30238	95	67	3	4.47761	2.52661	596|5594|5595	BCL2|MAPK1|MAPK3	-1.84514	0	56	0	0	-11.4038	112.828
1	-2.22052	GO:0050851	M1	1	0	GO Biological Processes	19	antigen receptor-mediated signaling pathway	19_GO:0002376 immune system process	-2.22052	8.15627	4.35684	30238	166	67	3	4.47761	2.52661	596|673|5594	BCL2|BRAF|MAPK1	-1.1871	0	56	0	0	-11.4038	112.828
1	-11.3662	GO:0019217	M1	1	0	GO Biological Processes	19	regulation of fatty acid metabolic process	19_GO:0050789 regulation of biological process	-11.3662	35.3202	17.3765	30238	115	67	9	13.4328	4.16604	207|1906|3553|5465|5468|5743|6622|6720|9370	AKT1|EDN1|IL1B|PPARA|PPARG|PTGS2|SNCA|SREBF1|ADIPOQ	-9.48801	0	57	1	1	-11.3662	96.71
1	-11.0237	GO:1905952	M1	1	0	GO Biological Processes	19	regulation of lipid localization	19_GO:0051179 localization	-11.0237	24.6619	15.1297	30238	183	67	10	14.9254	4.35337	207|338|948|1906|3553|5465|5468|5595|7124|9370	AKT1|APOB|CD36|EDN1|IL1B|PPARA|PPARG|MAPK3|TNF|ADIPOQ	-9.1598	0	57	0	0	-11.3662	96.71
1	-10.3469	GO:0010565	M1	1	0	GO Biological Processes	19	regulation of ketone metabolic process	19_GO:0050789 regulation of biological process	-10.3469	27.2605	15.1428	30238	149	67	9	13.4328	4.16604	207|1906|3553|5465|5468|5743|6622|6720|9370	AKT1|EDN1|IL1B|PPARA|PPARG|PTGS2|SNCA|SREBF1|ADIPOQ	-8.53663	0	57	0	0	-11.3662	96.71
1	-9.33391	GO:0045923	M1	1	0	GO Biological Processes	19	positive regulation of fatty acid metabolic process	19_GO:0048518 positive regulation of biological process	-9.33391	64.4733	19.3978	30238	42	67	6	8.95522	3.48842	1906|3553|5465|5468|5743|9370	EDN1|IL1B|PPARA|PPARG|PTGS2|ADIPOQ	-7.625	0	57	0	0	-11.3662	96.71
1	-7.9571	GO:1905953	M1	1	0	GO Biological Processes	19	negative regulation of lipid localization	19_GO:0051179 localization	-7.9571	38.684	14.8746	30238	70	67	6	8.95522	3.48842	207|5465|5468|5595|7124|9370	AKT1|PPARA|PPARG|MAPK3|TNF|ADIPOQ	-6.3777	0	57	0	0	-11.3662	96.71
1	-7.88247	GO:0032890	M1	1	0	GO Biological Processes	19	regulation of organic acid transport	19_GO:0051179 localization	-7.88247	37.6095	14.6559	30238	72	67	6	8.95522	3.48842	207|1906|3553|5465|6622|7124	AKT1|EDN1|IL1B|PPARA|SNCA|TNF	-6.30863	0	57	0	0	-11.3662	96.71
1	-7.26331	GO:0032368	M1	1	0	GO Biological Processes	19	regulation of lipid transport	19_GO:0051179 localization	-7.26331	20.3819	11.4002	30238	155	67	7	10.4478	3.73691	207|1906|3553|5465|5468|5595|9370	AKT1|EDN1|IL1B|PPARA|PPARG|MAPK3|ADIPOQ	-5.74149	0	57	0	0	-11.3662	96.71
1	-6.91921	GO:1905954	M1	1	0	GO Biological Processes	19	positive regulation of lipid localization	19_GO:0051179 localization	-6.91921	26.0373	12.0528	30238	104	67	6	8.95522	3.48842	338|948|1906|3553|5468|9370	APOB|CD36|EDN1|IL1B|PPARG|ADIPOQ	-5.43761	0	57	0	0	-11.3662	96.71
1	-6.27295	GO:0048662	M1	1	0	GO Biological Processes	19	negative regulation of smooth muscle cell proliferation	19_GO:0048519 negative regulation of biological process	-6.27295	31.7826	12.2372	30238	71	67	5	7.46269	3.21047	3162|3458|5468|5728|9370	HMOX1|IFNG|PPARG|PTEN|ADIPOQ	-4.8689	0	57	0	0	-11.3662	96.71
1	-6.17914	GO:2000191	M1	1	0	GO Biological Processes	19	regulation of fatty acid transport	19_GO:0051179 localization	-6.17914	58.234	15.0243	30238	31	67	4	5.97015	2.8946	207|1906|3553|5465	AKT1|EDN1|IL1B|PPARA	-4.78615	0	57	0	0	-11.3662	96.71
1	-5.42957	GO:0010745	M1	1	0	GO Biological Processes	19	negative regulation of macrophage derived foam cell differentiation	19_GO:0032502 developmental process	-5.42957	96.71	16.8794	30238	14	67	3	4.47761	2.52661	5465|5468|9370	PPARA|PPARG|ADIPOQ	-4.11807	0	57	0	0	-11.3662	96.71
1	-4.40962	GO:0032370	M1	1	0	GO Biological Processes	19	positive regulation of lipid transport	19_GO:0051179 localization	-4.40962	21.2383	8.80501	30238	85	67	4	5.97015	2.8946	1906|3553|5468|9370	EDN1|IL1B|PPARG|ADIPOQ	-3.20659	0	57	0	0	-11.3662	96.71
1	-3.97942	GO:0060759	M1	1	0	GO Biological Processes	19	regulation of response to cytokine stimulus	19_GO:0050896 response to stimulus	-3.97942	10.7456	6.67829	30238	210	67	5	7.46269	3.21047	1906|5468|7099|7852|9370	EDN1|PPARG|TLR4|CXCR4|ADIPOQ	-2.81594	0	57	0	0	-11.3662	96.71
1	-3.91929	GO:1904706	M1	1	0	GO Biological Processes	19	negative regulation of vascular associated smooth muscle cell proliferation	19_GO:0048519 negative regulation of biological process	-3.91929	31.487	9.42742	30238	43	67	3	4.47761	2.52661	5468|5728|9370	PPARG|PTEN|ADIPOQ	-2.76093	0	57	0	0	-11.3662	96.71
1	-3.67244	GO:0032369	M1	1	0	GO Biological Processes	19	negative regulation of lipid transport	19_GO:0051179 localization	-3.67244	26.0373	8.51527	30238	52	67	3	4.47761	2.52661	207|5595|9370	AKT1|MAPK3|ADIPOQ	-2.54083	0	57	0	0	-11.3662	96.71
1	-3.55399	GO:0010874	M1	1	0	GO Biological Processes	19	regulation of cholesterol efflux	19_GO:0051179 localization	-3.55399	23.7533	8.10266	30238	57	67	3	4.47761	2.52661	5468|5595|9370	PPARG|MAPK3|ADIPOQ	-2.43498	0	57	0	0	-11.3662	96.71
1	-3.25503	GO:0060760	M1	1	0	GO Biological Processes	19	positive regulation of response to cytokine stimulus	19_GO:0048518 positive regulation of biological process	-3.25503	18.8047	7.12778	30238	72	67	3	4.47761	2.52661	1906|7099|7852	EDN1|TLR4|CXCR4	-2.16307	0	57	0	0	-11.3662	96.71
1	-3.13731	GO:0032371	M1	1	0	GO Biological Processes	19	regulation of sterol transport	19_GO:0051179 localization	-3.13731	17.1385	6.7683	30238	79	67	3	4.47761	2.52661	5468|5595|9370	PPARG|MAPK3|ADIPOQ	-2.05968	0	57	0	0	-11.3662	96.71
1	-3.13731	GO:0032374	M1	1	0	GO Biological Processes	19	regulation of cholesterol transport	19_GO:0051179 localization	-3.13731	17.1385	6.7683	30238	79	67	3	4.47761	2.52661	5468|5595|9370	PPARG|MAPK3|ADIPOQ	-2.05968	0	57	0	0	-11.3662	96.71
1	-3.13134	GO:0043409	M1	1	0	GO Biological Processes	19	negative regulation of MAPK cascade	19_GO:0048519 negative regulation of biological process	-3.13134	9.86477	5.66822	30238	183	67	4	5.97015	2.8946	3553|5468|7099|9370	IL1B|PPARG|TLR4|ADIPOQ	-2.05442	0	57	0	0	-11.3662	96.71
1	-3.00417	GO:0001959	M1	1	0	GO Biological Processes	19	regulation of cytokine-mediated signaling pathway	19_GO:0050896 response to stimulus	-3.00417	9.11744	5.40025	30238	198	67	4	5.97015	2.8946	1906|5468|7852|9370	EDN1|PPARG|CXCR4|ADIPOQ	-1.93837	0	57	0	0	-11.3662	96.71
1	-11.1068	GO:0008286	M1	1	0	GO Biological Processes	19	insulin receptor signaling pathway	19_GO:0050896 response to stimulus	-11.1068	46.2886	18.8726	30238	78	67	8	11.9403	3.96149	207|2475|2932|3481|5295|5594|5595|6720	AKT1|MTOR|GSK3B|IGF2|PIK3R1|MAPK1|MAPK3|SREBF1	-9.23961	0	58	1	1	-11.1068	150.438
1	-10.3108	GO:0016310	M1	1	0	GO Biological Processes	19	phosphorylation	19_GO:0009987 cellular process	-10.3108	14.0669	12.1597	30238	385	67	12	17.9104	4.68446	207|673|2064|2932|3791|5566|5578|5594|5595|5599|6714|6774	AKT1|BRAF|ERBB2|GSK3B|KDR|PRKACA|PRKCA|MAPK1|MAPK3|MAPK8|SRC|STAT3	-8.50428	0	58	0	0	-11.1068	150.438
1	-10.2071	GO:0018193	M1	1	0	GO Biological Processes	19	peptidyl-amino acid modification	19_GO:0009987 cellular process	-10.2071	16.4932	12.7301	30238	301	67	11	16.4179	4.52562	207|2064|2932|3791|4193|4843|5566|5594|5595|5599|6714	AKT1|ERBB2|GSK3B|KDR|MDM2|NOS2|PRKACA|MAPK1|MAPK3|MAPK8|SRC	-8.40991	0	58	0	0	-11.1068	150.438
1	-10.0211	GO:0007173	M1	1	0	GO Biological Processes	19	epidermal growth factor receptor signaling pathway	19_GO:0050896 response to stimulus	-10.0211	50.1459	18.4012	30238	63	67	7	10.4478	3.73691	207|673|1956|2064|5594|5595|6714	AKT1|BRAF|EGFR|ERBB2|MAPK1|MAPK3|SRC	-8.24384	0	58	0	0	-11.1068	150.438
1	-9.63118	GO:0006468	M1	1	0	GO Biological Processes	19	protein phosphorylation	19_GO:0009987 cellular process	-9.63118	14.5585	11.8655	30238	341	67	11	16.4179	4.52562	207|673|2064|2932|3791|5566|5578|5594|5595|5599|6714	AKT1|BRAF|ERBB2|GSK3B|KDR|PRKACA|PRKCA|MAPK1|MAPK3|MAPK8|SRC	-7.8927	0	58	0	0	-11.1068	150.438
1	-9.39356	GO:0038127	M1	1	0	GO Biological Processes	19	ERBB signaling pathway	19_GO:0050896 response to stimulus	-9.39356	41.0285	16.5731	30238	77	67	7	10.4478	3.73691	207|673|1956|2064|5594|5595|6714	AKT1|BRAF|EGFR|ERBB2|MAPK1|MAPK3|SRC	-7.67558	0	58	0	0	-11.1068	150.438
1	-8.82497	GO:0038128	M1	1	0	GO Biological Processes	19	ERBB2 signaling pathway	19_GO:0050896 response to stimulus	-8.82497	98.1116	21.9551	30238	23	67	5	7.46269	3.21047	1956|2064|5594|5595|6714	EGFR|ERBB2|MAPK1|MAPK3|SRC	-7.15228	0	58	0	0	-11.1068	150.438
1	-8.75249	GO:0070849	M1	1	0	GO Biological Processes	19	response to epidermal growth factor	19_GO:0050896 response to stimulus	-8.75249	52.0746	17.3706	30238	52	67	6	8.95522	3.48842	207|1956|2064|2353|5594|5595	AKT1|EGFR|ERBB2|FOS|MAPK1|MAPK3	-7.08941	0	58	0	0	-11.1068	150.438
1	-7.984	GO:0048009	M1	1	0	GO Biological Processes	19	insulin-like growth factor receptor signaling pathway	19_GO:0050896 response to stimulus	-7.984	68.3808	18.2501	30238	33	67	5	7.46269	3.21047	207|3481|5295|5594|5595	AKT1|IGF2|PIK3R1|MAPK1|MAPK3	-6.39779	0	58	0	0	-11.1068	150.438
1	-7.83759	GO:0042552	M1	1	0	GO Biological Processes	19	myelination	19_GO:0032502 developmental process	-7.83759	24.6812	12.6522	30238	128	67	7	10.4478	3.73691	207|2064|5594|5595|5728|6647|7852	AKT1|ERBB2|MAPK1|MAPK3|PTEN|SOD1|CXCR4	-6.26815	0	58	0	0	-11.1068	150.438
1	-7.79083	GO:0007272	M1	1	0	GO Biological Processes	19	ensheathment of neurons	19_GO:0032502 developmental process	-7.79083	24.3015	12.5466	30238	130	67	7	10.4478	3.73691	207|2064|5594|5595|5728|6647|7852	AKT1|ERBB2|MAPK1|MAPK3|PTEN|SOD1|CXCR4	-6.22683	0	58	0	0	-11.1068	150.438
1	-7.79083	GO:0008366	M1	1	0	GO Biological Processes	19	axon ensheathment	19_GO:0032502 developmental process	-7.79083	24.3015	12.5466	30238	130	67	7	10.4478	3.73691	207|2064|5594|5595|5728|6647|7852	AKT1|ERBB2|MAPK1|MAPK3|PTEN|SOD1|CXCR4	-6.22683	0	58	0	0	-11.1068	150.438
1	-7.38426	GO:0007422	M1	1	0	GO Biological Processes	19	peripheral nervous system development	19_GO:0032502 developmental process	-7.38426	31.1251	13.2602	30238	87	67	6	8.95522	3.48842	207|2064|5594|5595|6647|7412	AKT1|ERBB2|MAPK1|MAPK3|SOD1|VCAM1	-5.84959	0	58	0	0	-11.1068	150.438
1	-7.38334	GO:0014044	M1	1	0	GO Biological Processes	19	Schwann cell development	19_GO:0032502 developmental process	-7.38334	52.4783	15.9185	30238	43	67	5	7.46269	3.21047	207|2064|5594|5595|6647	AKT1|ERBB2|MAPK1|MAPK3|SOD1	-5.84959	0	58	0	0	-11.1068	150.438
1	-7.13692	GO:0014037	M1	1	0	GO Biological Processes	19	Schwann cell differentiation	19_GO:0032502 developmental process	-7.13692	47.0118	15.0339	30238	48	67	5	7.46269	3.21047	207|2064|5594|5595|6647	AKT1|ERBB2|MAPK1|MAPK3|SOD1	-5.6305	0	58	0	0	-11.1068	150.438
1	-6.50016	GO:0034198	M1	1	0	GO Biological Processes	19	cellular response to amino acid starvation	19_GO:0050896 response to stimulus	-6.50016	35.2589	12.9288	30238	64	67	5	7.46269	3.21047	207|2475|5594|5595|5599	AKT1|MTOR|MAPK1|MAPK3|MAPK8	-5.07229	0	58	0	0	-11.1068	150.438
1	-6.39972	GO:1990928	M1	1	0	GO Biological Processes	19	response to amino acid starvation	19_GO:0050896 response to stimulus	-6.39972	33.6801	12.6194	30238	67	67	5	7.46269	3.21047	207|2475|5594|5595|5599	AKT1|MTOR|MAPK1|MAPK3|MAPK8	-4.982	0	58	0	0	-11.1068	150.438
1	-6.06294	GO:0038129	M1	1	0	GO Biological Processes	19	ERBB3 signaling pathway	19_GO:0050896 response to stimulus	-6.06294	150.438	21.1291	30238	9	67	3	4.47761	2.52661	2064|5594|5595	ERBB2|MAPK1|MAPK3	-4.68421	0	58	0	0	-11.1068	150.438
1	-6.06294	GO:0038133	M1	1	0	GO Biological Processes	19	ERBB2-ERBB3 signaling pathway	19_GO:0050896 response to stimulus	-6.06294	150.438	21.1291	30238	9	67	3	4.47761	2.52661	2064|5594|5595	ERBB2|MAPK1|MAPK3	-4.68421	0	58	0	0	-11.1068	150.438
1	-5.43723	GO:0071364	M1	1	0	GO Biological Processes	19	cellular response to epidermal growth factor stimulus	19_GO:0050896 response to stimulus	-5.43723	38.4097	12.095	30238	47	67	4	5.97015	2.8946	207|1956|2064|2353	AKT1|EGFR|ERBB2|FOS	-4.12087	0	58	0	0	-11.1068	150.438
1	-5.29367	GO:0018108	M1	1	0	GO Biological Processes	19	peptidyl-tyrosine phosphorylation	19_GO:0009987 cellular process	-5.29367	35.3971	11.5854	30238	51	67	4	5.97015	2.8946	2064|3791|5595|6714	ERBB2|KDR|MAPK3|SRC	-4.00511	0	58	0	0	-11.1068	150.438
1	-5.25963	GO:0018212	M1	1	0	GO Biological Processes	19	peptidyl-tyrosine modification	19_GO:0009987 cellular process	-5.25963	34.7164	11.4671	30238	52	67	4	5.97015	2.8946	2064|3791|5595|6714	ERBB2|KDR|MAPK3|SRC	-3.97506	0	58	0	0	-11.1068	150.438
1	-5.12623	GO:0046777	M1	1	0	GO Biological Processes	19	protein autophosphorylation	19_GO:0009987 cellular process	-5.12623	18.6493	9.16699	30238	121	67	5	7.46269	3.21047	207|2932|3791|5595|6714	AKT1|GSK3B|KDR|MAPK3|SRC	-3.85727	0	58	0	0	-11.1068	150.438
1	-4.80866	GO:0018107	M1	1	0	GO Biological Processes	19	peptidyl-threonine phosphorylation	19_GO:0009987 cellular process	-4.80866	61.5427	13.3865	30238	22	67	3	4.47761	2.52661	207|5594|5599	AKT1|MAPK1|MAPK8	-3.57695	0	58	0	0	-11.1068	150.438
1	-4.30759	GO:0018210	M1	1	0	GO Biological Processes	19	peptidyl-threonine modification	19_GO:0009987 cellular process	-4.30759	42.3106	11.018	30238	32	67	3	4.47761	2.52661	207|5594|5599	AKT1|MAPK1|MAPK8	-3.11387	0	58	0	0	-11.1068	150.438
1	-11.0227	GO:0150077	M1	1	0	GO Biological Processes	19	regulation of neuroinflammatory response	19_GO:0050896 response to stimulus	-11.0227	68.6781	21.6468	30238	46	67	7	10.4478	3.73691	3553|3565|4318|5594|5595|5743|7124	IL1B|IL4|MMP9|MAPK1|MAPK3|PTGS2|TNF	-9.1598	0	59	1	1	-11.0227	225.657
1	-9.89572	GO:0007346	M1	1	0	GO Biological Processes	19	regulation of mitotic cell cycle	19_GO:0050789 regulation of biological process	-9.89572	11.133	11.0585	30238	527	67	13	19.403	4.83121	207|351|596|1906|1956|2932|3481|3553|4193|5578|5728|7124|7157	AKT1|APP|BCL2|EDN1|EGFR|GSK3B|IGF2|IL1B|MDM2|PRKCA|PTEN|TNF|TP53	-8.13911	0	59	0	0	-11.0227	225.657
1	-7.09834	GO:0045787	M1	1	0	GO Biological Processes	19	positive regulation of cell cycle	19_GO:0048518 positive regulation of biological process	-7.09834	11.6052	9.40408	30238	350	67	9	13.4328	4.16604	207|351|1906|1956|3481|3553|4193|5578|7124	AKT1|APP|EDN1|EGFR|IGF2|IL1B|MDM2|PRKCA|TNF	-5.60036	0	59	0	0	-11.0227	225.657
1	-6.89266	GO:0010744	M1	1	0	GO Biological Processes	19	positive regulation of macrophage derived foam cell differentiation	19_GO:0032502 developmental process	-6.89266	85.9645	18.3541	30238	21	67	4	5.97015	2.8946	338|948|3553|7124	APOB|CD36|IL1B|TNF	-5.4164	0	59	0	0	-11.0227	225.657
1	-6.80624	GO:0150078	M1	1	0	GO Biological Processes	19	positive regulation of neuroinflammatory response	19_GO:0048518 positive regulation of biological process	-6.80624	82.057	17.9224	30238	22	67	4	5.97015	2.8946	3553|5594|5595|7124	IL1B|MAPK1|MAPK3|TNF	-5.3413	0	59	0	0	-11.0227	225.657
1	-6.68412	GO:0031622	M1	1	0	GO Biological Processes	19	positive regulation of fever generation	19_GO:0042592 homeostatic process	-6.68412	225.657	25.9342	30238	6	67	3	4.47761	2.52661	3553|5743|7124	IL1B|PTGS2|TNF	-5.2277	0	59	0	0	-11.0227	225.657
1	-6.46614	GO:0050994	M1	1	0	GO Biological Processes	19	regulation of lipid catabolic process	19_GO:0050789 regulation of biological process	-6.46614	34.7164	12.8233	30238	65	67	5	7.46269	3.21047	207|3553|5294|5465|7124	AKT1|IL1B|PIK3CG|PPARA|TNF	-5.04063	0	59	0	0	-11.0227	225.657
1	-6.42979	GO:0050995	M1	1	0	GO Biological Processes	19	negative regulation of lipid catabolic process	19_GO:0048519 negative regulation of biological process	-6.42979	66.8612	16.134	30238	27	67	4	5.97015	2.8946	207|3553|5294|7124	AKT1|IL1B|PIK3CG|TNF	-5.00742	0	59	0	0	-11.0227	225.657
1	-6.36357	GO:0002675	M1	1	0	GO Biological Processes	19	positive regulation of acute inflammatory response	19_GO:0048518 positive regulation of biological process	-6.36357	64.4733	15.8346	30238	28	67	4	5.97015	2.8946	3553|5294|5743|7124	IL1B|PIK3CG|PTGS2|TNF	-4.95198	0	59	0	0	-11.0227	225.657
1	-6.26683	GO:0034763	M1	1	0	GO Biological Processes	19	negative regulation of transmembrane transport	19_GO:0051179 localization	-6.26683	20.2081	10.5011	30238	134	67	6	8.95522	3.48842	207|596|3553|4318|4842|7124	AKT1|BCL2|IL1B|MMP9|NOS1|TNF	-4.86427	0	59	0	0	-11.0227	225.657
1	-6.23835	GO:0031620	M1	1	0	GO Biological Processes	19	regulation of fever generation	19_GO:0042592 homeostatic process	-6.23835	169.243	22.4271	30238	8	67	3	4.47761	2.52661	3553|5743|7124	IL1B|PTGS2|TNF	-4.83949	0	59	0	0	-11.0227	225.657
1	-6.06294	GO:0031394	M1	1	0	GO Biological Processes	19	positive regulation of prostaglandin biosynthetic process	19_GO:0048518 positive regulation of biological process	-6.06294	150.438	21.1291	30238	9	67	3	4.47761	2.52661	1906|3553|5743	EDN1|IL1B|PTGS2	-4.68421	0	59	0	0	-11.0227	225.657
1	-5.99282	GO:0010564	M1	1	0	GO Biological Processes	19	regulation of cell cycle process	19_GO:0050789 regulation of biological process	-5.99282	6.40574	7.18422	30238	775	67	11	16.4179	4.52562	207|596|1432|1906|1956|3481|3553|4193|5728|7124|7157	AKT1|BCL2|MAPK14|EDN1|EGFR|IGF2|IL1B|MDM2|PTEN|TNF|TP53	-4.61907	0	59	0	0	-11.0227	225.657
1	-5.86147	GO:1901099	M1	1	0	GO Biological Processes	19	negative regulation of signal transduction in absence of ligand	19_GO:0048519 negative regulation of biological process	-5.86147	48.7906	13.7071	30238	37	67	4	5.97015	2.8946	207|596|3553|7124	AKT1|BCL2|IL1B|TNF	-4.49942	0	59	0	0	-11.0227	225.657
1	-5.86147	GO:2001240	M1	1	0	GO Biological Processes	19	negative regulation of extrinsic apoptotic signaling pathway in absence of ligand	19_GO:0048519 negative regulation of biological process	-5.86147	48.7906	13.7071	30238	37	67	4	5.97015	2.8946	207|596|3553|7124	AKT1|BCL2|IL1B|TNF	-4.49942	0	59	0	0	-11.0227	225.657
1	-5.81389	GO:1901889	M1	1	0	GO Biological Processes	19	negative regulation of cell junction assembly	19_GO:0048519 negative regulation of biological process	-5.81389	47.5067	13.5181	30238	38	67	4	5.97015	2.8946	3553|5728|6714|7124	IL1B|PTEN|SRC|TNF	-4.45589	0	59	0	0	-11.0227	225.657
1	-5.77112	GO:0031652	M1	1	0	GO Biological Processes	19	positive regulation of heat generation	19_GO:0042592 homeostatic process	-5.77112	123.085	19.0842	30238	11	67	3	4.47761	2.52661	3553|5743|7124	IL1B|PTGS2|TNF	-4.41913	0	59	0	0	-11.0227	225.657
1	-5.77112	GO:2001280	M1	1	0	GO Biological Processes	19	positive regulation of unsaturated fatty acid biosynthetic process	19_GO:0048518 positive regulation of biological process	-5.77112	123.085	19.0842	30238	11	67	3	4.47761	2.52661	1906|3553|5743	EDN1|IL1B|PTGS2	-4.41913	0	59	0	0	-11.0227	225.657
1	-5.54329	GO:0090068	M1	1	0	GO Biological Processes	19	positive regulation of cell cycle process	19_GO:0048518 positive regulation of biological process	-5.54329	11.3233	8.16334	30238	279	67	7	10.4478	3.73691	207|1906|1956|3481|3553|4193|7124	AKT1|EDN1|EGFR|IGF2|IL1B|MDM2|TNF	-4.21579	0	59	0	0	-11.0227	225.657
1	-5.43723	GO:0045840	M1	1	0	GO Biological Processes	19	positive regulation of mitotic nuclear division	19_GO:0048518 positive regulation of biological process	-5.43723	38.4097	12.095	30238	47	67	4	5.97015	2.8946	1906|3481|3553|7124	EDN1|IGF2|IL1B|TNF	-4.12087	0	59	0	0	-11.0227	225.657
1	-5.42957	GO:0031650	M1	1	0	GO Biological Processes	19	regulation of heat generation	19_GO:0042592 homeostatic process	-5.42957	96.71	16.8794	30238	14	67	3	4.47761	2.52661	3553|5743|7124	IL1B|PTGS2|TNF	-4.11807	0	59	0	0	-11.0227	225.657
1	-5.40017	GO:2001239	M1	1	0	GO Biological Processes	19	regulation of extrinsic apoptotic signaling pathway in absence of ligand	19_GO:0050896 response to stimulus	-5.40017	37.6095	11.9617	30238	48	67	4	5.97015	2.8946	207|596|3553|7124	AKT1|BCL2|IL1B|TNF	-4.09287	0	59	0	0	-11.0227	225.657
1	-5.36391	GO:0002673	M1	1	0	GO Biological Processes	19	regulation of acute inflammatory response	19_GO:0050896 response to stimulus	-5.36391	36.8419	11.8325	30238	49	67	4	5.97015	2.8946	3553|5294|5743|7124	IL1B|PIK3CG|PTGS2|TNF	-4.06019	0	59	0	0	-11.0227	225.657
1	-5.33335	GO:0031392	M1	1	0	GO Biological Processes	19	regulation of prostaglandin biosynthetic process	19_GO:0050789 regulation of biological process	-5.33335	90.2627	16.2952	30238	15	67	3	4.47761	2.52661	1906|3553|5743	EDN1|IL1B|PTGS2	-4.03552	0	59	0	0	-11.0227	225.657
1	-5.16023	GO:2001279	M1	1	0	GO Biological Processes	19	regulation of unsaturated fatty acid biosynthetic process	19_GO:0050789 regulation of biological process	-5.16023	79.6435	15.2843	30238	17	67	3	4.47761	2.52661	1906|3553|5743	EDN1|IL1B|PTGS2	-3.88797	0	59	0	0	-11.0227	225.657
1	-5.1088	GO:0045833	M1	1	0	GO Biological Processes	19	negative regulation of lipid metabolic process	19_GO:0048519 negative regulation of biological process	-5.1088	18.4965	9.12522	30238	122	67	5	7.46269	3.21047	207|3553|5294|6720|7124	AKT1|IL1B|PIK3CG|SREBF1|TNF	-3.84093	0	59	0	0	-11.0227	225.657
1	-4.92511	GO:0051785	M1	1	0	GO Biological Processes	19	positive regulation of nuclear division	19_GO:0048518 positive regulation of biological process	-4.92511	28.6548	10.3545	30238	63	67	4	5.97015	2.8946	1906|3481|3553|7124	EDN1|IGF2|IL1B|TNF	-3.68064	0	59	0	0	-11.0227	225.657
1	-4.74866	GO:0034114	M1	1	0	GO Biological Processes	19	regulation of heterotypic cell-cell adhesion	19_GO:0050789 regulation of biological process	-4.74866	58.867	13.0826	30238	23	67	3	4.47761	2.52661	3553|7124|9370	IL1B|TNF|ADIPOQ	-3.52293	0	59	0	0	-11.0227	225.657
1	-4.58397	GO:0045723	M1	1	0	GO Biological Processes	19	positive regulation of fatty acid biosynthetic process	19_GO:0048518 positive regulation of biological process	-4.58397	52.0746	12.2776	30238	26	67	3	4.47761	2.52661	1906|3553|5743	EDN1|IL1B|PTGS2	-3.37046	0	59	0	0	-11.0227	225.657
1	-4.30759	GO:0010575	M1	1	0	GO Biological Processes	19	positive regulation of vascular endothelial growth factor production	19_GO:0048518 positive regulation of biological process	-4.30759	42.3106	11.018	30238	32	67	3	4.47761	2.52661	3553|5743|6774	IL1B|PTGS2|STAT3	-3.11387	0	59	0	0	-11.0227	225.657
1	-4.15213	GO:0001659	M1	1	0	GO Biological Processes	19	temperature homeostasis	19_GO:0042592 homeostatic process	-4.15213	37.6095	10.3571	30238	36	67	3	4.47761	2.52661	154|3553|6774	ADRB2|IL1B|STAT3	-2.97022	0	59	0	0	-11.0227	225.657
1	-3.88931	GO:0060251	M1	1	0	GO Biological Processes	19	regulation of glial cell proliferation	19_GO:0032502 developmental process	-3.88931	30.7714	9.31272	30238	44	67	3	4.47761	2.52661	3553|7124|7157	IL1B|TNF|TP53	-2.73307	0	59	0	0	-11.0227	225.657
1	-3.84067	GO:0007088	M1	1	0	GO Biological Processes	19	regulation of mitotic nuclear division	19_GO:0050789 regulation of biological process	-3.84067	15.1702	7.29863	30238	119	67	4	5.97015	2.8946	1906|3481|3553|7124	EDN1|IGF2|IL1B|TNF	-2.68906	0	59	0	0	-11.0227	225.657
1	-3.83143	GO:0035272	M1	1	0	GO Biological Processes	19	exocrine system development	19_GO:0032502 developmental process	-3.83143	29.4335	9.09442	30238	46	67	3	4.47761	2.52661	1956|3481|7124	EGFR|IGF2|TNF	-2.68315	0	59	0	0	-11.0227	225.657
1	-3.66774	GO:0050830	M1	1	0	GO Biological Processes	19	defense response to Gram-positive bacterium	19_GO:0044419 biological process involved in interspecies interaction between organisms	-3.66774	13.6762	6.87797	30238	132	67	4	5.97015	2.8946	351|948|3553|7124	APP|CD36|IL1B|TNF	-2.53653	0	59	0	0	-11.0227	225.657
1	-3.52355	GO:0050768	M1	1	0	GO Biological Processes	19	negative regulation of neurogenesis	19_GO:0032502 developmental process	-3.52355	12.5365	6.53923	30238	144	67	4	5.97015	2.8946	3553|5728|7124|7157	IL1B|PTEN|TNF|TP53	-2.40686	0	59	0	0	-11.0227	225.657
1	-3.50964	GO:0042304	M1	1	0	GO Biological Processes	19	regulation of fatty acid biosynthetic process	19_GO:0050789 regulation of biological process	-3.50964	22.9481	7.95213	30238	59	67	3	4.47761	2.52661	1906|3553|5743	EDN1|IL1B|PTGS2	-2.39448	0	59	0	0	-11.0227	225.657
1	-3.48952	GO:0051783	M1	1	0	GO Biological Processes	19	regulation of nuclear division	19_GO:0050789 regulation of biological process	-3.48952	12.2806	6.46079	30238	147	67	4	5.97015	2.8946	1906|3481|3553|7124	EDN1|IGF2|IL1B|TNF	-2.37551	0	59	0	0	-11.0227	225.657
1	-3.44598	GO:0010574	M1	1	0	GO Biological Processes	19	regulation of vascular endothelial growth factor production	19_GO:0032501 multicellular organismal process	-3.44598	21.8377	7.73976	30238	62	67	3	4.47761	2.52661	3553|5743|6774	IL1B|PTGS2|STAT3	-2.33693	0	59	0	0	-11.0227	225.657
1	-3.44528	GO:0051961	M1	1	0	GO Biological Processes	19	negative regulation of nervous system development	19_GO:0032502 developmental process	-3.44528	11.9553	6.35969	30238	151	67	4	5.97015	2.8946	3553|5728|7124|7157	IL1B|PTEN|TNF|TP53	-2.33661	0	59	0	0	-11.0227	225.657
1	-3.04485	GO:2000278	M1	1	0	GO Biological Processes	19	regulation of DNA biosynthetic process	19_GO:0050789 regulation of biological process	-3.04485	15.9287	6.49499	30238	85	67	3	4.47761	2.52661	7124|7157|9370	TNF|TP53|ADIPOQ	-1.97596	0	59	0	0	-11.0227	225.657
1	-10.662	GO:0010817	M1	1	0	GO Biological Processes	19	regulation of hormone levels	19_GO:0065007 biological regulation	-10.662	11.1632	11.5021	30238	566	67	14	20.8955	4.96695	1576|1906|2099|2908|3458|3553|4843|5243|5468|5566|5578|6720|7124|9370	CYP3A4|EDN1|ESR1|NR3C1|IFNG|IL1B|NOS2|ABCB1|PPARG|PRKACA|PRKCA|SREBF1|TNF|ADIPOQ	-8.82419	0	60	1	1	-10.662	17.6491
1	-10.4531	GO:1903530	M1	1	0	GO Biological Processes	19	regulation of secretion by cell	19_GO:0051179 localization	-10.4531	10.7639	11.2573	30238	587	67	14	20.8955	4.96695	673|1906|3156|3458|3553|4843|5468|5566|5578|6622|6720|7099|7124|9370	BRAF|EDN1|HMGCR|IFNG|IL1B|NOS2|PPARG|PRKACA|PRKCA|SNCA|SREBF1|TLR4|TNF|ADIPOQ	-8.62729	0	60	0	0	-10.662	17.6491
1	-9.95122	GO:0051046	M1	1	0	GO Biological Processes	19	regulation of secretion	19_GO:0051179 localization	-9.95122	9.85708	10.6809	30238	641	67	14	20.8955	4.96695	673|1906|3156|3458|3553|4843|5468|5566|5578|6622|6720|7099|7124|9370	BRAF|EDN1|HMGCR|IFNG|IL1B|NOS2|PPARG|PRKACA|PRKCA|SNCA|SREBF1|TLR4|TNF|ADIPOQ	-8.18493	0	60	0	0	-10.662	17.6491
1	-9.33308	GO:0046883	M1	1	0	GO Biological Processes	19	regulation of hormone secretion	19_GO:0051179 localization	-9.33308	16.5924	12.1729	30238	272	67	10	14.9254	4.35337	1906|3458|3553|4843|5468|5566|5578|6720|7124|9370	EDN1|IFNG|IL1B|NOS2|PPARG|PRKACA|PRKCA|SREBF1|TNF|ADIPOQ	-7.625	0	60	0	0	-10.662	17.6491
1	-9.19608	GO:0050708	M1	1	0	GO Biological Processes	19	regulation of protein secretion	19_GO:0051179 localization	-9.19608	16.061	11.9528	30238	281	67	10	14.9254	4.35337	3156|3458|3553|4843|5468|5566|5578|6720|7099|7124	HMGCR|IFNG|IL1B|NOS2|PPARG|PRKACA|PRKCA|SREBF1|TLR4|TNF	-7.5006	0	60	0	0	-10.662	17.6491
1	-6.83568	GO:0050796	M1	1	0	GO Biological Processes	19	regulation of insulin secretion	19_GO:0051179 localization	-6.83568	17.6491	10.5279	30238	179	67	7	10.4478	3.73691	3458|3553|4843|5566|5578|6720|7124	IFNG|IL1B|NOS2|PRKACA|PRKCA|SREBF1|TNF	-5.365	0	60	0	0	-10.662	17.6491
1	-6.36625	GO:1903532	M1	1	0	GO Biological Processes	19	positive regulation of secretion by cell	19_GO:0051179 localization	-6.36625	11.6468	8.87918	30238	310	67	8	11.9403	3.96149	1906|3458|3553|5468|5566|5578|6622|7099	EDN1|IFNG|IL1B|PPARG|PRKACA|PRKCA|SNCA|TLR4	-4.95237	0	60	0	0	-10.662	17.6491
1	-6.35193	GO:0090276	M1	1	0	GO Biological Processes	19	regulation of peptide hormone secretion	19_GO:0051179 localization	-6.35193	14.9725	9.59778	30238	211	67	7	10.4478	3.73691	3458|3553|4843|5566|5578|6720|7124	IFNG|IL1B|NOS2|PRKACA|PRKCA|SREBF1|TNF	-4.9411	0	60	0	0	-10.662	17.6491
1	-6.29704	GO:0002791	M1	1	0	GO Biological Processes	19	regulation of peptide secretion	19_GO:0051179 localization	-6.29704	14.6939	9.49581	30238	215	67	7	10.4478	3.73691	3458|3553|4843|5566|5578|6720|7124	IFNG|IL1B|NOS2|PRKACA|PRKCA|SREBF1|TNF	-4.88847	0	60	0	0	-10.662	17.6491
1	-6.27	GO:0090087	M1	1	0	GO Biological Processes	19	regulation of peptide transport	19_GO:0051179 localization	-6.27	14.5585	9.44584	30238	217	67	7	10.4478	3.73691	3458|3553|4843|5566|5578|6720|7124	IFNG|IL1B|NOS2|PRKACA|PRKCA|SREBF1|TNF	-4.86669	0	60	0	0	-10.662	17.6491
1	-6.15186	GO:0051047	M1	1	0	GO Biological Processes	19	positive regulation of secretion	19_GO:0051179 localization	-6.15186	10.9079	8.54122	30238	331	67	8	11.9403	3.96149	1906|3458|3553|5468|5566|5578|6622|7099	EDN1|IFNG|IL1B|PPARG|PRKACA|PRKCA|SNCA|TLR4	-4.76291	0	60	0	0	-10.662	17.6491
1	-3.59396	GO:0003014	M1	1	0	GO Biological Processes	19	renal system process	19_GO:0032501 multicellular organismal process	-3.59396	13.0815	6.70333	30238	138	67	4	5.97015	2.8946	596|1906|5566|5578	BCL2|EDN1|PRKACA|PRKCA	-2.46909	0	60	0	0	-10.662	17.6491
1	-3.38124	GO:0046887	M1	1	0	GO Biological Processes	19	positive regulation of hormone secretion	19_GO:0051179 localization	-3.38124	11.4984	6.21498	30238	157	67	4	5.97015	2.8946	1906|5468|5566|5578	EDN1|PPARG|PRKACA|PRKCA	-2.27896	0	60	0	0	-10.662	17.6491
1	-3.37082	GO:0050714	M1	1	0	GO Biological Processes	19	positive regulation of protein secretion	19_GO:0051179 localization	-3.37082	11.4257	6.19163	30238	158	67	4	5.97015	2.8946	5468|5566|5578|7099	PPARG|PRKACA|PRKCA|TLR4	-2.26929	0	60	0	0	-10.662	17.6491
1	-10.2951	GO:1900015	M1	1	0	GO Biological Processes	19	regulation of cytokine production involved in inflammatory response	19_GO:0032501 multicellular organismal process	-10.2951	36.8419	16.7473	30238	98	67	8	11.9403	3.96149	1432|3162|4843|5465|5578|6774|7099|7124	MAPK14|HMOX1|NOS2|PPARA|PRKCA|STAT3|TLR4|TNF	-8.49046	0	61	1	1	-10.2951	95.0134
1	-8.84574	GO:0001818	M1	1	0	GO Biological Processes	19	negative regulation of cytokine production	19_GO:0048519 negative regulation of biological process	-8.84574	12.2579	10.7485	30238	405	67	11	16.4179	4.52562	836|3162|3458|3565|5465|5566|5578|6774|7099|7124|9370	CASP3|HMOX1|IFNG|IL4|PPARA|PRKACA|PRKCA|STAT3|TLR4|TNF|ADIPOQ	-7.16747	0	61	0	0	-10.2951	95.0134
1	-7.0799	GO:0090594	M1	1	0	GO Biological Processes	19	inflammatory response to wounding	19_GO:0050896 response to stimulus	-7.0799	95.0134	19.3169	30238	19	67	4	5.97015	2.8946	3162|6774|7099|7124	HMOX1|STAT3|TLR4|TNF	-5.58652	0	61	0	0	-10.2951	95.0134
1	-6.83427	GO:1900016	M1	1	0	GO Biological Processes	19	negative regulation of cytokine production involved in inflammatory response	19_GO:0048519 negative regulation of biological process	-6.83427	41.0285	14.0017	30238	55	67	5	7.46269	3.21047	3162|5465|5578|6774|7099	HMOX1|PPARA|PRKCA|STAT3|TLR4	-5.365	0	61	0	0	-10.2951	95.0134
1	-5.81389	GO:1900017	M1	1	0	GO Biological Processes	19	positive regulation of cytokine production involved in inflammatory response	19_GO:0048518 positive regulation of biological process	-5.81389	47.5067	13.5181	30238	38	67	4	5.97015	2.8946	5578|6774|7099|7124	PRKCA|STAT3|TLR4|TNF	-4.45589	0	61	0	0	-10.2951	95.0134
1	-3.92741	GO:0051091	M1	1	0	GO Biological Processes	19	positive regulation of DNA-binding transcription factor activity	19_GO:0050789 regulation of biological process	-3.92741	15.9757	7.51579	30238	113	67	4	5.97015	2.8946	2099|2100|7099|7124	ESR1|ESR2|TLR4|TNF	-2.76735	0	61	0	0	-10.2951	95.0134
1	-3.07915	GO:0051090	M1	1	0	GO Biological Processes	19	regulation of DNA-binding transcription factor activity	19_GO:0050789 regulation of biological process	-3.07915	9.55161	5.55745	30238	189	67	4	5.97015	2.8946	2099|2100|7099|7124	ESR1|ESR2|TLR4|TNF	-2.00644	0	61	0	0	-10.2951	95.0134
1	-10.2334	GO:0030336	M1	1	0	GO Biological Processes	19	negative regulation of cell migration	19_GO:0040011 locomotion	-10.2334	13.8511	12.0528	30238	391	67	12	17.9104	4.68446	207|596|673|2932|3162|3565|5054|5468|5728|6774|7124|9370	AKT1|BCL2|BRAF|GSK3B|HMOX1|IL4|SERPINE1|PPARG|PTEN|STAT3|TNF|ADIPOQ	-8.43443	0	62	1	1	-10.2334	25.4261
1	-10.0455	GO:2000146	M1	1	0	GO Biological Processes	19	negative regulation of cell motility	19_GO:0040011 locomotion	-10.0455	13.3393	11.7957	30238	406	67	12	17.9104	4.68446	207|596|673|2932|3162|3565|5054|5468|5728|6774|7124|9370	AKT1|BCL2|BRAF|GSK3B|HMOX1|IL4|SERPINE1|PPARG|PTEN|STAT3|TNF|ADIPOQ	-8.2629	0	62	0	0	-10.2334	25.4261
1	-9.82964	GO:0040013	M1	1	0	GO Biological Processes	19	negative regulation of locomotion	19_GO:0040011 locomotion	-9.82964	12.773	11.5046	30238	424	67	12	17.9104	4.68446	207|596|673|2932|3162|3565|5054|5468|5728|6774|7124|9370	AKT1|BCL2|BRAF|GSK3B|HMOX1|IL4|SERPINE1|PPARG|PTEN|STAT3|TNF|ADIPOQ	-8.07639	0	62	0	0	-10.2334	25.4261
1	-4.71839	GO:0045668	M1	1	0	GO Biological Processes	19	negative regulation of osteoblast differentiation	19_GO:0032502 developmental process	-4.71839	25.4261	9.71023	30238	71	67	4	5.97015	2.8946	2932|5468|5728|7124	GSK3B|PPARG|PTEN|TNF	-3.49513	0	62	0	0	-10.2334	25.4261
1	-4.52654	GO:0045667	M1	1	0	GO Biological Processes	19	regulation of osteoblast differentiation	19_GO:0032502 developmental process	-4.52654	14.0159	7.80339	30238	161	67	5	7.46269	3.21047	2932|5468|5566|5728|7124	GSK3B|PPARG|PRKACA|PTEN|TNF	-3.31639	0	62	0	0	-10.2334	25.4261
1	-10.0856	GO:0043255	M1	1	0	GO Biological Processes	19	regulation of carbohydrate biosynthetic process	19_GO:0050789 regulation of biological process	-10.0856	34.7164	16.2309	30238	104	67	8	11.9403	3.96149	207|2908|2932|3481|5465|5566|6622|9370	AKT1|NR3C1|GSK3B|IGF2|PPARA|PRKACA|SNCA|ADIPOQ	-8.2994	0	63	1	1	-10.0856	36.1051
1	-8.43859	GO:0010906	M1	1	0	GO Biological Processes	19	regulation of glucose metabolic process	19_GO:0050789 regulation of biological process	-8.43859	30.0876	14.07	30238	105	67	7	10.4478	3.73691	207|2908|3481|5465|5566|7157|9370	AKT1|NR3C1|IGF2|PPARA|PRKACA|TP53|ADIPOQ	-6.80056	0	63	0	0	-10.0856	36.1051
1	-7.69956	GO:0006006	M1	1	0	GO Biological Processes	19	glucose metabolic process	19_GO:0009987 cellular process	-7.69956	23.5761	12.3424	30238	134	67	7	10.4478	3.73691	207|1432|3481|5465|7124|7157|9370	AKT1|MAPK14|IGF2|PPARA|TNF|TP53|ADIPOQ	-6.14411	0	63	0	0	-10.0856	36.1051
1	-7.23307	GO:0005975	M1	1	0	GO Biological Processes	19	carbohydrate metabolic process	19_GO:0009987 cellular process	-7.23307	9.98481	9.06951	30238	452	67	10	14.9254	4.35337	142|207|1432|2932|3481|5465|6517|7124|7157|9370	PARP1|AKT1|MAPK14|GSK3B|IGF2|PPARA|SLC2A4|TNF|TP53|ADIPOQ	-5.71514	0	63	0	0	-10.0856	36.1051
1	-6.86892	GO:0019318	M1	1	0	GO Biological Processes	19	hexose metabolic process	19_GO:0009987 cellular process	-6.86892	17.8486	10.594	30238	177	67	7	10.4478	3.73691	207|1432|3481|5465|7124|7157|9370	AKT1|MAPK14|IGF2|PPARA|TNF|TP53|ADIPOQ	-5.39705	0	63	0	0	-10.0856	36.1051
1	-6.50882	GO:0005996	M1	1	0	GO Biological Processes	19	monosaccharide metabolic process	19_GO:0009987 cellular process	-6.50882	15.796	9.89316	30238	200	67	7	10.4478	3.73691	207|1432|3481|5465|7124|7157|9370	AKT1|MAPK14|IGF2|PPARA|TNF|TP53|ADIPOQ	-5.08016	0	63	0	0	-10.0856	36.1051
1	-5.32842	GO:0010907	M1	1	0	GO Biological Processes	19	positive regulation of glucose metabolic process	19_GO:0048518 positive regulation of biological process	-5.32842	36.1051	11.7071	30238	50	67	4	5.97015	2.8946	207|3481|5465|5566	AKT1|IGF2|PPARA|PRKACA	-4.03409	0	63	0	0	-10.0856	36.1051
1	-5.13004	GO:0006111	M1	1	0	GO Biological Processes	19	regulation of gluconeogenesis	19_GO:0050789 regulation of biological process	-5.13004	32.2367	11.0255	30238	56	67	4	5.97015	2.8946	2908|5465|5566|9370	NR3C1|PPARA|PRKACA|ADIPOQ	-3.86053	0	63	0	0	-10.0856	36.1051
1	-9.94833	GO:0001558	M1	1	0	GO Biological Processes	19	regulation of cell growth	19_GO:0040007 growth	-9.94833	13.0815	11.6641	30238	414	67	12	17.9104	4.68446	207|596|1906|1956|2064|2100|2475|2932|3558|4137|5465|7157	AKT1|BCL2|EDN1|EGFR|ERBB2|ESR2|MTOR|GSK3B|IL2|MAPT|PPARA|TP53	-8.18493	0	64	1	1	-9.94833	35.3971
1	-9.47499	GO:0045927	M1	1	0	GO Biological Processes	19	positive regulation of growth	19_GO:0040007 growth	-9.47499	17.1602	12.4039	30238	263	67	10	14.9254	4.35337	207|596|1432|1906|1956|2064|2475|3481|3558|4137	AKT1|BCL2|MAPK14|EDN1|EGFR|ERBB2|MTOR|IGF2|IL2|MAPT	-7.75392	0	64	0	0	-9.94833	35.3971
1	-8.42135	GO:0030307	M1	1	0	GO Biological Processes	19	positive regulation of cell growth	19_GO:0040007 growth	-8.42135	21.4911	12.5506	30238	168	67	8	11.9403	3.96149	207|596|1906|1956|2064|2475|3558|4137	AKT1|BCL2|EDN1|EGFR|ERBB2|MTOR|IL2|MAPT	-6.78588	0	64	0	0	-9.94833	35.3971
1	-7.00599	GO:0051147	M1	1	0	GO Biological Processes	19	regulation of muscle cell differentiation	19_GO:0032502 developmental process	-7.00599	18.6935	10.8695	30238	169	67	7	10.4478	3.73691	596|1432|1906|2475|3481|4193|5465	BCL2|MAPK14|EDN1|MTOR|IGF2|MDM2|PPARA	-5.51628	0	64	0	0	-9.94833	35.3971
1	-6.06286	GO:0051146	M1	1	0	GO Biological Processes	19	striated muscle cell differentiation	19_GO:0032502 developmental process	-6.06286	13.5588	9.0686	30238	233	67	7	10.4478	3.73691	207|596|836|1432|2475|3481|4842	AKT1|BCL2|CASP3|MAPK14|MTOR|IGF2|NOS1	-4.68421	0	64	0	0	-9.94833	35.3971
1	-5.88205	GO:0051149	M1	1	0	GO Biological Processes	19	positive regulation of muscle cell differentiation	19_GO:0032502 developmental process	-5.88205	26.5478	11.115	30238	85	67	5	7.46269	3.21047	596|1432|1906|2475|4193	BCL2|MAPK14|EDN1|MTOR|MDM2	-4.51728	0	64	0	0	-9.94833	35.3971
1	-5.71137	GO:0033555	M1	1	0	GO Biological Processes	19	multicellular organismal response to stress	19_GO:0032501 multicellular organismal process	-5.71137	24.5279	10.6506	30238	92	67	5	7.46269	3.21047	207|596|2475|4842|5728	AKT1|BCL2|MTOR|NOS1|PTEN	-4.36857	0	64	0	0	-9.94833	35.3971
1	-5.64848	GO:0007292	M1	1	0	GO Biological Processes	19	female gamete generation	19_GO:0022414 reproductive process	-5.64848	15.8356	9.16788	30238	171	67	6	8.95522	3.48842	207|596|1906|4313|5728|6714	AKT1|BCL2|EDN1|MMP2|PTEN|SRC	-4.30923	0	64	0	0	-9.94833	35.3971
1	-5.57564	GO:0051153	M1	1	0	GO Biological Processes	19	regulation of striated muscle cell differentiation	19_GO:0032502 developmental process	-5.57564	23.0262	10.2918	30238	98	67	5	7.46269	3.21047	596|1432|1906|2475|5465	BCL2|MAPK14|EDN1|MTOR|PPARA	-4.245	0	64	0	0	-9.94833	35.3971
1	-5.51775	GO:0061061	M1	1	0	GO Biological Processes	19	muscle structure development	19_GO:0032502 developmental process	-5.51775	7.49413	7.18925	30238	542	67	9	13.4328	4.16604	207|596|836|1432|2034|2353|2475|3481|4842	AKT1|BCL2|CASP3|MAPK14|EPAS1|FOS|MTOR|IGF2|NOS1	-4.19275	0	64	0	0	-9.94833	35.3971
1	-5.35523	GO:0042692	M1	1	0	GO Biological Processes	19	muscle cell differentiation	19_GO:0032502 developmental process	-5.35523	10.6013	7.8492	30238	298	67	7	10.4478	3.73691	207|596|836|1432|2475|3481|4842	AKT1|BCL2|CASP3|MAPK14|MTOR|IGF2|NOS1	-4.0521	0	64	0	0	-9.94833	35.3971
1	-5.29367	GO:0051155	M1	1	0	GO Biological Processes	19	positive regulation of striated muscle cell differentiation	19_GO:0032502 developmental process	-5.29367	35.3971	11.5854	30238	51	67	4	5.97015	2.8946	596|1432|1906|2475	BCL2|MAPK14|EDN1|MTOR	-4.00511	0	64	0	0	-9.94833	35.3971
1	-4.54325	GO:0007281	M1	1	0	GO Biological Processes	19	germ cell development	19_GO:0022414 reproductive process	-4.54325	7.93767	6.5655	30238	398	67	7	10.4478	3.73691	207|596|1906|2475|3481|5566|6714	AKT1|BCL2|EDN1|MTOR|IGF2|PRKACA|SRC	-3.33167	0	64	0	0	-9.94833	35.3971
1	-4.29269	GO:0022412	M1	1	0	GO Biological Processes	19	cellular process involved in reproduction in multicellular organism	19_GO:0022414 reproductive process	-4.29269	7.24586	6.19048	30238	436	67	7	10.4478	3.73691	207|596|1906|2475|3481|5566|6714	AKT1|BCL2|EDN1|MTOR|IGF2|PRKACA|SRC	-3.09989	0	64	0	0	-9.94833	35.3971
1	-4.18498	GO:0009791	M1	1	0	GO Biological Processes	19	post-embryonic development	19_GO:0032502 developmental process	-4.18498	18.6109	8.18652	30238	97	67	4	5.97015	2.8946	338|596|2475|3791	APOB|BCL2|MTOR|KDR	-3.00083	0	64	0	0	-9.94833	35.3971
1	-3.95741	GO:0048477	M1	1	0	GO Biological Processes	19	oogenesis	19_GO:0022414 reproductive process	-3.95741	16.2635	7.59191	30238	111	67	4	5.97015	2.8946	207|596|1906|6714	AKT1|BCL2|EDN1|SRC	-2.79607	0	64	0	0	-9.94833	35.3971
1	-3.80348	GO:0010830	M1	1	0	GO Biological Processes	19	regulation of myotube differentiation	19_GO:0032502 developmental process	-3.80348	28.8072	8.99042	30238	47	67	3	4.47761	2.52661	596|1432|2475	BCL2|MAPK14|MTOR	-2.65932	0	64	0	0	-9.94833	35.3971
1	-2.48497	GO:0006816	M1	1	0	GO Biological Processes	19	calcium ion transport	19_GO:0051179 localization	-2.48497	6.56456	4.36834	30238	275	67	4	5.97015	2.8946	207|596|1906|4842	AKT1|BCL2|EDN1|NOS1	-1.4432	0	64	0	0	-9.94833	35.3971
1	-2.31859	GO:0007519	M1	1	0	GO Biological Processes	19	skeletal muscle tissue development	19_GO:0032502 developmental process	-2.31859	8.84928	4.58683	30238	153	67	3	4.47761	2.52661	596|1432|2353	BCL2|MAPK14|FOS	-1.2839	0	64	0	0	-9.94833	35.3971
1	-2.21333	GO:0060538	M1	1	0	GO Biological Processes	19	skeletal muscle organ development	19_GO:0032502 developmental process	-2.21333	8.10743	4.34019	30238	167	67	3	4.47761	2.52661	596|1432|2353	BCL2|MAPK14|FOS	-1.18055	0	64	0	0	-9.94833	35.3971
1	-2.14343	GO:0014706	M1	1	0	GO Biological Processes	19	striated muscle tissue development	19_GO:0032502 developmental process	-2.14343	5.24783	3.73393	30238	344	67	4	5.97015	2.8946	596|1432|2353|2475	BCL2|MAPK14|FOS|MTOR	-1.11382	0	64	0	0	-9.94833	35.3971
1	-2.05501	GO:0060537	M1	1	0	GO Biological Processes	19	muscle tissue development	19_GO:0032502 developmental process	-2.05501	4.9459	3.57409	30238	365	67	4	5.97015	2.8946	596|1432|2353|2475	BCL2|MAPK14|FOS|MTOR	-1.02792	0	64	0	0	-9.94833	35.3971
1	-9.91901	GO:0071498	M1	1	0	GO Biological Processes	19	cellular response to fluid shear stress	19_GO:0050896 response to stimulus	-9.91901	79.6435	21.6213	30238	34	67	6	8.95522	3.48842	207|2475|4313|5566|5743|6714	AKT1|MTOR|MMP2|PRKACA|PTGS2|SRC	-8.15902	0	65	1	1	-9.91901	150.438
1	-9.14508	GO:0034405	M1	1	0	GO Biological Processes	19	response to fluid shear stress	19_GO:0050896 response to stimulus	-9.14508	60.1751	18.7199	30238	45	67	6	8.95522	3.48842	207|2475|4313|5566|5743|6714	AKT1|MTOR|MMP2|PRKACA|PTGS2|SRC	-7.45397	0	65	0	0	-9.91901	150.438
1	-7.35434	GO:0031929	M1	1	0	GO Biological Processes	19	TOR signaling	19_GO:0050896 response to stimulus	-7.35434	30.7714	13.1798	30238	88	67	6	8.95522	3.48842	207|2475|2932|5566|5595|6714	AKT1|MTOR|GSK3B|PRKACA|MAPK3|SRC	-5.82159	0	65	0	0	-9.91901	150.438
1	-7.34138	GO:0045861	M1	1	0	GO Biological Processes	19	negative regulation of proteolysis	19_GO:0048519 negative regulation of biological process	-7.34138	20.9218	11.5648	30238	151	67	7	10.4478	3.73691	207|2475|2932|4193|5054|5595|7157	AKT1|MTOR|GSK3B|MDM2|SERPINE1|MAPK3|TP53	-5.81064	0	65	0	0	-9.91901	150.438
1	-7.15447	GO:0032007	M1	1	0	GO Biological Processes	19	negative regulation of TOR signaling	19_GO:0048519 negative regulation of biological process	-7.15447	28.504	12.6525	30238	95	67	6	8.95522	3.48842	207|2475|2932|5566|5595|6714	AKT1|MTOR|GSK3B|PRKACA|MAPK3|SRC	-5.6452	0	65	0	0	-9.91901	150.438
1	-6.39972	GO:0038202	M1	1	0	GO Biological Processes	19	TORC1 signaling	19_GO:0050896 response to stimulus	-6.39972	33.6801	12.6194	30238	67	67	5	7.46269	3.21047	207|2475|5566|5595|6714	AKT1|MTOR|PRKACA|MAPK3|SRC	-4.982	0	65	0	0	-9.91901	150.438
1	-6.27295	GO:1904262	M1	1	0	GO Biological Processes	19	negative regulation of TORC1 signaling	19_GO:0048519 negative regulation of biological process	-6.27295	31.7826	12.2372	30238	71	67	5	7.46269	3.21047	207|2475|5566|5595|6714	AKT1|MTOR|PRKACA|MAPK3|SRC	-4.8689	0	65	0	0	-9.91901	150.438
1	-6.06294	GO:0097700	M1	1	0	GO Biological Processes	19	vascular endothelial cell response to laminar fluid shear stress	19_GO:0050896 response to stimulus	-6.06294	150.438	21.1291	30238	9	67	3	4.47761	2.52661	207|2475|5566	AKT1|MTOR|PRKACA	-4.68421	0	65	0	0	-9.91901	150.438
1	-5.91043	GO:0006984	M1	1	0	GO Biological Processes	19	ER-nucleus signaling pathway	19_GO:0050896 response to stimulus	-5.91043	50.1459	13.9038	30238	36	67	4	5.97015	2.8946	207|2932|6720|7157	AKT1|GSK3B|SREBF1|TP53	-4.54223	0	65	0	0	-9.91901	150.438
1	-5.88211	GO:1903050	M1	1	0	GO Biological Processes	19	regulation of proteolysis involved in protein catabolic process	19_GO:0050789 regulation of biological process	-5.88211	12.7387	8.7472	30238	248	67	7	10.4478	3.73691	207|2475|2932|4193|5566|5595|5728	AKT1|MTOR|GSK3B|MDM2|PRKACA|MAPK3|PTEN	-4.51728	0	65	0	0	-9.91901	150.438
1	-5.78478	GO:0032006	M1	1	0	GO Biological Processes	19	regulation of TOR signaling	19_GO:0050896 response to stimulus	-5.78478	16.7153	9.4511	30238	162	67	6	8.95522	3.48842	207|2475|2932|5566|5595|6714	AKT1|MTOR|GSK3B|PRKACA|MAPK3|SRC	-4.42879	0	65	0	0	-9.91901	150.438
1	-5.5943	GO:0018105	M1	1	0	GO Biological Processes	19	peptidyl-serine phosphorylation	19_GO:0009987 cellular process	-5.5943	41.9826	12.673	30238	43	67	4	5.97015	2.8946	207|2932|5566|5599	AKT1|GSK3B|PRKACA|MAPK8	-4.26176	0	65	0	0	-9.91901	150.438
1	-5.54766	GO:2000058	M1	1	0	GO Biological Processes	19	regulation of ubiquitin-dependent protein catabolic process	19_GO:0050789 regulation of biological process	-5.54766	15.2128	8.96205	30238	178	67	6	8.95522	3.48842	207|2475|2932|4193|5595|5728	AKT1|MTOR|GSK3B|MDM2|MAPK3|PTEN	-4.21954	0	65	0	0	-9.91901	150.438
1	-5.53362	GO:1903939	M1	1	0	GO Biological Processes	19	regulation of TORC2 signaling	19_GO:0050896 response to stimulus	-5.53362	104.149	17.5294	30238	13	67	3	4.47761	2.52661	207|2475|2932	AKT1|MTOR|GSK3B	-4.20737	0	65	0	0	-9.91901	150.438
1	-5.40773	GO:2000060	M1	1	0	GO Biological Processes	19	positive regulation of ubiquitin-dependent protein catabolic process	19_GO:0048518 positive regulation of biological process	-5.40773	21.2884	9.86048	30238	106	67	5	7.46269	3.21047	207|2475|2932|4193|5728	AKT1|MTOR|GSK3B|MDM2|PTEN	-4.09683	0	65	0	0	-9.91901	150.438
1	-5.38769	GO:1903432	M1	1	0	GO Biological Processes	19	regulation of TORC1 signaling	19_GO:0050896 response to stimulus	-5.38769	21.0894	9.80989	30238	107	67	5	7.46269	3.21047	207|2475|5566|5595|6714	AKT1|MTOR|PRKACA|MAPK3|SRC	-4.08159	0	65	0	0	-9.91901	150.438
1	-5.33335	GO:0097699	M1	1	0	GO Biological Processes	19	vascular endothelial cell response to fluid shear stress	19_GO:0050896 response to stimulus	-5.33335	90.2627	16.2952	30238	15	67	3	4.47761	2.52661	207|2475|5566	AKT1|MTOR|PRKACA	-4.03552	0	65	0	0	-9.91901	150.438
1	-5.1615	GO:0018209	M1	1	0	GO Biological Processes	19	peptidyl-serine modification	19_GO:0009987 cellular process	-5.1615	32.8228	11.1314	30238	55	67	4	5.97015	2.8946	207|2932|5566|5599	AKT1|GSK3B|PRKACA|MAPK8	-3.88869	0	65	0	0	-9.91901	150.438
1	-5.14704	GO:0061136	M1	1	0	GO Biological Processes	19	regulation of proteasomal protein catabolic process	19_GO:0050789 regulation of biological process	-5.14704	12.9564	8.17361	30238	209	67	6	8.95522	3.48842	207|2475|2932|4193|5566|5595	AKT1|MTOR|GSK3B|MDM2|PRKACA|MAPK3	-3.87588	0	65	0	0	-9.91901	150.438
1	-5.10005	GO:0060491	M1	1	0	GO Biological Processes	19	regulation of cell projection assembly	19_GO:0050789 regulation of biological process	-5.10005	12.7131	8.08408	30238	213	67	6	8.95522	3.48842	207|2475|2932|3383|5295|6714	AKT1|MTOR|GSK3B|ICAM1|PIK3R1|SRC	-3.83294	0	65	0	0	-9.91901	150.438
1	-5.08174	GO:0071499	M1	1	0	GO Biological Processes	19	cellular response to laminar fluid shear stress	19_GO:0050896 response to stimulus	-5.08174	75.2189	14.8428	30238	18	67	3	4.47761	2.52661	207|2475|5566	AKT1|MTOR|PRKACA	-3.81714	0	65	0	0	-9.91901	150.438
1	-4.83366	GO:0032434	M1	1	0	GO Biological Processes	19	regulation of proteasomal ubiquitin-dependent protein catabolic process	19_GO:0050789 regulation of biological process	-4.83366	16.2343	8.48332	30238	139	67	5	7.46269	3.21047	207|2475|2932|4193|5595	AKT1|MTOR|GSK3B|MDM2|MAPK3	-3.59841	0	65	0	0	-9.91901	150.438
1	-4.83366	GO:1903052	M1	1	0	GO Biological Processes	19	positive regulation of proteolysis involved in protein catabolic process	19_GO:0048518 positive regulation of biological process	-4.83366	16.2343	8.48332	30238	139	67	5	7.46269	3.21047	207|2475|2932|4193|5728	AKT1|MTOR|GSK3B|MDM2|PTEN	-3.59841	0	65	0	0	-9.91901	150.438
1	-4.80866	GO:0034616	M1	1	0	GO Biological Processes	19	response to laminar fluid shear stress	19_GO:0050896 response to stimulus	-4.80866	61.5427	13.3865	30238	22	67	3	4.47761	2.52661	207|2475|5566	AKT1|MTOR|PRKACA	-3.57695	0	65	0	0	-9.91901	150.438
1	-4.7453	GO:0034976	M1	1	0	GO Biological Processes	19	response to endoplasmic reticulum stress	19_GO:0050896 response to stimulus	-4.7453	11.0076	7.42692	30238	246	67	6	8.95522	3.48842	207|596|2932|3576|5295|7157	AKT1|BCL2|GSK3B|CXCL8|PIK3R1|TP53	-3.52007	0	65	0	0	-9.91901	150.438
1	-4.48816	GO:0045727	M1	1	0	GO Biological Processes	19	positive regulation of translation	19_GO:0048518 positive regulation of biological process	-4.48816	13.7596	7.721	30238	164	67	5	7.46269	3.21047	207|2064|2475|2932|7124	AKT1|ERBB2|MTOR|GSK3B|TNF	-3.2804	0	65	0	0	-9.91901	150.438
1	-4.47103	GO:0032436	M1	1	0	GO Biological Processes	19	positive regulation of proteasomal ubiquitin-dependent protein catabolic process	19_GO:0048518 positive regulation of biological process	-4.47103	22.0153	8.97981	30238	82	67	4	5.97015	2.8946	207|2475|2932|4193	AKT1|MTOR|GSK3B|MDM2	-3.26612	0	65	0	0	-9.91901	150.438
1	-4.38855	GO:0043161	M1	1	0	GO Biological Processes	19	proteasome-mediated ubiquitin-dependent protein catabolic process	19_GO:0009987 cellular process	-4.38855	7.50402	6.33291	30238	421	67	7	10.4478	3.73691	207|2475|2932|4193|5566|5578|6714	AKT1|MTOR|GSK3B|MDM2|PRKACA|PRKCA|SRC	-3.18646	0	65	0	0	-9.91901	150.438
1	-4.30759	GO:0005979	M1	1	0	GO Biological Processes	19	regulation of glycogen biosynthetic process	19_GO:0050789 regulation of biological process	-4.30759	42.3106	11.018	30238	32	67	3	4.47761	2.52661	207|2932|3481	AKT1|GSK3B|IGF2	-3.11387	0	65	0	0	-9.91901	150.438
1	-4.30759	GO:0010962	M1	1	0	GO Biological Processes	19	regulation of glucan biosynthetic process	19_GO:0050789 regulation of biological process	-4.30759	42.3106	11.018	30238	32	67	3	4.47761	2.52661	207|2932|3481	AKT1|GSK3B|IGF2	-3.11387	0	65	0	0	-9.91901	150.438
1	-4.18498	GO:1902117	M1	1	0	GO Biological Processes	19	positive regulation of organelle assembly	19_GO:0048518 positive regulation of biological process	-4.18498	18.6109	8.18652	30238	97	67	4	5.97015	2.8946	207|2932|6714|7124	AKT1|GSK3B|SRC|TNF	-3.00083	0	65	0	0	-9.91901	150.438
1	-4.05426	GO:0006417	M1	1	0	GO Biological Processes	19	regulation of translation	19_GO:0050789 regulation of biological process	-4.05426	6.63696	5.84157	30238	476	67	7	10.4478	3.73691	207|351|2064|2475|2932|5578|7124	AKT1|APP|ERBB2|MTOR|GSK3B|PRKCA|TNF	-2.88034	0	65	0	0	-9.91901	150.438
1	-4.04699	GO:0070884	M1	1	0	GO Biological Processes	19	regulation of calcineurin-NFAT signaling cascade	19_GO:0050896 response to stimulus	-4.04699	34.7164	9.92863	30238	39	67	3	4.47761	2.52661	2475|2932|7124	MTOR|GSK3B|TNF	-2.87483	0	65	0	0	-9.91901	150.438
1	-4.01382	GO:0032885	M1	1	0	GO Biological Processes	19	regulation of polysaccharide biosynthetic process	19_GO:0050789 regulation of biological process	-4.01382	33.8485	9.79644	30238	40	67	3	4.47761	2.52661	207|2932|3481	AKT1|GSK3B|IGF2	-2.84559	0	65	0	0	-9.91901	150.438
1	-4.01382	GO:0106056	M1	1	0	GO Biological Processes	19	regulation of calcineurin-mediated signaling	19_GO:0050896 response to stimulus	-4.01382	33.8485	9.79644	30238	40	67	3	4.47761	2.52661	2475|2932|7124	MTOR|GSK3B|TNF	-2.84559	0	65	0	0	-9.91901	150.438
1	-3.98151	GO:0070873	M1	1	0	GO Biological Processes	19	regulation of glycogen metabolic process	19_GO:0050789 regulation of biological process	-3.98151	33.0229	9.66903	30238	41	67	3	4.47761	2.52661	207|2932|3481	AKT1|GSK3B|IGF2	-2.81717	0	65	0	0	-9.91901	150.438
1	-3.97942	GO:0120032	M1	1	0	GO Biological Processes	19	regulation of plasma membrane bounded cell projection assembly	19_GO:0050789 regulation of biological process	-3.97942	10.7456	6.67829	30238	210	67	5	7.46269	3.21047	207|2475|2932|3383|5295	AKT1|MTOR|GSK3B|ICAM1|PIK3R1	-2.81594	0	65	0	0	-9.91901	150.438
1	-3.97263	GO:0060078	M1	1	0	GO Biological Processes	19	regulation of postsynaptic membrane potential	19_GO:0065007 biological regulation	-3.97263	16.4114	7.63071	30238	110	67	4	5.97015	2.8946	207|2932|4842|6622	AKT1|GSK3B|NOS1|SNCA	-2.80958	0	65	0	0	-9.91901	150.438
1	-3.86906	GO:1901800	M1	1	0	GO Biological Processes	19	positive regulation of proteasomal protein catabolic process	19_GO:0048518 positive regulation of biological process	-3.86906	15.4295	7.36923	30238	117	67	4	5.97015	2.8946	207|2475|2932|4193	AKT1|MTOR|GSK3B|MDM2	-2.71408	0	65	0	0	-9.91901	150.438
1	-3.86364	GO:0010498	M1	1	0	GO Biological Processes	19	proteasomal protein catabolic process	19_GO:0009987 cellular process	-3.86364	6.18238	5.5677	30238	511	67	7	10.4478	3.73691	207|2475|2932|4193|5566|5578|6714	AKT1|MTOR|GSK3B|MDM2|PRKACA|PRKCA|SRC	-2.70931	0	65	0	0	-9.91901	150.438
1	-3.83143	GO:0031295	M1	1	0	GO Biological Processes	19	T cell costimulation	19_GO:0002376 immune system process	-3.83143	29.4335	9.09442	30238	46	67	3	4.47761	2.52661	207|2475|6714	AKT1|MTOR|SRC	-2.68315	0	65	0	0	-9.91901	150.438
1	-3.82667	GO:0120034	M1	1	0	GO Biological Processes	19	positive regulation of plasma membrane bounded cell projection assembly	19_GO:0048518 positive regulation of biological process	-3.82667	15.0438	7.26396	30238	120	67	4	5.97015	2.8946	207|2475|2932|5295	AKT1|MTOR|GSK3B|PIK3R1	-2.67963	0	65	0	0	-9.91901	150.438
1	-3.80348	GO:0031294	M1	1	0	GO Biological Processes	19	lymphocyte costimulation	19_GO:0002376 immune system process	-3.80348	28.8072	8.99042	30238	47	67	3	4.47761	2.52661	207|2475|6714	AKT1|MTOR|SRC	-2.65932	0	65	0	0	-9.91901	150.438
1	-3.77613	GO:0031641	M1	1	0	GO Biological Processes	19	regulation of myelination	19_GO:0032502 developmental process	-3.77613	28.2071	8.88962	30238	48	67	3	4.47761	2.52661	207|2475|7124	AKT1|MTOR|TNF	-2.6328	0	65	0	0	-9.91901	150.438
1	-3.74938	GO:0032881	M1	1	0	GO Biological Processes	19	regulation of polysaccharide metabolic process	19_GO:0050789 regulation of biological process	-3.74938	27.6314	8.79185	30238	49	67	3	4.47761	2.52661	207|2932|3481	AKT1|GSK3B|IGF2	-2.61013	0	65	0	0	-9.91901	150.438
1	-3.72586	GO:1902115	M1	1	0	GO Biological Processes	19	regulation of organelle assembly	19_GO:0050789 regulation of biological process	-3.72586	9.48137	6.19022	30238	238	67	5	7.46269	3.21047	207|2475|2932|6714|7124	AKT1|MTOR|GSK3B|SRC|TNF	-2.58782	0	65	0	0	-9.91901	150.438
1	-3.70935	GO:0006091	M1	1	0	GO Biological Processes	19	generation of precursor metabolites and energy	19_GO:0009987 cellular process	-3.70935	7.1448	5.67286	30238	379	67	6	8.95522	3.48842	207|2475|2932|6622|7157|9370	AKT1|MTOR|GSK3B|SNCA|TP53|ADIPOQ	-2.57219	0	65	0	0	-9.91901	150.438
1	-3.69756	GO:0045948	M1	1	0	GO Biological Processes	19	positive regulation of translational initiation	19_GO:0048518 positive regulation of biological process	-3.69756	26.5478	8.60481	30238	51	67	3	4.47761	2.52661	207|2475|7124	AKT1|MTOR|TNF	-2.56194	0	65	0	0	-9.91901	150.438
1	-3.62368	GO:0071870	M1	1	0	GO Biological Processes	19	cellular response to catecholamine stimulus	19_GO:0050896 response to stimulus	-3.62368	25.073	8.34353	30238	54	67	3	4.47761	2.52661	207|351|2932	AKT1|APP|GSK3B	-2.49724	0	65	0	0	-9.91901	150.438
1	-3.57679	GO:0071868	M1	1	0	GO Biological Processes	19	cellular response to monoamine stimulus	19_GO:0050896 response to stimulus	-3.57679	24.1775	8.18085	30238	56	67	3	4.47761	2.52661	207|351|2932	AKT1|APP|GSK3B	-2.45427	0	65	0	0	-9.91901	150.438
1	-3.57679	GO:0071869	M1	1	0	GO Biological Processes	19	response to catecholamine	19_GO:0050896 response to stimulus	-3.57679	24.1775	8.18085	30238	56	67	3	4.47761	2.52661	207|351|2932	AKT1|APP|GSK3B	-2.45427	0	65	0	0	-9.91901	150.438
1	-3.53161	GO:0071867	M1	1	0	GO Biological Processes	19	response to monoamine	19_GO:0050896 response to stimulus	-3.53161	23.3438	8.02645	30238	58	67	3	4.47761	2.52661	207|351|2932	AKT1|APP|GSK3B	-2.41415	0	65	0	0	-9.91901	150.438
1	-3.46683	GO:0031146	M1	1	0	GO Biological Processes	19	SCF-dependent proteasomal ubiquitin-dependent protein catabolic process	19_GO:0009987 cellular process	-3.46683	22.1957	7.80886	30238	61	67	3	4.47761	2.52661	207|2475|2932	AKT1|MTOR|GSK3B	-2.35588	0	65	0	0	-9.91901	150.438
1	-3.40555	GO:0006511	M1	1	0	GO Biological Processes	19	ubiquitin-dependent protein catabolic process	19_GO:0009987 cellular process	-3.40555	5.19604	4.92536	30238	608	67	7	10.4478	3.73691	207|2475|2932|4193|5566|5578|6714	AKT1|MTOR|GSK3B|MDM2|PRKACA|PRKCA|SRC	-2.30079	0	65	0	0	-9.91901	150.438
1	-3.35907	GO:0019941	M1	1	0	GO Biological Processes	19	modification-dependent protein catabolic process	19_GO:0009987 cellular process	-3.35907	5.10371	4.86125	30238	619	67	7	10.4478	3.73691	207|2475|2932|4193|5566|5578|6714	AKT1|MTOR|GSK3B|MDM2|PRKACA|PRKCA|SRC	-2.25865	0	65	0	0	-9.91901	150.438
1	-3.33412	GO:0043632	M1	1	0	GO Biological Processes	19	modification-dependent macromolecule catabolic process	19_GO:0009987 cellular process	-3.33412	5.05471	4.82692	30238	625	67	7	10.4478	3.73691	207|2475|2932|4193|5566|5578|6714	AKT1|MTOR|GSK3B|MDM2|PRKACA|PRKCA|SRC	-2.23556	0	65	0	0	-9.91901	150.438
1	-3.29089	GO:0060079	M1	1	0	GO Biological Processes	19	excitatory postsynaptic potential	19_GO:0032501 multicellular organismal process	-3.29089	19.342	7.23993	30238	70	67	3	4.47761	2.52661	207|2932|6622	AKT1|GSK3B|SNCA	-2.19637	0	65	0	0	-9.91901	150.438
1	-3.27282	GO:1904263	M1	1	0	GO Biological Processes	19	positive regulation of TORC1 signaling	19_GO:0048518 positive regulation of biological process	-3.27282	19.0696	7.18329	30238	71	67	3	4.47761	2.52661	207|2475|6714	AKT1|MTOR|SRC	-2.17904	0	65	0	0	-9.91901	150.438
1	-3.16978	GO:0006112	M1	1	0	GO Biological Processes	19	energy reserve metabolic process	19_GO:0009987 cellular process	-3.16978	17.5836	6.86617	30238	77	67	3	4.47761	2.52661	207|2475|2932	AKT1|MTOR|GSK3B	-2.08826	0	65	0	0	-9.91901	150.438
1	-3.16332	GO:0015980	M1	1	0	GO Biological Processes	19	energy derivation by oxidation of organic compounds	19_GO:0009987 cellular process	-3.16332	7.14104	5.17132	30238	316	67	5	7.46269	3.21047	207|2475|2932|6622|7157	AKT1|MTOR|GSK3B|SNCA|TP53	-2.08216	0	65	0	0	-9.91901	150.438
1	-3.15343	GO:0003170	M1	1	0	GO Biological Processes	19	heart valve development	19_GO:0032502 developmental process	-3.15343	17.3582	6.81678	30238	78	67	3	4.47761	2.52661	2475|2932|4193	MTOR|GSK3B|MDM2	-2.07405	0	65	0	0	-9.91901	150.438
1	-3.15343	GO:0099565	M1	1	0	GO Biological Processes	19	chemical synaptic transmission, postsynaptic	19_GO:0032501 multicellular organismal process	-3.15343	17.3582	6.81678	30238	78	67	3	4.47761	2.52661	207|2932|6622	AKT1|GSK3B|SNCA	-2.07405	0	65	0	0	-9.91901	150.438
1	-2.9318	GO:0032008	M1	1	0	GO Biological Processes	19	positive regulation of TOR signaling	19_GO:0048518 positive regulation of biological process	-2.9318	14.5585	6.17102	30238	93	67	3	4.47761	2.52661	207|2475|6714	AKT1|MTOR|SRC	-1.86874	0	65	0	0	-9.91901	150.438
1	-2.92538	GO:0051603	M1	1	0	GO Biological Processes	19	proteolysis involved in protein catabolic process	19_GO:0009987 cellular process	-2.92538	4.30408	4.27041	30238	734	67	7	10.4478	3.73691	207|2475|2932|4193|5566|5578|6714	AKT1|MTOR|GSK3B|MDM2|PRKACA|PRKCA|SRC	-1.863	0	65	0	0	-9.91901	150.438
1	-2.71129	GO:0006446	M1	1	0	GO Biological Processes	19	regulation of translational initiation	19_GO:0050789 regulation of biological process	-2.71129	12.1977	5.56958	30238	111	67	3	4.47761	2.52661	207|2475|7124	AKT1|MTOR|TNF	-1.65967	0	65	0	0	-9.91901	150.438
1	-2.51667	GO:0006941	M1	1	0	GO Biological Processes	19	striated muscle contraction	19_GO:0032501 multicellular organismal process	-2.51667	10.4149	5.06943	30238	130	67	3	4.47761	2.52661	2475|4842|7124	MTOR|NOS1|TNF	-1.47295	0	65	0	0	-9.91901	150.438
1	-2.17115	GO:0002181	M1	1	0	GO Biological Processes	19	cytoplasmic translation	19_GO:0009987 cellular process	-2.17115	7.82624	4.24313	30238	173	67	3	4.47761	2.52661	207|2475|2932	AKT1|MTOR|GSK3B	-1.13996	0	65	0	0	-9.91901	150.438
1	-2.17115	GO:0050905	M1	1	0	GO Biological Processes	19	neuromuscular process	19_GO:0032501 multicellular organismal process	-2.17115	7.82624	4.24313	30238	173	67	3	4.47761	2.52661	2475|5728|7124	MTOR|PTEN|TNF	-1.13996	0	65	0	0	-9.91901	150.438
1	-9.79428	GO:0032355	M1	1	0	GO Biological Processes	19	response to estradiol	19_GO:0050896 response to stimulus	-9.79428	31.9514	15.5334	30238	113	67	8	11.9403	3.96149	836|1956|2099|2100|4313|5243|5578|6774	CASP3|EGFR|ESR1|ESR2|MMP2|ABCB1|PRKCA|STAT3	-8.04269	0	66	1	1	-9.79428	62.6824
1	-9.35348	GO:0006970	M1	1	0	GO Biological Processes	19	response to osmotic stress	19_GO:0050896 response to stimulus	-9.35348	40.5025	16.4614	30238	78	67	7	10.4478	3.73691	836|2475|5243|5743|6517|7124|7157	CASP3|MTOR|ABCB1|PTGS2|SLC2A4|TNF|TP53	-7.64161	0	66	0	0	-9.79428	62.6824
1	-7.79083	GO:0043200	M1	1	0	GO Biological Processes	19	response to amino acid	19_GO:0050896 response to stimulus	-7.79083	24.3015	12.5466	30238	130	67	7	10.4478	3.73691	836|1906|1956|2475|4313|5243|7124	CASP3|EDN1|EGFR|MTOR|MMP2|ABCB1|TNF	-6.22683	0	66	0	0	-9.79428	62.6824
1	-7.78526	GO:0071392	M1	1	0	GO Biological Processes	19	cellular response to estradiol stimulus	19_GO:0050896 response to stimulus	-7.78526	62.6824	17.4505	30238	36	67	5	7.46269	3.21047	1956|2099|2100|4313|5243	EGFR|ESR1|ESR2|MMP2|ABCB1	-6.22233	0	66	0	0	-9.79428	62.6824
1	-7.48342	GO:0001101	M1	1	0	GO Biological Processes	19	response to acid chemical	19_GO:0050896 response to stimulus	-7.48342	21.9388	11.8688	30238	144	67	7	10.4478	3.73691	836|1906|1956|2475|4313|5243|7124	CASP3|EDN1|EGFR|MTOR|MMP2|ABCB1|TNF	-5.9446	0	66	0	0	-9.79428	62.6824
1	-7.00183	GO:0071470	M1	1	0	GO Biological Processes	19	cellular response to osmotic stress	19_GO:0050896 response to stimulus	-7.00183	44.2464	14.5659	30238	51	67	5	7.46269	3.21047	836|2475|5243|5743|6517	CASP3|MTOR|ABCB1|PTGS2|SLC2A4	-5.51393	0	66	0	0	-9.79428	62.6824
1	-5.68811	GO:0071230	M1	1	0	GO Biological Processes	19	cellular response to amino acid stimulus	19_GO:0050896 response to stimulus	-5.68811	24.2642	10.5885	30238	93	67	5	7.46269	3.21047	1956|2475|4313|5243|7124	EGFR|MTOR|MMP2|ABCB1|TNF	-4.34596	0	66	0	0	-9.79428	62.6824
1	-5.48995	GO:0071229	M1	1	0	GO Biological Processes	19	cellular response to acid chemical	19_GO:0050896 response to stimulus	-5.48995	22.1232	10.07	30238	102	67	5	7.46269	3.21047	1956|2475|4313|5243|7124	EGFR|MTOR|MMP2|ABCB1|TNF	-4.16805	0	66	0	0	-9.79428	62.6824
1	-9.70259	GO:0034341	M1	1	0	GO Biological Processes	19	response to type II interferon	19_GO:0044419 biological process involved in interspecies interaction between organisms	-9.70259	31.1251	15.3189	30238	116	67	8	11.9403	3.96149	1906|3458|4843|6622|6772|7099|7124|7157	EDN1|IFNG|NOS2|SNCA|STAT1|TLR4|TNF|TP53	-7.95924	0	67	1	1	-9.70259	90.2627
1	-8.94546	GO:0071346	M1	1	0	GO Biological Processes	19	cellular response to type II interferon	19_GO:0044419 biological process involved in interspecies interaction between organisms	-8.94546	35.4966	15.3584	30238	89	67	7	10.4478	3.73691	1906|3458|4843|6772|7099|7124|7157	EDN1|IFNG|NOS2|STAT1|TLR4|TNF|TP53	-7.26295	0	67	0	0	-9.70259	90.2627
1	-6.86892	GO:0030856	M1	1	0	GO Biological Processes	19	regulation of epithelial cell differentiation	19_GO:0032502 developmental process	-6.86892	17.8486	10.594	30238	177	67	7	10.4478	3.73691	3458|3553|4318|5054|6772|7124|7498	IFNG|IL1B|MMP9|SERPINE1|STAT1|TNF|XDH	-5.39705	0	67	0	0	-9.70259	90.2627
1	-5.33335	GO:0060333	M1	1	0	GO Biological Processes	19	type II interferon-mediated signaling pathway	19_GO:0044419 biological process involved in interspecies interaction between organisms	-5.33335	90.2627	16.2952	30238	15	67	3	4.47761	2.52661	3458|6772|7157	IFNG|STAT1|TP53	-4.03552	0	67	0	0	-9.70259	90.2627
1	-3.60001	GO:0030857	M1	1	0	GO Biological Processes	19	negative regulation of epithelial cell differentiation	19_GO:0032502 developmental process	-3.60001	24.6171	8.26111	30238	55	67	3	4.47761	2.52661	3458|4318|6772	IFNG|MMP9|STAT1	-2.47435	0	67	0	0	-9.70259	90.2627
1	-3.16978	GO:0140888	M1	1	0	GO Biological Processes	19	interferon-mediated signaling pathway	19_GO:0050896 response to stimulus	-3.16978	17.5836	6.86617	30238	77	67	3	4.47761	2.52661	3458|6772|7157	IFNG|STAT1|TP53	-2.08826	0	67	0	0	-9.70259	90.2627
1	-9.65564	GO:0009636	M1	1	0	GO Biological Processes	19	response to toxic substance	19_GO:0050896 response to stimulus	-9.65564	17.9093	12.7022	30238	252	67	10	14.9254	4.35337	596|1906|2353|4193|4353|5243|5578|5743|6647|7124	BCL2|EDN1|FOS|MDM2|MPO|ABCB1|PRKCA|PTGS2|SOD1|TNF	-7.91555	0	68	1	1	-9.65564	37.6095
1	-6.79763	GO:0072593	M1	1	0	GO Biological Processes	19	reactive oxygen species metabolic process	19_GO:0009987 cellular process	-6.79763	24.8429	11.7515	30238	109	67	6	8.95522	3.48842	596|1906|4353|4843|6647|7157	BCL2|EDN1|MPO|NOS2|SOD1|TP53	-5.33355	0	68	0	0	-9.65564	37.6095
1	-6.38404	GO:0097237	M1	1	0	GO Biological Processes	19	cellular response to toxic substance	19_GO:0050896 response to stimulus	-6.38404	21.1553	10.7684	30238	128	67	6	8.95522	3.48842	1906|4353|5243|5743|6647|7124	EDN1|MPO|ABCB1|PTGS2|SOD1|TNF	-4.96863	0	68	0	0	-9.65564	37.6095
1	-5.40017	GO:0006801	M1	1	0	GO Biological Processes	19	superoxide metabolic process	19_GO:0009987 cellular process	-5.40017	37.6095	11.9617	30238	48	67	4	5.97015	2.8946	1906|4353|4843|6647	EDN1|MPO|NOS2|SOD1	-4.09287	0	68	0	0	-9.65564	37.6095
1	-3.47834	GO:0098754	M1	1	0	GO Biological Processes	19	detoxification	19_GO:0098754 detoxification	-3.47834	12.1977	6.43515	30238	148	67	4	5.97015	2.8946	4353|5243|5743|6647	MPO|ABCB1|PTGS2|SOD1	-2.36587	0	68	0	0	-9.65564	37.6095
1	-3.42548	GO:0006940	M1	1	0	GO Biological Processes	19	regulation of smooth muscle contraction	19_GO:0032501 multicellular organismal process	-3.42548	21.4911	7.67227	30238	63	67	3	4.47761	2.52661	154|1906|6647	ADRB2|EDN1|SOD1	-2.31794	0	68	0	0	-9.65564	37.6095
1	-3.05977	GO:0098869	M1	1	0	GO Biological Processes	19	cellular oxidant detoxification	19_GO:0098754 detoxification	-3.05977	16.1183	6.53857	30238	84	67	3	4.47761	2.52661	4353|5743|6647	MPO|PTGS2|SOD1	-1.9888	0	68	0	0	-9.65564	37.6095
1	-2.67828	GO:1990748	M1	1	0	GO Biological Processes	19	cellular detoxification	19_GO:0098754 detoxification	-2.67828	11.8767	5.48282	30238	114	67	3	4.47761	2.52661	4353|5743|6647	MPO|PTGS2|SOD1	-1.62892	0	68	0	0	-9.65564	37.6095
1	-2.66749	GO:0003015	M1	1	0	GO Biological Processes	19	heart process	19_GO:0032501 multicellular organismal process	-2.66749	11.7734	5.45462	30238	115	67	3	4.47761	2.52661	1906|2475|6647	EDN1|MTOR|SOD1	-1.61917	0	68	0	0	-9.65564	37.6095
1	-9.33233	GO:0046683	M1	1	0	GO Biological Processes	19	response to organophosphorus	19_GO:0050896 response to stimulus	-9.33233	27.9884	14.4756	30238	129	67	8	11.9403	3.96149	351|2353|3553|5294|6647|6720|6772|9370	APP|FOS|IL1B|PIK3CG|SOD1|SREBF1|STAT1|ADIPOQ	-7.625	0	69	1	1	-9.33233	52.0746
1	-8.83353	GO:0014074	M1	1	0	GO Biological Processes	19	response to purine-containing compound	19_GO:0050896 response to stimulus	-8.83353	24.2316	13.3962	30238	149	67	8	11.9403	3.96149	351|2353|3553|5294|6647|6720|6772|9370	APP|FOS|IL1B|PIK3CG|SOD1|SREBF1|STAT1|ADIPOQ	-7.15806	0	69	0	0	-9.33233	52.0746
1	-7.29557	GO:0051591	M1	1	0	GO Biological Processes	19	response to cAMP	19_GO:0050896 response to stimulus	-7.29557	30.0876	13.023	30238	90	67	6	8.95522	3.48842	351|2353|5294|6720|6772|9370	APP|FOS|PIK3CG|SREBF1|STAT1|ADIPOQ	-5.7698	0	69	0	0	-9.33233	52.0746
1	-4.58397	GO:1903523	M1	1	0	GO Biological Processes	19	negative regulation of blood circulation	19_GO:0048519 negative regulation of biological process	-4.58397	52.0746	12.2776	30238	26	67	3	4.47761	2.52661	351|5294|7124	APP|PIK3CG|TNF	-3.37046	0	69	0	0	-9.33233	52.0746
1	-3.53161	GO:0071320	M1	1	0	GO Biological Processes	19	cellular response to cAMP	19_GO:0050896 response to stimulus	-3.53161	23.3438	8.02645	30238	58	67	3	4.47761	2.52661	351|5294|9370	APP|PIK3CG|ADIPOQ	-2.41415	0	69	0	0	-9.33233	52.0746
1	-9.27889	GO:0001952	M1	1	0	GO Biological Processes	19	regulation of cell-matrix adhesion	19_GO:0050789 regulation of biological process	-9.27889	27.5611	14.3569	30238	131	67	8	11.9403	3.96149	596|948|2932|3791|5054|5295|5728|6714	BCL2|CD36|GSK3B|KDR|SERPINE1|PIK3R1|PTEN|SRC	-7.57753	0	70	1	1	-9.27889	41.9826
1	-8.67283	GO:0010810	M1	1	0	GO Biological Processes	19	regulation of cell-substrate adhesion	19_GO:0050789 regulation of biological process	-8.67283	17.6601	11.9518	30238	230	67	9	13.4328	4.16604	596|673|948|2932|3791|5054|5295|5728|6714	BCL2|BRAF|CD36|GSK3B|KDR|SERPINE1|PIK3R1|PTEN|SRC	-7.01514	0	70	0	0	-9.27889	41.9826
1	-5.5943	GO:0001953	M1	1	0	GO Biological Processes	19	negative regulation of cell-matrix adhesion	19_GO:0048519 negative regulation of biological process	-5.5943	41.9826	12.673	30238	43	67	4	5.97015	2.8946	5054|5295|5728|6714	SERPINE1|PIK3R1|PTEN|SRC	-4.26176	0	70	0	0	-9.27889	41.9826
1	-4.76768	GO:0010812	M1	1	0	GO Biological Processes	19	negative regulation of cell-substrate adhesion	19_GO:0048519 negative regulation of biological process	-4.76768	26.1631	9.86098	30238	69	67	4	5.97015	2.8946	5054|5295|5728|6714	SERPINE1|PIK3R1|PTEN|SRC	-3.53797	0	70	0	0	-9.27889	41.9826
1	-4.60129	GO:0150116	M1	1	0	GO Biological Processes	19	regulation of cell-substrate junction organization	19_GO:0050789 regulation of biological process	-4.60129	23.7533	9.35909	30238	76	67	4	5.97015	2.8946	3791|5295|5728|6714	KDR|PIK3R1|PTEN|SRC	-3.38633	0	70	0	0	-9.27889	41.9826
1	-4.23901	GO:0031589	M1	1	0	GO Biological Processes	19	cell-substrate adhesion	19_GO:0009987 cellular process	-4.23901	12.1977	7.19915	30238	185	67	5	7.46269	3.21047	596|673|5295|6714|7412	BCL2|BRAF|PIK3R1|SRC|VCAM1	-3.04941	0	70	0	0	-9.27889	41.9826
1	-3.83143	GO:0034446	M1	1	0	GO Biological Processes	19	substrate adhesion-dependent cell spreading	19_GO:0009987 cellular process	-3.83143	29.4335	9.09442	30238	46	67	3	4.47761	2.52661	673|5295|6714	BRAF|PIK3R1|SRC	-2.68315	0	70	0	0	-9.27889	41.9826
1	-3.32784	GO:0051893	M1	1	0	GO Biological Processes	19	regulation of focal adhesion assembly	19_GO:0050789 regulation of biological process	-3.32784	19.9109	7.35683	30238	68	67	3	4.47761	2.52661	3791|5728|6714	KDR|PTEN|SRC	-2.23076	0	70	0	0	-9.27889	41.9826
1	-3.32784	GO:0090109	M1	1	0	GO Biological Processes	19	regulation of cell-substrate junction assembly	19_GO:0050789 regulation of biological process	-3.32784	19.9109	7.35683	30238	68	67	3	4.47761	2.52661	3791|5728|6714	KDR|PTEN|SRC	-2.23076	0	70	0	0	-9.27889	41.9826
1	-2.59463	GO:0042476	M1	1	0	GO Biological Processes	19	odontogenesis	19_GO:0032502 developmental process	-2.59463	11.0979	5.26651	30238	122	67	3	4.47761	2.52661	5054|5465|6714	SERPINE1|PPARA|SRC	-1.54828	0	70	0	0	-9.27889	41.9826
1	-2.4526	GO:0007160	M1	1	0	GO Biological Processes	19	cell-matrix adhesion	19_GO:0009987 cellular process	-2.4526	9.88278	4.91055	30238	137	67	3	4.47761	2.52661	596|6714|7412	BCL2|SRC|VCAM1	-1.41212	0	70	0	0	-9.27889	41.9826
1	-9.20701	GO:0071466	M1	1	0	GO Biological Processes	19	cellular response to xenobiotic stimulus	19_GO:0050896 response to stimulus	-9.20701	20.3091	12.9108	30238	200	67	9	13.4328	4.16604	673|1576|1906|3553|4842|4843|5243|7157|9370	BRAF|CYP3A4|EDN1|IL1B|NOS1|NOS2|ABCB1|TP53|ADIPOQ	-7.50953	0	71	1	1	-9.20701	20.3091
1	-3.86302	GO:0044282	M1	1	0	GO Biological Processes	19	small molecule catabolic process	19_GO:0009987 cellular process	-3.86302	7.62783	5.91951	30238	355	67	6	8.95522	3.48842	1576|4842|4843|7157|7498|9370	CYP3A4|NOS1|NOS2|TP53|XDH|ADIPOQ	-2.70931	0	71	0	0	-9.20701	20.3091
1	-2.46153	GO:0006805	M1	1	0	GO Biological Processes	19	xenobiotic metabolic process	19_GO:0050896 response to stimulus	-2.46153	9.95544	4.93254	30238	136	67	3	4.47761	2.52661	1576|4842|5243	CYP3A4|NOS1|ABCB1	-1.42073	0	71	0	0	-9.20701	20.3091
1	-9.02657	GO:0071402	M1	1	0	GO Biological Processes	19	cellular response to lipoprotein particle stimulus	19_GO:0050896 response to stimulus	-9.02657	57.6145	18.3042	30238	47	67	6	8.95522	3.48842	207|338|351|948|5468|7099	AKT1|APOB|APP|CD36|PPARG|TLR4	-7.33978	0	72	1	1	-9.02657	123.085
1	-7.60358	GO:0055094	M1	1	0	GO Biological Processes	19	response to lipoprotein particle	19_GO:0050896 response to stimulus	-7.60358	57.8607	16.744	30238	39	67	5	7.46269	3.21047	207|351|948|5468|7099	AKT1|APP|CD36|PPARG|TLR4	-6.05963	0	72	0	0	-9.02657	123.085
1	-7.60358	GO:0071404	M1	1	0	GO Biological Processes	19	cellular response to low-density lipoprotein particle stimulus	19_GO:0050896 response to stimulus	-7.60358	57.8607	16.744	30238	39	67	5	7.46269	3.21047	207|351|948|5468|7099	AKT1|APP|CD36|PPARG|TLR4	-6.05963	0	72	0	0	-9.02657	123.085
1	-5.77112	GO:0070391	M1	1	0	GO Biological Processes	19	response to lipoteichoic acid	19_GO:0044419 biological process involved in interspecies interaction between organisms	-5.77112	123.085	19.0842	30238	11	67	3	4.47761	2.52661	948|1432|7099	CD36|MAPK14|TLR4	-4.41913	0	72	0	0	-9.02657	123.085
1	-5.77112	GO:0071223	M1	1	0	GO Biological Processes	19	cellular response to lipoteichoic acid	19_GO:0044419 biological process involved in interspecies interaction between organisms	-5.77112	123.085	19.0842	30238	11	67	3	4.47761	2.52661	948|1432|7099	CD36|MAPK14|TLR4	-4.41913	0	72	0	0	-9.02657	123.085
1	-5.67872	GO:0034121	M1	1	0	GO Biological Processes	19	regulation of toll-like receptor signaling pathway	19_GO:0044419 biological process involved in interspecies interaction between organisms	-5.67872	44.0306	12.9927	30238	41	67	4	5.97015	2.8946	207|351|948|2099	AKT1|APP|CD36|ESR1	-4.33721	0	72	0	0	-9.02657	123.085
1	-5.5943	GO:0032735	M1	1	0	GO Biological Processes	19	positive regulation of interleukin-12 production	19_GO:0048518 positive regulation of biological process	-5.5943	41.9826	12.673	30238	43	67	4	5.97015	2.8946	948|1432|3458|7099	CD36|MAPK14|IFNG|TLR4	-4.26176	0	72	0	0	-9.02657	123.085
1	-5.42957	GO:0140052	M1	1	0	GO Biological Processes	19	cellular response to oxidised low-density lipoprotein particle stimulus	19_GO:0050896 response to stimulus	-5.42957	96.71	16.8794	30238	14	67	3	4.47761	2.52661	207|948|7099	AKT1|CD36|TLR4	-4.11807	0	72	0	0	-9.02657	123.085
1	-4.8978	GO:0032655	M1	1	0	GO Biological Processes	19	regulation of interleukin-12 production	19_GO:0032501 multicellular organismal process	-4.8978	28.2071	10.2676	30238	64	67	4	5.97015	2.8946	948|1432|3458|7099	CD36|MAPK14|IFNG|TLR4	-3.65488	0	72	0	0	-9.02657	123.085
1	-4.35046	GO:0062208	M1	1	0	GO Biological Processes	19	positive regulation of pattern recognition receptor signaling pathway	19_GO:0044419 biological process involved in interspecies interaction between organisms	-4.35046	20.5142	8.63896	30238	88	67	4	5.97015	2.8946	207|948|5599|7099	AKT1|CD36|MAPK8|TLR4	-3.1513	0	72	0	0	-9.02657	123.085
1	-4.26689	GO:1900227	M1	1	0	GO Biological Processes	19	positive regulation of NLRP3 inflammasome complex assembly	19_GO:0044419 biological process involved in interspecies interaction between organisms	-4.26689	41.0285	10.8417	30238	33	67	3	4.47761	2.52661	948|5599|7099	CD36|MAPK8|TLR4	-3.07592	0	72	0	0	-9.02657	123.085
1	-4.22746	GO:0141087	M1	1	0	GO Biological Processes	19	positive regulation of inflammasome-mediated signaling pathway	19_GO:0044419 biological process involved in interspecies interaction between organisms	-4.22746	39.8218	10.6732	30238	34	67	3	4.47761	2.52661	948|5599|7099	CD36|MAPK8|TLR4	-3.03968	0	72	0	0	-9.02657	123.085
1	-3.74938	GO:1900225	M1	1	0	GO Biological Processes	19	regulation of NLRP3 inflammasome complex assembly	19_GO:0044419 biological process involved in interspecies interaction between organisms	-3.74938	27.6314	8.79185	30238	49	67	3	4.47761	2.52661	948|5599|7099	CD36|MAPK8|TLR4	-2.61013	0	72	0	0	-9.02657	123.085
1	-3.62368	GO:0141085	M1	1	0	GO Biological Processes	19	regulation of inflammasome-mediated signaling pathway	19_GO:0044419 biological process involved in interspecies interaction between organisms	-3.62368	25.073	8.34353	30238	54	67	3	4.47761	2.52661	948|5599|7099	CD36|MAPK8|TLR4	-2.49724	0	72	0	0	-9.02657	123.085
1	-3.04485	GO:0022600	M1	1	0	GO Biological Processes	19	digestive system process	19_GO:0032501 multicellular organismal process	-3.04485	15.9287	6.49499	30238	85	67	3	4.47761	2.52661	948|5243|7099	CD36|ABCB1|TLR4	-1.97596	0	72	0	0	-9.02657	123.085
1	-3.01557	GO:0010232	M1	1	0	GO Biological Processes	19	vascular transport	19_GO:0051179 localization	-3.01557	15.5625	6.40999	30238	87	67	3	4.47761	2.52661	948|5243|6517	CD36|ABCB1|SLC2A4	-1.94874	0	72	0	0	-9.02657	123.085
1	-3.01557	GO:0150104	M1	1	0	GO Biological Processes	19	transport across blood-brain barrier	19_GO:0051179 localization	-3.01557	15.5625	6.40999	30238	87	67	3	4.47761	2.52661	948|5243|6517	CD36|ABCB1|SLC2A4	-1.94874	0	72	0	0	-9.02657	123.085
1	-2.63569	GO:0007586	M1	1	0	GO Biological Processes	19	digestion	19_GO:0032501 multicellular organismal process	-2.63569	11.4741	5.37206	30238	118	67	3	4.47761	2.52661	948|5243|7099	CD36|ABCB1|TLR4	-1.58803	0	72	0	0	-9.02657	123.085
1	-2.39198	GO:0008037	M1	1	0	GO Biological Processes	19	cell recognition	19_GO:0009987 cellular process	-2.39198	9.40236	4.76272	30238	144	67	3	4.47761	2.52661	351|836|948	APP|CASP3|CD36	-1.35408	0	72	0	0	-9.02657	123.085
1	-8.88076	GO:0006897	M1	1	0	GO Biological Processes	19	endocytosis	19_GO:0051179 localization	-8.88076	10.5365	10.2761	30238	514	67	12	17.9104	4.68446	154|351|948|3458|3576|4843|5294|5594|5595|6622|6714|7099	ADRB2|APP|CD36|IFNG|CXCL8|NOS2|PIK3CG|MAPK1|MAPK3|SNCA|SRC|TLR4	-7.20107	0	73	1	1	-8.88076	58.867
1	-7.33977	GO:0098657	M1	1	0	GO Biological Processes	19	import into cell	19_GO:0051179 localization	-7.33977	7.64938	8.4368	30238	708	67	12	17.9104	4.68446	154|351|948|3458|3576|4843|5294|5594|5595|6622|6714|7099	ADRB2|APP|CD36|IFNG|CXCL8|NOS2|PIK3CG|MAPK1|MAPK3|SNCA|SRC|TLR4	-5.81003	0	73	0	0	-8.88076	58.867
1	-5.03909	GO:0038093	M1	1	0	GO Biological Processes	19	Fc receptor signaling pathway	19_GO:0002376 immune system process	-5.03909	30.5975	10.7236	30238	59	67	4	5.97015	2.8946	3458|4843|5599|6714	IFNG|NOS2|MAPK8|SRC	-3.7788	0	73	0	0	-8.88076	58.867
1	-4.74866	GO:0002433	M1	1	0	GO Biological Processes	19	immune response-regulating cell surface receptor signaling pathway involved in phagocytosis	19_GO:0002376 immune system process	-4.74866	58.867	13.0826	30238	23	67	3	4.47761	2.52661	3458|4843|6714	IFNG|NOS2|SRC	-3.52293	0	73	0	0	-8.88076	58.867
1	-4.74866	GO:0038096	M1	1	0	GO Biological Processes	19	Fc-gamma receptor signaling pathway involved in phagocytosis	19_GO:0002376 immune system process	-4.74866	58.867	13.0826	30238	23	67	3	4.47761	2.52661	3458|4843|6714	IFNG|NOS2|SRC	-3.52293	0	73	0	0	-8.88076	58.867
1	-4.63652	GO:0002431	M1	1	0	GO Biological Processes	19	Fc receptor mediated stimulatory signaling pathway	19_GO:0002376 immune system process	-4.63652	54.1576	12.53	30238	25	67	3	4.47761	2.52661	3458|4843|6714	IFNG|NOS2|SRC	-3.41963	0	73	0	0	-8.88076	58.867
1	-4.50087	GO:0006909	M1	1	0	GO Biological Processes	19	phagocytosis	19_GO:0051179 localization	-4.50087	13.844	7.74822	30238	163	67	5	7.46269	3.21047	948|3458|4843|6714|7099	CD36|IFNG|NOS2|SRC|TLR4	-3.29216	0	73	0	0	-8.88076	58.867
1	-4.15213	GO:0038094	M1	1	0	GO Biological Processes	19	Fc-gamma receptor signaling pathway	19_GO:0002376 immune system process	-4.15213	37.6095	10.3571	30238	36	67	3	4.47761	2.52661	3458|4843|6714	IFNG|NOS2|SRC	-2.97022	0	73	0	0	-8.88076	58.867
1	-8.8102	GO:0009408	M1	1	0	GO Biological Processes	19	response to heat	19_GO:0050896 response to stimulus	-8.8102	33.9698	15.0059	30238	93	67	7	10.4478	3.73691	207|2475|3162|4137|4842|5566|6647	AKT1|MTOR|HMOX1|MAPT|NOS1|PRKACA|SOD1	-7.14028	0	74	1	1	-8.8102	33.9698
1	-8.48305	GO:0009266	M1	1	0	GO Biological Processes	19	response to temperature stimulus	19_GO:0050896 response to stimulus	-8.48305	21.8819	12.6746	30238	165	67	8	11.9403	3.96149	154|207|2475|3162|4137|4842|5566|6647	ADRB2|AKT1|MTOR|HMOX1|MAPT|NOS1|PRKACA|SOD1	-6.83856	0	74	0	0	-8.8102	33.9698
1	-4.53486	GO:0140962	M1	1	0	GO Biological Processes	19	multicellular organismal-level chemical homeostasis	19_GO:0042592 homeostatic process	-4.53486	22.8513	9.1642	30238	79	67	4	5.97015	2.8946	2034|3162|3791|5566	EPAS1|HMOX1|KDR|PRKACA	-3.32423	0	74	0	0	-8.8102	33.9698
1	-3.62368	GO:0034605	M1	1	0	GO Biological Processes	19	cellular response to heat	19_GO:0050896 response to stimulus	-3.62368	25.073	8.34353	30238	54	67	3	4.47761	2.52661	3162|4137|5566	HMOX1|MAPT|PRKACA	-2.49724	0	74	0	0	-8.8102	33.9698
1	-8.70607	GO:0042593	M1	1	0	GO Biological Processes	19	glucose homeostasis	19_GO:0042592 homeostatic process	-8.70607	17.815	12.01	30238	228	67	9	13.4328	4.16604	207|3383|5295|5468|5566|5595|6517|6774|9370	AKT1|ICAM1|PIK3R1|PPARG|PRKACA|MAPK3|SLC2A4|STAT3|ADIPOQ	-7.0457	0	75	1	1	-8.70607	96.71
1	-8.68941	GO:0033500	M1	1	0	GO Biological Processes	19	carbohydrate homeostasis	19_GO:0042592 homeostatic process	-8.68941	17.7372	11.9808	30238	229	67	9	13.4328	4.16604	207|3383|5295|5468|5566|5595|6517|6774|9370	AKT1|ICAM1|PIK3R1|PPARG|PRKACA|MAPK3|SLC2A4|STAT3|ADIPOQ	-7.03038	0	75	0	0	-8.70607	96.71
1	-5.42957	GO:0035655	M1	1	0	GO Biological Processes	19	interleukin-18-mediated signaling pathway	19_GO:0050896 response to stimulus	-5.42957	96.71	16.8794	30238	14	67	3	4.47761	2.52661	207|836|5295	AKT1|CASP3|PIK3R1	-4.11807	0	75	0	0	-8.70607	96.71
1	-5.42957	GO:0071351	M1	1	0	GO Biological Processes	19	cellular response to interleukin-18	19_GO:0050896 response to stimulus	-5.42957	96.71	16.8794	30238	14	67	3	4.47761	2.52661	207|836|5295	AKT1|CASP3|PIK3R1	-4.11807	0	75	0	0	-8.70607	96.71
1	-5.24386	GO:0070673	M1	1	0	GO Biological Processes	19	response to interleukin-18	19_GO:0050896 response to stimulus	-5.24386	84.6213	15.7662	30238	16	67	3	4.47761	2.52661	207|836|5295	AKT1|CASP3|PIK3R1	-3.96212	0	75	0	0	-8.70607	96.71
1	-4.08107	GO:0060416	M1	1	0	GO Biological Processes	19	response to growth hormone	19_GO:0050896 response to stimulus	-4.08107	35.63	10.0659	30238	38	67	3	4.47761	2.52661	207|5295|6774	AKT1|PIK3R1|STAT3	-2.90539	0	75	0	0	-8.70607	96.71
1	-3.95054	GO:0034504	M1	1	0	GO Biological Processes	19	protein localization to nucleus	19_GO:0051179 localization	-3.95054	10.5942	6.6217	30238	213	67	5	7.46269	3.21047	207|4193|5295|6774|7157	AKT1|MDM2|PIK3R1|STAT3|TP53	-2.78963	0	75	0	0	-8.70607	96.71
1	-3.73201	GO:0006606	M1	1	0	GO Biological Processes	19	protein import into nucleus	19_GO:0051179 localization	-3.73201	14.2146	7.03242	30238	127	67	4	5.97015	2.8946	207|5295|6774|7157	AKT1|PIK3R1|STAT3|TP53	-2.59356	0	75	0	0	-8.70607	96.71
1	-3.65519	GO:0051170	M1	1	0	GO Biological Processes	19	import into nucleus	19_GO:0051179 localization	-3.65519	13.5733	6.84808	30238	133	67	4	5.97015	2.8946	207|5295|6774|7157	AKT1|PIK3R1|STAT3|TP53	-2.52519	0	75	0	0	-8.70607	96.71
1	-3.55626	GO:0006913	M1	1	0	GO Biological Processes	19	nucleocytoplasmic transport	19_GO:0051179 localization	-3.55626	8.71261	5.87428	30238	259	67	5	7.46269	3.21047	207|5295|5566|6774|7157	AKT1|PIK3R1|PRKACA|STAT3|TP53	-2.43569	0	75	0	0	-8.70607	96.71
1	-3.54856	GO:0051169	M1	1	0	GO Biological Processes	19	nuclear transport	19_GO:0051179 localization	-3.54856	8.6791	5.86014	30238	260	67	5	7.46269	3.21047	207|5295|5566|6774|7157	AKT1|PIK3R1|PRKACA|STAT3|TP53	-2.42994	0	75	0	0	-8.70607	96.71
1	-2.90515	GO:1905897	M1	1	0	GO Biological Processes	19	regulation of response to endoplasmic reticulum stress	19_GO:0050896 response to stimulus	-2.90515	14.252	6.09624	30238	95	67	3	4.47761	2.52661	207|351|5295	AKT1|APP|PIK3R1	-1.84514	0	75	0	0	-8.70607	96.71
1	-2.03519	GO:0006886	M1	1	0	GO Biological Processes	19	intracellular protein transport	19_GO:0051179 localization	-2.03519	3.89735	3.31722	30238	579	67	5	7.46269	3.21047	207|5295|5566|6774|7157	AKT1|PIK3R1|PRKACA|STAT3|TP53	-1.00903	0	75	0	0	-8.70607	96.71
1	-2.01499	GO:0072594	M1	1	0	GO Biological Processes	19	establishment of protein localization to organelle	19_GO:0051179 localization	-2.01499	4.81401	3.50221	30238	375	67	4	5.97015	2.8946	207|5295|6774|7157	AKT1|PIK3R1|STAT3|TP53	-0.989142	0	75	0	0	-8.70607	96.71
1	-8.65632	GO:1901654	M1	1	0	GO Biological Processes	19	response to ketone	19_GO:0050896 response to stimulus	-8.65632	17.5836	11.923	30238	231	67	9	13.4328	4.16604	142|207|1906|2353|2908|5243|5578|6714|6720	PARP1|AKT1|EDN1|FOS|NR3C1|ABCB1|PRKCA|SRC|SREBF1	-6.99997	0	76	1	1	-8.65632	67.697
1	-8.0507	GO:0050878	M1	1	0	GO Biological Processes	19	regulation of body fluid levels	19_GO:0065007 biological regulation	-8.0507	12.1977	10.2126	30238	370	67	10	14.9254	4.35337	948|1432|1906|5054|5243|5294|5465|5566|6714|7498	CD36|MAPK14|EDN1|SERPINE1|ABCB1|PIK3CG|PPARA|PRKACA|SRC|XDH	-6.45765	0	76	0	0	-8.65632	67.697
1	-5.91043	GO:0032570	M1	1	0	GO Biological Processes	19	response to progesterone	19_GO:0050896 response to stimulus	-5.91043	50.1459	13.9038	30238	36	67	4	5.97015	2.8946	2353|5243|6714|6720	FOS|ABCB1|SRC|SREBF1	-4.54223	0	76	0	0	-8.65632	67.697
1	-5.16156	GO:1901655	M1	1	0	GO Biological Processes	19	cellular response to ketone	19_GO:0050896 response to stimulus	-5.16156	18.9627	9.25205	30238	119	67	5	7.46269	3.21047	207|2353|2908|5243|6714	AKT1|FOS|NR3C1|ABCB1|SRC	-3.88869	0	76	0	0	-8.65632	67.697
1	-4.9379	GO:0033762	M1	1	0	GO Biological Processes	19	response to glucagon	19_GO:0050896 response to stimulus	-4.9379	67.697	14.0605	30238	20	67	3	4.47761	2.52661	5243|5566|6720	ABCB1|PRKACA|SREBF1	-3.69188	0	76	0	0	-8.65632	67.697
1	-4.5567	GO:0007589	M1	1	0	GO Biological Processes	19	body fluid secretion	19_GO:0051179 localization	-4.5567	23.1443	9.22795	30238	78	67	4	5.97015	2.8946	1906|5243|5465|7498	EDN1|ABCB1|PPARA|XDH	-3.34464	0	76	0	0	-8.65632	67.697
1	-3.98151	GO:0007595	M1	1	0	GO Biological Processes	19	lactation	19_GO:0051179 localization	-3.98151	33.0229	9.66903	30238	41	67	3	4.47761	2.52661	5243|5465|7498	ABCB1|PPARA|XDH	-2.81717	0	76	0	0	-8.65632	67.697
1	-3.88931	GO:0071548	M1	1	0	GO Biological Processes	19	response to dexamethasone	19_GO:0050896 response to stimulus	-3.88931	30.7714	9.31272	30238	44	67	3	4.47761	2.52661	1906|2908|5243	EDN1|NR3C1|ABCB1	-2.73307	0	76	0	0	-8.65632	67.697
1	-3.57679	GO:0071385	M1	1	0	GO Biological Processes	19	cellular response to glucocorticoid stimulus	19_GO:0050896 response to stimulus	-3.57679	24.1775	8.18085	30238	56	67	3	4.47761	2.52661	1906|2908|5243	EDN1|NR3C1|ABCB1	-2.45427	0	76	0	0	-8.65632	67.697
1	-3.36596	GO:0071384	M1	1	0	GO Biological Processes	19	cellular response to corticosteroid stimulus	19_GO:0050896 response to stimulus	-3.36596	20.5142	7.47883	30238	66	67	3	4.47761	2.52661	1906|2908|5243	EDN1|NR3C1|ABCB1	-2.2648	0	76	0	0	-8.65632	67.697
1	-2.73383	GO:0009914	M1	1	0	GO Biological Processes	19	hormone transport	19_GO:0051179 localization	-2.73383	12.4215	5.62931	30238	109	67	3	4.47761	2.52661	1906|5243|6720	EDN1|ABCB1|SREBF1	-1.68187	0	76	0	0	-8.65632	67.697
1	-2.31073	GO:0042886	M1	1	0	GO Biological Processes	19	amide transport	19_GO:0051179 localization	-2.31073	8.79182	4.56818	30238	154	67	3	4.47761	2.52661	1906|5243|6720	EDN1|ABCB1|SREBF1	-1.27636	0	76	0	0	-8.65632	67.697
1	-8.61844	GO:0050848	M1	1	0	GO Biological Processes	19	regulation of calcium-mediated signaling	19_GO:0050896 response to stimulus	-8.61844	31.9111	14.5171	30238	99	67	7	10.4478	3.73691	351|1906|2475|2932|4137|5566|7124	APP|EDN1|MTOR|GSK3B|MAPT|PRKACA|TNF	-6.96476	0	77	1	1	-8.61844	31.9111
1	-8.32981	GO:0019725	M1	1	0	GO Biological Processes	19	cellular homeostasis	19_GO:0042592 homeostatic process	-8.32981	8.26349	9.22931	30238	710	67	13	19.403	4.83121	351|596|1906|2034|3162|3383|4842|4843|5295|5566|5594|5595|6647	APP|BCL2|EDN1|EPAS1|HMOX1|ICAM1|NOS1|NOS2|PIK3R1|PRKACA|MAPK1|MAPK3|SOD1	-6.70065	0	77	0	0	-8.61844	31.9111
1	-8.26238	GO:0019722	M1	1	0	GO Biological Processes	19	calcium-mediated signaling	19_GO:0050896 response to stimulus	-8.26238	20.5142	12.2352	30238	176	67	8	11.9403	3.96149	351|1906|2475|3576|4842|5566|7124|7852	APP|EDN1|MTOR|CXCL8|NOS1|PRKACA|TNF|CXCR4	-6.64437	0	77	0	0	-8.61844	31.9111
1	-7.65834	GO:0021700	M1	1	0	GO Biological Processes	19	developmental maturation	19_GO:0032502 developmental process	-7.65834	13.4944	10.2661	30238	301	67	9	13.4328	4.16604	351|596|1906|2034|3791|4313|5468|5566|5728	APP|BCL2|EDN1|EPAS1|KDR|MMP2|PPARG|PRKACA|PTEN	-6.10816	0	77	0	0	-8.61844	31.9111
1	-7.15254	GO:0055082	M1	1	0	GO Biological Processes	19	intracellular chemical homeostasis	19_GO:0042592 homeostatic process	-7.15254	8.38589	8.55249	30238	592	67	11	16.4179	4.52562	351|596|1906|2034|3162|3383|5295|5566|5594|5595|6647	APP|BCL2|EDN1|EPAS1|HMOX1|ICAM1|PIK3R1|PRKACA|MAPK1|MAPK3|SOD1	-5.64423	0	77	0	0	-8.61844	31.9111
1	-7.09125	GO:0071695	M1	1	0	GO Biological Processes	19	anatomical structure maturation	19_GO:0032502 developmental process	-7.09125	14.5	10.0801	30238	249	67	8	11.9403	3.96149	351|596|1906|2034|3791|4313|5468|5566	APP|BCL2|EDN1|EPAS1|KDR|MMP2|PPARG|PRKACA	-5.5957	0	77	0	0	-8.61844	31.9111
1	-6.70829	GO:0055080	M1	1	0	GO Biological Processes	19	monoatomic cation homeostasis	19_GO:0042592 homeostatic process	-6.70829	8.76337	8.37374	30238	515	67	10	14.9254	4.35337	351|596|1906|2034|3162|3791|5566|5594|5595|6647	APP|BCL2|EDN1|EPAS1|HMOX1|KDR|PRKACA|MAPK1|MAPK3|SOD1	-5.25018	0	77	0	0	-8.61844	31.9111
1	-6.62396	GO:0050801	M1	1	0	GO Biological Processes	19	monoatomic ion homeostasis	19_GO:0042592 homeostatic process	-6.62396	8.5801	8.26445	30238	526	67	10	14.9254	4.35337	351|596|1906|2034|3162|3791|5566|5594|5595|6647	APP|BCL2|EDN1|EPAS1|HMOX1|KDR|PRKACA|MAPK1|MAPK3|SOD1	-5.17919	0	77	0	0	-8.61844	31.9111
1	-6.52354	GO:0048469	M1	1	0	GO Biological Processes	19	cell maturation	19_GO:0032502 developmental process	-6.52354	15.8753	9.92117	30238	199	67	7	10.4478	3.73691	351|596|1906|2034|3791|5468|5566	APP|BCL2|EDN1|EPAS1|KDR|PPARG|PRKACA	-5.0933	0	77	0	0	-8.61844	31.9111
1	-5.28692	GO:0030003	M1	1	0	GO Biological Processes	19	intracellular monoatomic cation homeostasis	19_GO:0042592 homeostatic process	-5.28692	8.33835	7.24786	30238	433	67	8	11.9403	3.96149	351|596|1906|3162|5566|5594|5595|6647	APP|BCL2|EDN1|HMOX1|PRKACA|MAPK1|MAPK3|SOD1	-3.99893	0	77	0	0	-8.61844	31.9111
1	-5.22167	GO:0006873	M1	1	0	GO Biological Processes	19	intracellular monoatomic ion homeostasis	19_GO:0042592 homeostatic process	-5.22167	8.16857	7.15445	30238	442	67	8	11.9403	3.96149	351|596|1906|3162|5566|5594|5595|6647	APP|BCL2|EDN1|HMOX1|PRKACA|MAPK1|MAPK3|SOD1	-3.94274	0	77	0	0	-8.61844	31.9111
1	-5.19314	GO:0098771	M1	1	0	GO Biological Processes	19	inorganic ion homeostasis	19_GO:0042592 homeostatic process	-5.19314	8.09531	7.11379	30238	446	67	8	11.9403	3.96149	351|596|1906|2034|3162|3791|5566|6647	APP|BCL2|EDN1|EPAS1|HMOX1|KDR|PRKACA|SOD1	-3.91756	0	77	0	0	-8.61844	31.9111
1	-5.03909	GO:0050850	M1	1	0	GO Biological Processes	19	positive regulation of calcium-mediated signaling	19_GO:0048518 positive regulation of biological process	-5.03909	30.5975	10.7236	30238	59	67	4	5.97015	2.8946	351|1906|5566|7124	APP|EDN1|PRKACA|TNF	-3.7788	0	77	0	0	-8.61844	31.9111
1	-4.27481	GO:0007193	M1	1	0	GO Biological Processes	19	adenylate cyclase-inhibiting G protein-coupled receptor signaling pathway	19_GO:0050896 response to stimulus	-4.27481	19.6223	8.42995	30238	92	67	4	5.97015	2.8946	351|1906|5566|7852	APP|EDN1|PRKACA|CXCR4	-3.08247	0	77	0	0	-8.61844	31.9111
1	-3.56398	GO:0007188	M1	1	0	GO Biological Processes	19	adenylate cyclase-modulating G protein-coupled receptor signaling pathway	19_GO:0050896 response to stimulus	-3.56398	8.74638	5.8885	30238	258	67	5	7.46269	3.21047	154|351|1906|5566|7852	ADRB2|APP|EDN1|PRKACA|CXCR4	-2.44264	0	77	0	0	-8.61844	31.9111
1	-3.19464	GO:0007189	M1	1	0	GO Biological Processes	19	adenylate cyclase-activating G protein-coupled receptor signaling pathway	19_GO:0050896 response to stimulus	-3.19464	10.2571	5.80411	30238	176	67	4	5.97015	2.8946	154|351|5566|7852	ADRB2|APP|PRKACA|CXCR4	-2.10919	0	77	0	0	-8.61844	31.9111
1	-8.49731	GO:0046620	M1	1	0	GO Biological Processes	19	regulation of organ growth	19_GO:0040007 growth	-8.49731	30.6718	14.2147	30238	103	67	7	10.4478	3.73691	207|1432|1906|3481|5465|5728|6647	AKT1|MAPK14|EDN1|IGF2|PPARA|PTEN|SOD1	-6.85021	0	78	1	1	-8.49731	52.0746
1	-5.60475	GO:0048639	M1	1	0	GO Biological Processes	19	positive regulation of developmental growth	19_GO:0040007 growth	-5.60475	15.5625	9.07821	30238	174	67	6	8.95522	3.48842	207|596|1432|1906|3481|4137	AKT1|BCL2|MAPK14|EDN1|IGF2|MAPT	-4.26838	0	78	0	0	-8.49731	52.0746
1	-5.19357	GO:0046622	M1	1	0	GO Biological Processes	19	positive regulation of organ growth	19_GO:0040007 growth	-5.19357	33.4306	11.2402	30238	54	67	4	5.97015	2.8946	207|1432|1906|3481	AKT1|MAPK14|EDN1|IGF2	-3.91756	0	78	0	0	-8.49731	52.0746
1	-4.58397	GO:0035994	M1	1	0	GO Biological Processes	19	response to muscle stretch	19_GO:0050896 response to stimulus	-4.58397	52.0746	12.2776	30238	26	67	3	4.47761	2.52661	1432|1906|2353	MAPK14|EDN1|FOS	-3.37046	0	78	0	0	-8.49731	52.0746
1	-3.47834	GO:0001649	M1	1	0	GO Biological Processes	19	osteoblast differentiation	19_GO:0032502 developmental process	-3.47834	12.1977	6.43515	30238	148	67	4	5.97015	2.8946	207|1432|3481|5728	AKT1|MAPK14|IGF2|PTEN	-2.36587	0	78	0	0	-8.49731	52.0746
1	-3.32784	GO:0055021	M1	1	0	GO Biological Processes	19	regulation of cardiac muscle tissue growth	19_GO:0040007 growth	-3.32784	19.9109	7.35683	30238	68	67	3	4.47761	2.52661	1432|1906|5465	MAPK14|EDN1|PPARA	-2.23076	0	78	0	0	-8.49731	52.0746
1	-3.2202	GO:0060420	M1	1	0	GO Biological Processes	19	regulation of heart growth	19_GO:0040007 growth	-3.2202	18.2965	7.02007	30238	74	67	3	4.47761	2.52661	1432|1906|5465	MAPK14|EDN1|PPARA	-2.13296	0	78	0	0	-8.49731	52.0746
1	-2.12394	GO:0051216	M1	1	0	GO Biological Processes	19	cartilage development	19_GO:0032502 developmental process	-2.12394	7.52189	4.13563	30238	180	67	3	4.47761	2.52661	1432|1906|5595	MAPK14|EDN1|MAPK3	-1.09464	0	78	0	0	-8.49731	52.0746
1	-8.44179	GO:0008277	M1	1	0	GO Biological Processes	19	regulation of G protein-coupled receptor signaling pathway	19_GO:0050896 response to stimulus	-8.44179	21.6198	12.5916	30238	167	67	8	11.9403	3.96149	154|351|1906|3576|4842|5054|5578|6622	ADRB2|APP|EDN1|CXCL8|NOS1|SERPINE1|PRKCA|SNCA	-6.80119	0	79	1	1	-8.44179	41.0285
1	-5.55363	GO:0045745	M1	1	0	GO Biological Processes	19	positive regulation of G protein-coupled receptor signaling pathway	19_GO:0048518 positive regulation of biological process	-5.55363	41.0285	12.5212	30238	44	67	4	5.97015	2.8946	351|1906|4842|5578	APP|EDN1|NOS1|PRKCA	-4.22425	0	79	0	0	-8.44179	41.0285
1	-4.14141	GO:0043270	M1	1	0	GO Biological Processes	19	positive regulation of monoatomic ion transport	19_GO:0051179 localization	-4.14141	11.6318	7.00068	30238	194	67	5	7.46269	3.21047	207|1906|3458|4842|6622	AKT1|EDN1|IFNG|NOS1|SNCA	-2.95995	0	79	0	0	-8.44179	41.0285
1	-3.75847	GO:1904064	M1	1	0	GO Biological Processes	19	positive regulation of cation transmembrane transport	19_GO:0051179 localization	-3.75847	14.442	7.09667	30238	125	67	4	5.97015	2.8946	1906|3458|4842|6622	EDN1|IFNG|NOS1|SNCA	-2.61637	0	79	0	0	-8.44179	41.0285
1	-3.68038	GO:0034767	M1	1	0	GO Biological Processes	19	positive regulation of monoatomic ion transmembrane transport	19_GO:0051179 localization	-3.68038	13.7806	6.90818	30238	131	67	4	5.97015	2.8946	1906|3458|4842|6622	EDN1|IFNG|NOS1|SNCA	-2.54557	0	79	0	0	-8.44179	41.0285
1	-3.07915	GO:0017157	M1	1	0	GO Biological Processes	19	regulation of exocytosis	19_GO:0051179 localization	-3.07915	9.55161	5.55745	30238	189	67	4	5.97015	2.8946	673|3458|5578|6622	BRAF|IFNG|PRKCA|SNCA	-2.00644	0	79	0	0	-8.44179	41.0285
1	-3.04485	GO:0045921	M1	1	0	GO Biological Processes	19	positive regulation of exocytosis	19_GO:0051179 localization	-3.04485	15.9287	6.49499	30238	85	67	3	4.47761	2.52661	3458|5578|6622	IFNG|PRKCA|SNCA	-1.97596	0	79	0	0	-8.44179	41.0285
1	-8.43696	GO:0097190	M1	1	0	GO Biological Processes	19	apoptotic signaling pathway	19_GO:0050896 response to stimulus	-8.43696	13.3921	10.7802	30238	337	67	10	14.9254	4.35337	596|836|2932|3458|3553|3558|5295|5578|7124|7157	BCL2|CASP3|GSK3B|IFNG|IL1B|IL2|PIK3R1|PRKCA|TNF|TP53	-6.80021	0	80	1	1	-8.43696	50.1459
1	-8.1094	GO:0097191	M1	1	0	GO Biological Processes	19	extrinsic apoptotic signaling pathway	19_GO:0050896 response to stimulus	-8.1094	27.0017	13.2792	30238	117	67	7	10.4478	3.73691	596|2932|3458|3553|3558|5295|7124	BCL2|GSK3B|IFNG|IL1B|IL2|PIK3R1|TNF	-6.51054	0	80	0	0	-8.43696	50.1459
1	-7.97355	GO:0007005	M1	1	0	GO Biological Processes	19	mitochondrion organization	19_GO:0009987 cellular process	-7.97355	11.9712	10.1014	30238	377	67	10	14.9254	4.35337	142|207|596|1906|2034|2932|5566|6622|6774|7157	PARP1|AKT1|BCL2|EDN1|EPAS1|GSK3B|PRKACA|SNCA|STAT3|TP53	-6.38851	0	80	0	0	-8.43696	50.1459
1	-6.1535	GO:0090559	M1	1	0	GO Biological Processes	19	regulation of membrane permeability	19_GO:0065007 biological regulation	-6.1535	30.0876	11.8854	30238	75	67	5	7.46269	3.21047	596|2475|2932|6774|7157	BCL2|MTOR|GSK3B|STAT3|TP53	-4.76342	0	80	0	0	-8.43696	50.1459
1	-5.91043	GO:0097192	M1	1	0	GO Biological Processes	19	extrinsic apoptotic signaling pathway in absence of ligand	19_GO:0050896 response to stimulus	-5.91043	50.1459	13.9038	30238	36	67	4	5.97015	2.8946	596|2932|3553|3558	BCL2|GSK3B|IL1B|IL2	-4.54223	0	80	0	0	-8.43696	50.1459
1	-5.81389	GO:0038034	M1	1	0	GO Biological Processes	19	signal transduction in absence of ligand	19_GO:0050896 response to stimulus	-5.81389	47.5067	13.5181	30238	38	67	4	5.97015	2.8946	596|2932|3553|3558	BCL2|GSK3B|IL1B|IL2	-4.45589	0	80	0	0	-8.43696	50.1459
1	-5.17946	GO:0007006	M1	1	0	GO Biological Processes	19	mitochondrial membrane organization	19_GO:0009987 cellular process	-5.17946	19.1235	9.29536	30238	118	67	5	7.46269	3.21047	596|2932|6622|6774|7157	BCL2|GSK3B|SNCA|STAT3|TP53	-3.90554	0	80	0	0	-8.43696	50.1459
1	-5.03909	GO:0046902	M1	1	0	GO Biological Processes	19	regulation of mitochondrial membrane permeability	19_GO:0051179 localization	-5.03909	30.5975	10.7236	30238	59	67	4	5.97015	2.8946	596|2932|6774|7157	BCL2|GSK3B|STAT3|TP53	-3.7788	0	80	0	0	-8.43696	50.1459
1	-3.81279	GO:0006839	M1	1	0	GO Biological Processes	19	mitochondrial transport	19_GO:0051179 localization	-3.81279	14.9195	7.22971	30238	121	67	4	5.97015	2.8946	596|2932|6774|7157	BCL2|GSK3B|STAT3|TP53	-2.66616	0	80	0	0	-8.43696	50.1459
1	-3.42548	GO:0002931	M1	1	0	GO Biological Processes	19	response to ischemia	19_GO:0050896 response to stimulus	-3.42548	21.4911	7.67227	30238	63	67	3	4.47761	2.52661	596|6774|7157	BCL2|STAT3|TP53	-2.31794	0	80	0	0	-8.43696	50.1459
1	-2.31859	GO:0044772	M1	1	0	GO Biological Processes	19	mitotic cell cycle phase transition	19_GO:0009987 cellular process	-2.31859	8.84928	4.58683	30238	153	67	3	4.47761	2.52661	596|2932|5243	BCL2|GSK3B|ABCB1	-1.2839	0	80	0	0	-8.43696	50.1459
1	-2.23318	GO:1903047	M1	1	0	GO Biological Processes	19	mitotic cell cycle process	19_GO:0009987 cellular process	-2.23318	4.35631	3.6309	30238	518	67	5	7.46269	3.21047	596|2932|5243|5578|7157	BCL2|GSK3B|ABCB1|PRKCA|TP53	-1.19912	0	80	0	0	-8.43696	50.1459
1	-2.22776	GO:0044770	M1	1	0	GO Biological Processes	19	cell cycle phase transition	19_GO:0009987 cellular process	-2.22776	8.2057	4.37363	30238	165	67	3	4.47761	2.52661	596|2932|5243	BCL2|GSK3B|ABCB1	-1.19403	0	80	0	0	-8.43696	50.1459
1	-2.0054	GO:0045664	M1	1	0	GO Biological Processes	19	regulation of neuron differentiation	19_GO:0032502 developmental process	-2.0054	6.80372	3.87081	30238	199	67	3	4.47761	2.52661	351|596|2932	APP|BCL2|GSK3B	-0.980496	0	80	0	0	-8.43696	50.1459
1	-8.37988	GO:0043269	M1	1	0	GO Biological Processes	19	regulation of monoatomic ion transport	19_GO:0051179 localization	-8.37988	11.0567	10.1172	30238	449	67	11	16.4179	4.52562	154|207|596|1906|3458|4318|4842|5243|5294|5566|6622	ADRB2|AKT1|BCL2|EDN1|IFNG|MMP9|NOS1|ABCB1|PIK3CG|PRKACA|SNCA	-6.74568	0	81	1	1	-8.37988	16.9243
1	-6.60843	GO:1904062	M1	1	0	GO Biological Processes	19	regulation of monoatomic cation transmembrane transport	19_GO:0051179 localization	-6.60843	12.5365	9.27007	30238	288	67	8	11.9403	3.96149	596|1906|3458|4318|4842|5294|5566|6622	BCL2|EDN1|IFNG|MMP9|NOS1|PIK3CG|PRKACA|SNCA	-5.16611	0	81	0	0	-8.37988	16.9243
1	-6.28277	GO:0034765	M1	1	0	GO Biological Processes	19	regulation of monoatomic ion transmembrane transport	19_GO:0051179 localization	-6.28277	11.3538	8.7467	30238	318	67	8	11.9403	3.96149	596|1906|3458|4318|4842|5294|5566|6622	BCL2|EDN1|IFNG|MMP9|NOS1|PIK3CG|PRKACA|SNCA	-4.87572	0	81	0	0	-8.37988	16.9243
1	-5.72998	GO:0010959	M1	1	0	GO Biological Processes	19	regulation of metal ion transport	19_GO:0051179 localization	-5.72998	9.57694	7.89701	30238	377	67	8	11.9403	3.96149	154|207|596|3458|4842|5294|5566|6622	ADRB2|AKT1|BCL2|IFNG|NOS1|PIK3CG|PRKACA|SNCA	-4.38522	0	81	0	0	-8.37988	16.9243
1	-4.56568	GO:1903169	M1	1	0	GO Biological Processes	19	regulation of calcium ion transmembrane transport	19_GO:0051179 localization	-4.56568	14.2821	7.88801	30238	158	67	5	7.46269	3.21047	596|4842|5294|5566|6622	BCL2|NOS1|PIK3CG|PRKACA|SNCA	-3.35265	0	81	0	0	-8.37988	16.9243
1	-3.70901	GO:0051924	M1	1	0	GO Biological Processes	19	regulation of calcium ion transport	19_GO:0051179 localization	-3.70901	9.40236	6.15847	30238	240	67	5	7.46269	3.21047	596|4842|5294|5566|6622	BCL2|NOS1|PIK3CG|PRKACA|SNCA	-2.57219	0	81	0	0	-8.37988	16.9243
1	-3.12139	GO:1904063	M1	1	0	GO Biological Processes	19	negative regulation of cation transmembrane transport	19_GO:0051179 localization	-3.12139	16.9243	6.7207	30238	80	67	3	4.47761	2.52661	596|4318|4842	BCL2|MMP9|NOS1	-2.04693	0	81	0	0	-8.37988	16.9243
1	-3.04485	GO:0034766	M1	1	0	GO Biological Processes	19	negative regulation of monoatomic ion transmembrane transport	19_GO:0051179 localization	-3.04485	15.9287	6.49499	30238	85	67	3	4.47761	2.52661	596|4318|4842	BCL2|MMP9|NOS1	-1.97596	0	81	0	0	-8.37988	16.9243
1	-3.01557	GO:0055117	M1	1	0	GO Biological Processes	19	regulation of cardiac muscle contraction	19_GO:0032501 multicellular organismal process	-3.01557	15.5625	6.40999	30238	87	67	3	4.47761	2.52661	4842|5294|5566	NOS1|PIK3CG|PRKACA	-1.94874	0	81	0	0	-8.37988	16.9243
1	-2.75682	GO:0006942	M1	1	0	GO Biological Processes	19	regulation of striated muscle contraction	19_GO:0032501 multicellular organismal process	-2.75682	12.6536	5.69061	30238	107	67	3	4.47761	2.52661	4842|5294|5566	NOS1|PIK3CG|PRKACA	-1.70453	0	81	0	0	-8.37988	16.9243
1	-2.66749	GO:0043271	M1	1	0	GO Biological Processes	19	negative regulation of monoatomic ion transport	19_GO:0051179 localization	-2.66749	11.7734	5.45462	30238	115	67	3	4.47761	2.52661	596|4318|4842	BCL2|MMP9|NOS1	-1.61917	0	81	0	0	-8.37988	16.9243
1	-8.28174	GO:1990000	M1	1	0	GO Biological Processes	19	amyloid fibril formation	19_GO:0009987 cellular process	-8.28174	77.8127	19.5018	30238	29	67	5	7.46269	3.21047	351|948|4137|4193|6622	APP|CD36|MAPT|MDM2|SNCA	-6.66005	0	82	1	1	-8.28174	77.8127
1	-6.12187	GO:0090322	M1	1	0	GO Biological Processes	19	regulation of superoxide metabolic process	19_GO:0050789 regulation of biological process	-6.12187	56.4142	14.7795	30238	32	67	4	5.97015	2.8946	351|948|4137|6647	APP|CD36|MAPT|SOD1	-4.73539	0	82	0	0	-8.28174	77.8127
1	-5.29367	GO:1990090	M1	1	0	GO Biological Processes	19	cellular response to nerve growth factor stimulus	19_GO:0050896 response to stimulus	-5.29367	35.3971	11.5854	30238	51	67	4	5.97015	2.8946	142|207|351|4137	PARP1|AKT1|APP|MAPT	-4.00511	0	82	0	0	-8.28174	77.8127
1	-5.19357	GO:1990089	M1	1	0	GO Biological Processes	19	response to nerve growth factor	19_GO:0050896 response to stimulus	-5.19357	33.4306	11.2402	30238	54	67	4	5.97015	2.8946	142|207|351|4137	PARP1|AKT1|APP|MAPT	-3.91756	0	82	0	0	-8.28174	77.8127
1	-4.9379	GO:0032930	M1	1	0	GO Biological Processes	19	positive regulation of superoxide anion generation	19_GO:0048518 positive regulation of biological process	-4.9379	67.697	14.0605	30238	20	67	3	4.47761	2.52661	351|4137|6647	APP|MAPT|SOD1	-3.69188	0	82	0	0	-8.28174	77.8127
1	-4.9379	GO:0051580	M1	1	0	GO Biological Processes	19	regulation of neurotransmitter uptake	19_GO:0051179 localization	-4.9379	67.697	14.0605	30238	20	67	3	4.47761	2.52661	351|4842|6622	APP|NOS1|SNCA	-3.69188	0	82	0	0	-8.28174	77.8127
1	-4.80866	GO:0032928	M1	1	0	GO Biological Processes	19	regulation of superoxide anion generation	19_GO:0050789 regulation of biological process	-4.80866	61.5427	13.3865	30238	22	67	3	4.47761	2.52661	351|4137|6647	APP|MAPT|SOD1	-3.57695	0	82	0	0	-8.28174	77.8127
1	-4.48293	GO:0097435	M1	1	0	GO Biological Processes	19	supramolecular fiber organization	19_GO:0009987 cellular process	-4.48293	6.44733	6.13158	30238	560	67	8	11.9403	3.96149	351|596|673|948|4137|4193|6622|6714	APP|BCL2|BRAF|CD36|MAPT|MDM2|SNCA|SRC	-3.27564	0	82	0	0	-8.28174	77.8127
1	-4.09443	GO:0050807	M1	1	0	GO Biological Processes	19	regulation of synapse organization	19_GO:0050789 regulation of biological process	-4.09443	8.40957	6.29913	30238	322	67	6	8.95522	3.48842	207|351|1432|5578|6622|7124	AKT1|APP|MAPK14|PRKCA|SNCA|TNF	-2.91698	0	82	0	0	-8.28174	77.8127
1	-4.0432	GO:0050803	M1	1	0	GO Biological Processes	19	regulation of synapse structure or activity	19_GO:0065007 biological regulation	-4.0432	8.23064	6.21421	30238	329	67	6	8.95522	3.48842	207|351|1432|5578|6622|7124	AKT1|APP|MAPK14|PRKCA|SNCA|TNF	-2.87148	0	82	0	0	-8.28174	77.8127
1	-4.01382	GO:0046688	M1	1	0	GO Biological Processes	19	response to copper ion	19_GO:0050896 response to stimulus	-4.01382	33.8485	9.79644	30238	40	67	3	4.47761	2.52661	351|6622|6647	APP|SNCA|SOD1	-2.84559	0	82	0	0	-8.28174	77.8127
1	-4.00351	GO:0051588	M1	1	0	GO Biological Processes	19	regulation of neurotransmitter transport	19_GO:0051179 localization	-4.00351	16.7153	7.70987	30238	108	67	4	5.97015	2.8946	351|673|4842|6622	APP|BRAF|NOS1|SNCA	-2.83658	0	82	0	0	-8.28174	77.8127
1	-3.96012	GO:0007626	M1	1	0	GO Biological Processes	19	locomotory behavior	19_GO:0032501 multicellular organismal process	-3.96012	10.6442	6.64044	30238	212	67	5	7.46269	3.21047	351|5728|6622|6647|7054	APP|PTEN|SNCA|SOD1|TH	-2.79835	0	82	0	0	-8.28174	77.8127
1	-3.38124	GO:0030534	M1	1	0	GO Biological Processes	19	adult behavior	19_GO:0032501 multicellular organismal process	-3.38124	11.4984	6.21498	30238	157	67	4	5.97015	2.8946	351|5465|5728|6622	APP|PPARA|PTEN|SNCA	-2.27896	0	82	0	0	-8.28174	77.8127
1	-3.12139	GO:0008088	M1	1	0	GO Biological Processes	19	axo-dendritic transport	19_GO:0051179 localization	-3.12139	16.9243	6.7207	30238	80	67	3	4.47761	2.52661	351|4137|6647	APP|MAPT|SOD1	-2.04693	0	82	0	0	-8.28174	77.8127
1	-2.84104	GO:0051262	M1	1	0	GO Biological Processes	19	protein tetramerization	19_GO:0009987 cellular process	-2.84104	13.5394	5.91877	30238	100	67	3	4.47761	2.52661	351|6622|7157	APP|SNCA|TP53	-1.78408	0	82	0	0	-8.28174	77.8127
1	-2.48497	GO:0051259	M1	1	0	GO Biological Processes	19	protein complex oligomerization	19_GO:0009987 cellular process	-2.48497	6.56456	4.36834	30238	275	67	4	5.97015	2.8946	351|4137|6622|7157	APP|MAPT|SNCA|TP53	-1.4432	0	82	0	0	-8.28174	77.8127
1	-2.15745	GO:0010970	M1	1	0	GO Biological Processes	19	transport along microtubule	19_GO:0051179 localization	-2.15745	7.7368	4.21181	30238	175	67	3	4.47761	2.52661	351|4137|6647	APP|MAPT|SOD1	-1.12689	0	82	0	0	-8.28174	77.8127
1	-2.11736	GO:0051963	M1	1	0	GO Biological Processes	19	regulation of synapse assembly	19_GO:0032502 developmental process	-2.11736	7.48033	4.12074	30238	181	67	3	4.47761	2.52661	351|5578|6622	APP|PRKCA|SNCA	-1.08869	0	82	0	0	-8.28174	77.8127
1	-8.20473	GO:1903034	M1	1	0	GO Biological Processes	19	regulation of response to wounding	19_GO:0050896 response to stimulus	-8.20473	20.1704	12.1222	30238	179	67	8	11.9403	3.96149	673|948|1906|2475|5054|5728|6774|7124	BRAF|CD36|EDN1|MTOR|SERPINE1|PTEN|STAT3|TNF	-6.59521	0	83	1	1	-8.20473	24.7295
1	-6.17333	GO:0061041	M1	1	0	GO Biological Processes	19	regulation of wound healing	19_GO:0050896 response to stimulus	-6.17333	19.4812	10.2914	30238	139	67	6	8.95522	3.48842	948|1906|2475|5054|5728|7124	CD36|EDN1|MTOR|SERPINE1|PTEN|TNF	-4.7818	0	83	0	0	-8.20473	24.7295
1	-5.59765	GO:1903035	M1	1	0	GO Biological Processes	19	negative regulation of response to wounding	19_GO:0048519 negative regulation of biological process	-5.59765	23.2636	10.3494	30238	97	67	5	7.46269	3.21047	1906|5054|5728|6774|7124	EDN1|SERPINE1|PTEN|STAT3|TNF	-4.26256	0	83	0	0	-8.20473	24.7295
1	-4.67054	GO:0061045	M1	1	0	GO Biological Processes	19	negative regulation of wound healing	19_GO:0048519 negative regulation of biological process	-4.67054	24.7295	9.56556	30238	73	67	4	5.97015	2.8946	1906|5054|5728|7124	EDN1|SERPINE1|PTEN|TNF	-3.45072	0	83	0	0	-8.20473	24.7295
1	-4.60129	GO:1903036	M1	1	0	GO Biological Processes	19	positive regulation of response to wounding	19_GO:0048518 positive regulation of biological process	-4.60129	23.7533	9.35909	30238	76	67	4	5.97015	2.8946	673|948|2475|5054	BRAF|CD36|MTOR|SERPINE1	-3.38633	0	83	0	0	-8.20473	24.7295
1	-3.38548	GO:0090303	M1	1	0	GO Biological Processes	19	positive regulation of wound healing	19_GO:0048518 positive regulation of biological process	-3.38548	20.8299	7.54187	30238	65	67	3	4.47761	2.52661	948|2475|5054	CD36|MTOR|SERPINE1	-2.28245	0	83	0	0	-8.20473	24.7295
1	-3.29089	GO:0030193	M1	1	0	GO Biological Processes	19	regulation of blood coagulation	19_GO:0032501 multicellular organismal process	-3.29089	19.342	7.23993	30238	70	67	3	4.47761	2.52661	948|1906|5054	CD36|EDN1|SERPINE1	-2.19637	0	83	0	0	-8.20473	24.7295
1	-3.25503	GO:1900046	M1	1	0	GO Biological Processes	19	regulation of hemostasis	19_GO:0050789 regulation of biological process	-3.25503	18.8047	7.12778	30238	72	67	3	4.47761	2.52661	948|1906|5054	CD36|EDN1|SERPINE1	-2.16307	0	83	0	0	-8.20473	24.7295
1	-3.18635	GO:0050818	M1	1	0	GO Biological Processes	19	regulation of coagulation	19_GO:0032501 multicellular organismal process	-3.18635	17.815	6.91649	30238	76	67	3	4.47761	2.52661	948|1906|5054	CD36|EDN1|SERPINE1	-2.10305	0	83	0	0	-8.20473	24.7295
1	-8.13544	GO:0042752	M1	1	0	GO Biological Processes	19	regulation of circadian rhythm	19_GO:0048511 rhythmic process	-8.13544	27.2344	13.3405	30238	116	67	7	10.4478	3.73691	142|2475|2932|5465|5468|5599|7157	PARP1|MTOR|GSK3B|PPARA|PPARG|MAPK8|TP53	-6.53187	0	84	1	1	-8.13544	46.2886
1	-5.88205	GO:0034103	M1	1	0	GO Biological Processes	19	regulation of tissue remodeling	19_GO:0032501 multicellular organismal process	-5.88205	26.5478	11.115	30238	85	67	5	7.46269	3.21047	3558|5468|5578|6714|7157	IL2|PPARG|PRKCA|SRC|TP53	-4.51728	0	84	0	0	-8.13544	46.2886
1	-5.76761	GO:0034391	M1	1	0	GO Biological Processes	19	regulation of smooth muscle cell apoptotic process	19_GO:0050789 regulation of biological process	-5.76761	46.2886	13.3363	30238	39	67	4	5.97015	2.8946	1906|2099|3458|5468	EDN1|ESR1|IFNG|PPARG	-4.41695	0	84	0	0	-8.13544	46.2886
1	-5.71137	GO:0010660	M1	1	0	GO Biological Processes	19	regulation of muscle cell apoptotic process	19_GO:0050789 regulation of biological process	-5.71137	24.5279	10.6506	30238	92	67	5	7.46269	3.21047	1906|2099|3458|5468|7157	EDN1|ESR1|IFNG|PPARG|TP53	-4.36857	0	84	0	0	-8.13544	46.2886
1	-4.18923	GO:0010661	M1	1	0	GO Biological Processes	19	positive regulation of muscle cell apoptotic process	19_GO:0048518 positive regulation of biological process	-4.18923	38.684	10.5118	30238	35	67	3	4.47761	2.52661	3458|5468|7157	IFNG|PPARG|TP53	-3.00417	0	84	0	0	-8.13544	46.2886
1	-3.67265	GO:0090287	M1	1	0	GO Biological Processes	19	regulation of cellular response to growth factor stimulus	19_GO:0050896 response to stimulus	-3.67265	7.03346	5.61454	30238	385	67	6	8.95522	3.48842	3553|3565|3791|5465|5468|7157	IL1B|IL4|KDR|PPARA|PPARG|TP53	-2.54083	0	84	0	0	-8.13544	46.2886
1	-3.12251	GO:1903844	M1	1	0	GO Biological Processes	19	regulation of cellular response to transforming growth factor beta stimulus	19_GO:0050896 response to stimulus	-3.12251	9.81116	5.64941	30238	184	67	4	5.97015	2.8946	3565|5465|5468|7157	IL4|PPARA|PPARG|TP53	-2.04693	0	84	0	0	-8.13544	46.2886
1	-3.07304	GO:0090092	M1	1	0	GO Biological Processes	19	regulation of transmembrane receptor protein serine/threonine kinase signaling pathway	19_GO:0050896 response to stimulus	-3.07304	6.81742	5.01499	30238	331	67	5	7.46269	3.21047	142|3791|5465|5468|7157	PARP1|KDR|PPARA|PPARG|TP53	-2.00102	0	84	0	0	-8.13544	46.2886
1	-2.49799	GO:0030512	M1	1	0	GO Biological Processes	19	negative regulation of transforming growth factor beta receptor signaling pathway	19_GO:0048519 negative regulation of biological process	-2.49799	10.2571	5.02283	30238	132	67	3	4.47761	2.52661	5465|5468|7157	PPARA|PPARG|TP53	-1.45492	0	84	0	0	-8.13544	46.2886
1	-2.11736	GO:0017015	M1	1	0	GO Biological Processes	19	regulation of transforming growth factor beta receptor signaling pathway	19_GO:0050896 response to stimulus	-2.11736	7.48033	4.12074	30238	181	67	3	4.47761	2.52661	5465|5468|7157	PPARA|PPARG|TP53	-1.08869	0	84	0	0	-8.13544	46.2886
1	-8.07339	GO:2000351	M1	1	0	GO Biological Processes	19	regulation of endothelial cell apoptotic process	19_GO:0050789 regulation of biological process	-8.07339	40.4161	15.2205	30238	67	67	6	8.95522	3.48842	673|3383|3565|3791|5054|7124	BRAF|ICAM1|IL4|KDR|SERPINE1|TNF	-6.47687	0	85	1	1	-8.07339	60.9883
1	-7.72295	GO:2000352	M1	1	0	GO Biological Processes	19	negative regulation of endothelial cell apoptotic process	19_GO:0048519 negative regulation of biological process	-7.72295	60.9883	17.2056	30238	37	67	5	7.46269	3.21047	673|3383|3565|3791|5054	BRAF|ICAM1|IL4|KDR|SERPINE1	-6.16453	0	85	0	0	-8.07339	60.9883
1	-5.04055	GO:0048259	M1	1	0	GO Biological Processes	19	regulation of receptor-mediated endocytosis	19_GO:0051179 localization	-5.04055	17.9093	8.96297	30238	126	67	5	7.46269	3.21047	351|3565|4193|5054|9370	APP|IL4|MDM2|SERPINE1|ADIPOQ	-3.7788	0	85	0	0	-8.07339	60.9883
1	-3.62368	GO:0048260	M1	1	0	GO Biological Processes	19	positive regulation of receptor-mediated endocytosis	19_GO:0051179 localization	-3.62368	25.073	8.34353	30238	54	67	3	4.47761	2.52661	351|3565|5054	APP|IL4|SERPINE1	-2.49724	0	85	0	0	-8.07339	60.9883
1	-8.05461	GO:0046209	M1	1	0	GO Biological Processes	19	nitric oxide metabolic process	19_GO:0009987 cellular process	-8.05461	70.5177	18.5411	30238	32	67	5	7.46269	3.21047	207|4842|4843|5465|7099	AKT1|NOS1|NOS2|PPARA|TLR4	-6.46041	0	86	1	1	-8.05461	78.4893
1	-7.91566	GO:2001057	M1	1	0	GO Biological Processes	19	reactive nitrogen species metabolic process	19_GO:0009987 cellular process	-7.91566	66.3696	17.9719	30238	34	67	5	7.46269	3.21047	207|4842|4843|5465|7099	AKT1|NOS1|NOS2|PPARA|TLR4	-6.33849	0	86	0	0	-8.05461	78.4893
1	-6.72399	GO:0006809	M1	1	0	GO Biological Processes	19	nitric oxide biosynthetic process	19_GO:0009987 cellular process	-6.72399	78.4893	17.5189	30238	23	67	4	5.97015	2.8946	207|4842|4843|7099	AKT1|NOS1|NOS2|TLR4	-5.26502	0	86	0	0	-8.05461	78.4893
1	-4.87164	GO:0007263	M1	1	0	GO Biological Processes	19	nitric oxide mediated signal transduction	19_GO:0050896 response to stimulus	-4.87164	64.4733	13.7116	30238	21	67	3	4.47761	2.52661	948|4842|4843	CD36|NOS1|NOS2	-3.63008	0	86	0	0	-8.05461	78.4893
1	-3.38548	GO:0098900	M1	1	0	GO Biological Processes	19	regulation of action potential	19_GO:0050789 regulation of biological process	-3.38548	20.8299	7.54187	30238	65	67	3	4.47761	2.52661	948|4842|7124	CD36|NOS1|TNF	-2.28245	0	86	0	0	-8.05461	78.4893
1	-3.18635	GO:0002028	M1	1	0	GO Biological Processes	19	regulation of sodium ion transport	19_GO:0051179 localization	-3.18635	17.815	6.91649	30238	76	67	3	4.47761	2.52661	154|207|4842	ADRB2|AKT1|NOS1	-2.10305	0	86	0	0	-8.05461	78.4893
1	-2.19204	GO:0170039	M1	1	0	GO Biological Processes	19	proteinogenic amino acid metabolic process	19_GO:0009987 cellular process	-2.19204	7.96435	4.29106	30238	170	67	3	4.47761	2.52661	4842|4843|7054	NOS1|NOS2|TH	-1.15989	0	86	0	0	-8.05461	78.4893
1	-2.18503	GO:0170033	M1	1	0	GO Biological Processes	19	L-amino acid metabolic process	19_GO:0009987 cellular process	-2.18503	7.91778	4.27496	30238	171	67	3	4.47761	2.52661	4842|4843|7054	NOS1|NOS2|TH	-1.1532	0	86	0	0	-8.05461	78.4893
1	-2.0054	GO:1901605	M1	1	0	GO Biological Processes	19	alpha-amino acid metabolic process	19_GO:0009987 cellular process	-2.0054	6.80372	3.87081	30238	199	67	3	4.47761	2.52661	4842|4843|7054	NOS1|NOS2|TH	-0.980496	0	86	0	0	-8.05461	78.4893
1	-8.03774	GO:0009743	M1	1	0	GO Biological Processes	19	response to carbohydrate	19_GO:0050896 response to stimulus	-8.03774	19.2048	11.7993	30238	188	67	8	11.9403	3.96149	836|3383|3553|5465|5566|6720|7124|9370	CASP3|ICAM1|IL1B|PPARA|PRKACA|SREBF1|TNF|ADIPOQ	-6.44585	0	87	1	1	-8.03774	20.2512
1	-7.24413	GO:0009746	M1	1	0	GO Biological Processes	19	response to hexose	19_GO:0050896 response to stimulus	-7.24413	20.2512	11.36	30238	156	67	7	10.4478	3.73691	836|3383|5465|5566|6720|7124|9370	CASP3|ICAM1|PPARA|PRKACA|SREBF1|TNF|ADIPOQ	-5.72523	0	87	0	0	-8.03774	20.2512
1	-7.11339	GO:0034284	M1	1	0	GO Biological Processes	19	response to monosaccharide	19_GO:0050896 response to stimulus	-7.11339	19.3816	11.0888	30238	163	67	7	10.4478	3.73691	836|3383|5465|5566|6720|7124|9370	CASP3|ICAM1|PPARA|PRKACA|SREBF1|TNF|ADIPOQ	-5.61168	0	87	0	0	-8.03774	20.2512
1	-4.67408	GO:0009749	M1	1	0	GO Biological Processes	19	response to glucose	19_GO:0050896 response to stimulus	-4.67408	15.0438	8.1254	30238	150	67	5	7.46269	3.21047	836|3383|5566|6720|9370	CASP3|ICAM1|PRKACA|SREBF1|ADIPOQ	-3.45377	0	87	0	0	-8.03774	20.2512
1	-2.94536	GO:0071331	M1	1	0	GO Biological Processes	19	cellular response to hexose stimulus	19_GO:0050896 response to stimulus	-2.94536	14.7167	6.20929	30238	92	67	3	4.47761	2.52661	3383|5465|5566	ICAM1|PPARA|PRKACA	-1.88161	0	87	0	0	-8.03774	20.2512
1	-2.9184	GO:0071326	M1	1	0	GO Biological Processes	19	cellular response to monosaccharide stimulus	19_GO:0050896 response to stimulus	-2.9184	14.4036	6.13335	30238	94	67	3	4.47761	2.52661	3383|5465|5566	ICAM1|PPARA|PRKACA	-1.8567	0	87	0	0	-8.03774	20.2512
1	-2.8042	GO:0071322	M1	1	0	GO Biological Processes	19	cellular response to carbohydrate stimulus	19_GO:0050896 response to stimulus	-2.8042	13.1451	5.81828	30238	103	67	3	4.47761	2.52661	3383|5465|5566	ICAM1|PPARA|PRKACA	-1.74891	0	87	0	0	-8.03774	20.2512
1	-2.67828	GO:0001678	M1	1	0	GO Biological Processes	19	intracellular glucose homeostasis	19_GO:0042592 homeostatic process	-2.67828	11.8767	5.48282	30238	114	67	3	4.47761	2.52661	3383|5295|5566	ICAM1|PIK3R1|PRKACA	-1.62892	0	87	0	0	-8.03774	20.2512
1	-8.03268	GO:0010821	M1	1	0	GO Biological Processes	19	regulation of mitochondrion organization	19_GO:0050789 regulation of biological process	-8.03268	26.3266	13.0999	30238	120	67	7	10.4478	3.73691	207|2932|3791|4137|4318|5468|7157	AKT1|GSK3B|KDR|MAPT|MMP9|PPARG|TP53	-6.44423	0	88	1	1	-8.03268	30.0876
1	-3.86003	GO:0090199	M1	1	0	GO Biological Processes	19	regulation of release of cytochrome c from mitochondria	19_GO:0050896 response to stimulus	-3.86003	30.0876	9.20179	30238	45	67	3	4.47761	2.52661	207|4318|7157	AKT1|MMP9|TP53	-2.70716	0	88	0	0	-8.03268	30.0876
1	-7.9571	GO:0097006	M1	1	0	GO Biological Processes	19	regulation of plasma lipoprotein particle levels	19_GO:0050789 regulation of biological process	-7.9571	38.684	14.8746	30238	70	67	6	8.95522	3.48842	338|948|3162|4353|5566|9370	APOB|CD36|HMOX1|MPO|PRKACA|ADIPOQ	-6.3777	0	89	1	1	-7.9571	100.292
1	-7.18183	GO:0034383	M1	1	0	GO Biological Processes	19	low-density lipoprotein particle clearance	19_GO:0032501 multicellular organismal process	-7.18183	100.292	19.857	30238	18	67	4	5.97015	2.8946	338|948|3162|9370	APOB|CD36|HMOX1|ADIPOQ	-5.67161	0	89	0	0	-7.9571	100.292
1	-6.17914	GO:0034381	M1	1	0	GO Biological Processes	19	plasma lipoprotein particle clearance	19_GO:0032501 multicellular organismal process	-6.17914	58.234	15.0243	30238	31	67	4	5.97015	2.8946	338|948|3162|9370	APOB|CD36|HMOX1|ADIPOQ	-4.78615	0	89	0	0	-7.9571	100.292
1	-3.67244	GO:0071827	M1	1	0	GO Biological Processes	19	plasma lipoprotein particle organization	19_GO:0032501 multicellular organismal process	-3.67244	26.0373	8.51527	30238	52	67	3	4.47761	2.52661	338|4353|5566	APOB|MPO|PRKACA	-2.54083	0	89	0	0	-7.9571	100.292
1	-3.60001	GO:0071825	M1	1	0	GO Biological Processes	19	protein-lipid complex organization	19_GO:0009987 cellular process	-3.60001	24.6171	8.26111	30238	55	67	3	4.47761	2.52661	338|4353|5566	APOB|MPO|PRKACA	-2.47435	0	89	0	0	-7.9571	100.292
1	-2.15745	GO:0015850	M1	1	0	GO Biological Processes	19	organic hydroxy compound transport	19_GO:0051179 localization	-2.15745	7.7368	4.21181	30238	175	67	3	4.47761	2.52661	338|948|6622	APOB|CD36|SNCA	-1.12689	0	89	0	0	-7.9571	100.292
1	-7.80669	GO:0019752	M1	1	0	GO Biological Processes	19	carboxylic acid metabolic process	19_GO:0009987 cellular process	-7.80669	7.46447	8.65364	30238	786	67	13	19.403	4.83121	207|948|1432|1576|4842|4843|5465|5468|5743|6622|7054|7157|9370	AKT1|CD36|MAPK14|CYP3A4|NOS1|NOS2|PPARA|PPARG|PTGS2|SNCA|TH|TP53|ADIPOQ	-6.23943	0	90	1	1	-7.80669	25.073
1	-6.11271	GO:0006631	M1	1	0	GO Biological Processes	19	fatty acid metabolic process	19_GO:0009987 cellular process	-6.11271	10.7776	8.48029	30238	335	67	8	11.9403	3.96149	948|1432|1576|5465|5468|5743|6622|9370	CD36|MAPK14|CYP3A4|PPARA|PPARG|PTGS2|SNCA|ADIPOQ	-4.72695	0	90	0	0	-7.80669	25.073
1	-6.01368	GO:0045598	M1	1	0	GO Biological Processes	19	regulation of fat cell differentiation	19_GO:0032502 developmental process	-6.01368	18.2965	9.94007	30238	148	67	6	8.95522	3.48842	207|1432|5468|5743|7124|9370	AKT1|MAPK14|PPARG|PTGS2|TNF|ADIPOQ	-4.63886	0	90	0	0	-7.80669	25.073
1	-5.67801	GO:0032787	M1	1	0	GO Biological Processes	19	monocarboxylic acid metabolic process	19_GO:0009987 cellular process	-5.67801	7.84135	7.40107	30238	518	67	9	13.4328	4.16604	948|1432|1576|5465|5468|5743|6622|7157|9370	CD36|MAPK14|CYP3A4|PPARA|PPARG|PTGS2|SNCA|TP53|ADIPOQ	-4.33714	0	90	0	0	-7.80669	25.073
1	-4.69429	GO:0045600	M1	1	0	GO Biological Processes	19	positive regulation of fat cell differentiation	19_GO:0032502 developmental process	-4.69429	25.073	9.63716	30238	72	67	4	5.97015	2.8946	207|1432|5468|5743	AKT1|MAPK14|PPARG|PTGS2	-3.47251	0	90	0	0	-7.80669	25.073
1	-4.22031	GO:0015908	M1	1	0	GO Biological Processes	19	fatty acid transport	19_GO:0051179 localization	-4.22031	19.0027	8.28166	30238	95	67	4	5.97015	2.8946	948|4843|5468|5743	CD36|NOS2|PPARG|PTGS2	-3.03299	0	90	0	0	-7.80669	25.073
1	-3.86967	GO:0006869	M1	1	0	GO Biological Processes	19	lipid transport	19_GO:0051179 localization	-3.86967	7.64938	5.93028	30238	354	67	6	8.95522	3.48842	338|948|4843|5243|5468|5743	APOB|CD36|NOS2|ABCB1|PPARG|PTGS2	-2.71428	0	90	0	0	-7.80669	25.073
1	-3.86302	GO:0010876	M1	1	0	GO Biological Processes	19	lipid localization	19_GO:0051179 localization	-3.86302	7.62783	5.91951	30238	355	67	6	8.95522	3.48842	338|948|4843|5243|5468|5743	APOB|CD36|NOS2|ABCB1|PPARG|PTGS2	-2.70931	0	90	0	0	-7.80669	25.073
1	-3.49835	GO:0015711	M1	1	0	GO Biological Processes	19	organic anion transport	19_GO:0051179 localization	-3.49835	6.52501	5.34064	30238	415	67	6	8.95522	3.48842	948|4843|5243|5468|5743|6517	CD36|NOS2|ABCB1|PPARG|PTGS2|SLC2A4	-2.38396	0	90	0	0	-7.80669	25.073
1	-3.42363	GO:0015718	M1	1	0	GO Biological Processes	19	monocarboxylic acid transport	19_GO:0051179 localization	-3.42363	11.799	6.31056	30238	153	67	4	5.97015	2.8946	948|4843|5468|5743	CD36|NOS2|PPARG|PTGS2	-2.31685	0	90	0	0	-7.80669	25.073
1	-3.23264	GO:0046942	M1	1	0	GO Biological Processes	19	carboxylic acid transport	19_GO:0051179 localization	-3.23264	7.39858	5.29262	30238	305	67	5	7.46269	3.21047	948|4843|5243|5468|5743	CD36|NOS2|ABCB1|PPARG|PTGS2	-2.14251	0	90	0	0	-7.80669	25.073
1	-3.22623	GO:0015849	M1	1	0	GO Biological Processes	19	organic acid transport	19_GO:0051179 localization	-3.22623	7.3744	5.28134	30238	306	67	5	7.46269	3.21047	948|4843|5243|5468|5743	CD36|NOS2|ABCB1|PPARG|PTGS2	-2.13681	0	90	0	0	-7.80669	25.073
1	-7.67109	GO:0051881	M1	1	0	GO Biological Processes	19	regulation of mitochondrial membrane potential	19_GO:0065007 biological regulation	-7.67109	34.7164	14.0503	30238	78	67	6	8.95522	3.48842	142|596|3791|4137|6647|6714	PARP1|BCL2|KDR|MAPT|SOD1|SRC	-6.1167	0	91	1	1	-7.67109	82.057
1	-7.10021	GO:0008585	M1	1	0	GO Biological Processes	19	female gonad development	19_GO:0022414 reproductive process	-7.10021	27.9163	12.5122	30238	97	67	6	8.95522	3.48842	596|836|2099|3791|4313|6647	BCL2|CASP3|ESR1|KDR|MMP2|SOD1	-5.60037	0	91	0	0	-7.67109	82.057
1	-7.036	GO:0048729	M1	1	0	GO Biological Processes	19	tissue morphogenesis	19_GO:0032502 developmental process	-7.036	8.16521	8.4106	30238	608	67	11	16.4179	4.52562	596|836|1906|1956|2099|2908|3791|4193|4313|5566|6714	BCL2|CASP3|EDN1|EGFR|ESR1|NR3C1|KDR|MDM2|MMP2|PRKACA|SRC	-5.54538	0	91	0	0	-7.67109	82.057
1	-6.99516	GO:0046545	M1	1	0	GO Biological Processes	19	development of primary female sexual characteristics	19_GO:0022414 reproductive process	-6.99516	26.8107	12.244	30238	101	67	6	8.95522	3.48842	596|836|2099|3791|4313|6647	BCL2|CASP3|ESR1|KDR|MMP2|SOD1	-5.50907	0	91	0	0	-7.67109	82.057
1	-6.92403	GO:0002009	M1	1	0	GO Biological Processes	19	morphogenesis of an epithelium	19_GO:0032502 developmental process	-6.92403	9.24823	8.65643	30238	488	67	10	14.9254	4.35337	596|836|1906|1956|2099|2908|3791|4313|5566|6714	BCL2|CASP3|EDN1|EGFR|ESR1|NR3C1|KDR|MMP2|PRKACA|SRC	-5.44154	0	91	0	0	-7.67109	82.057
1	-6.80624	GO:0051900	M1	1	0	GO Biological Processes	19	regulation of mitochondrial depolarization	19_GO:0050789 regulation of biological process	-6.80624	82.057	17.9224	30238	22	67	4	5.97015	2.8946	142|596|3791|6714	PARP1|BCL2|KDR|SRC	-5.3413	0	91	0	0	-7.67109	82.057
1	-6.75526	GO:0001541	M1	1	0	GO Biological Processes	19	ovarian follicle development	19_GO:0022414 reproductive process	-6.75526	39.5889	13.7418	30238	57	67	5	7.46269	3.21047	596|2099|3791|4313|6647	BCL2|ESR1|KDR|MMP2|SOD1	-5.29375	0	91	0	0	-7.67109	82.057
1	-6.63697	GO:0046660	M1	1	0	GO Biological Processes	19	female sex differentiation	19_GO:0022414 reproductive process	-6.63697	23.3438	11.362	30238	116	67	6	8.95522	3.48842	596|836|2099|3791|4313|6647	BCL2|CASP3|ESR1|KDR|MMP2|SOD1	-5.19055	0	91	0	0	-7.67109	82.057
1	-6.26226	GO:0060562	M1	1	0	GO Biological Processes	19	epithelial tube morphogenesis	19_GO:0032502 developmental process	-6.26226	11.2828	8.71432	30238	320	67	8	11.9403	3.96149	596|836|1906|2099|2908|3791|5566|6714	BCL2|CASP3|EDN1|ESR1|NR3C1|KDR|PRKACA|SRC	-4.86044	0	91	0	0	-7.67109	82.057
1	-5.73146	GO:0030855	M1	1	0	GO Biological Processes	19	epithelial cell differentiation	19_GO:0032502 developmental process	-5.73146	6.83808	7.14611	30238	660	67	10	14.9254	4.35337	207|836|1906|2034|2099|3383|3791|5468|6647|6714	AKT1|CASP3|EDN1|EPAS1|ESR1|ICAM1|KDR|PPARG|SOD1|SRC	-4.38605	0	91	0	0	-7.67109	82.057
1	-5.27066	GO:0048608	M1	1	0	GO Biological Processes	19	reproductive structure development	19_GO:0022414 reproductive process	-5.27066	10.2905	7.71012	30238	307	67	7	10.4478	3.73691	596|836|2099|3791|4313|6647|6714	BCL2|CASP3|ESR1|KDR|MMP2|SOD1|SRC	-3.98381	0	91	0	0	-7.67109	82.057
1	-5.22627	GO:0003254	M1	1	0	GO Biological Processes	19	regulation of membrane depolarization	19_GO:0050789 regulation of biological process	-5.22627	34.0614	11.3521	30238	53	67	4	5.97015	2.8946	142|596|3791|6714	PARP1|BCL2|KDR|SRC	-3.94622	0	91	0	0	-7.67109	82.057
1	-5.22484	GO:0061458	M1	1	0	GO Biological Processes	19	reproductive system development	19_GO:0032502 developmental process	-5.22484	10.1256	7.63532	30238	312	67	7	10.4478	3.73691	596|836|2099|3791|4313|6647|6714	BCL2|CASP3|ESR1|KDR|MMP2|SOD1|SRC	-3.94535	0	91	0	0	-7.67109	82.057
1	-4.86799	GO:0008406	M1	1	0	GO Biological Processes	19	gonad development	19_GO:0022414 reproductive process	-4.86799	11.5721	7.65056	30238	234	67	6	8.95522	3.48842	596|836|2099|3791|4313|6647	BCL2|CASP3|ESR1|KDR|MMP2|SOD1	-3.62816	0	91	0	0	-7.67109	82.057
1	-4.81606	GO:0045137	M1	1	0	GO Biological Processes	19	development of primary sexual characteristics	19_GO:0022414 reproductive process	-4.81606	11.33	7.55544	30238	239	67	6	8.95522	3.48842	596|836|2099|3791|4313|6647	BCL2|CASP3|ESR1|KDR|MMP2|SOD1	-3.58233	0	91	0	0	-7.67109	82.057
1	-4.75951	GO:0048754	M1	1	0	GO Biological Processes	19	branching morphogenesis of an epithelial tube	19_GO:0032502 developmental process	-4.75951	15.6706	8.31575	30238	144	67	5	7.46269	3.21047	596|1906|2099|3791|6714	BCL2|EDN1|ESR1|KDR|SRC	-3.5308	0	91	0	0	-7.67109	82.057
1	-4.36549	GO:0061138	M1	1	0	GO Biological Processes	19	morphogenesis of a branching epithelium	19_GO:0032502 developmental process	-4.36549	12.9688	7.46127	30238	174	67	5	7.46269	3.21047	596|1906|2099|3791|6714	BCL2|EDN1|ESR1|KDR|SRC	-3.16434	0	91	0	0	-7.67109	82.057
1	-4.35378	GO:0007548	M1	1	0	GO Biological Processes	19	sex differentiation	19_GO:0022414 reproductive process	-4.35378	9.36983	6.73731	30238	289	67	6	8.95522	3.48842	596|836|2099|3791|4313|6647	BCL2|CASP3|ESR1|KDR|MMP2|SOD1	-3.15309	0	91	0	0	-7.67109	82.057
1	-4.25016	GO:0001763	M1	1	0	GO Biological Processes	19	morphogenesis of a branching structure	19_GO:0032502 developmental process	-4.25016	12.264	7.22205	30238	184	67	5	7.46269	3.21047	596|1906|2099|3791|6714	BCL2|EDN1|ESR1|KDR|SRC	-3.06011	0	91	0	0	-7.67109	82.057
1	-4.05867	GO:0002064	M1	1	0	GO Biological Processes	19	epithelial cell development	19_GO:0032502 developmental process	-4.05867	11.1711	6.83495	30238	202	67	5	7.46269	3.21047	2034|2099|3383|3791|6714	EPAS1|ESR1|ICAM1|KDR|SRC	-2.88432	0	91	0	0	-7.67109	82.057
1	-3.80348	GO:0022602	M1	1	0	GO Biological Processes	19	ovulation cycle process	19_GO:0048511 rhythmic process	-3.80348	28.8072	8.99042	30238	47	67	3	4.47761	2.52661	836|2099|4313	CASP3|ESR1|MMP2	-2.65932	0	91	0	0	-7.67109	82.057
1	-3.38548	GO:0042698	M1	1	0	GO Biological Processes	19	ovulation cycle	19_GO:0048511 rhythmic process	-3.38548	20.8299	7.54187	30238	65	67	3	4.47761	2.52661	836|2099|4313	CASP3|ESR1|MMP2	-2.28245	0	91	0	0	-7.67109	82.057
1	-3.38548	GO:0043627	M1	1	0	GO Biological Processes	19	response to estrogen	19_GO:0050896 response to stimulus	-3.38548	20.8299	7.54187	30238	65	67	3	4.47761	2.52661	2099|4193|4313	ESR1|MDM2|MMP2	-2.28245	0	91	0	0	-7.67109	82.057
1	-7.61506	GO:0007178	M1	1	0	GO Biological Processes	19	cell surface receptor protein serine/threonine kinase signaling pathway	19_GO:0050896 response to stimulus	-7.61506	16.9507	11.0088	30238	213	67	8	11.9403	3.96149	142|1432|2353|5468|5595|6714|6774|7157	PARP1|MAPK14|FOS|PPARG|MAPK3|SRC|STAT3|TP53	-6.06696	0	92	1	1	-7.61506	71.26
1	-7.07713	GO:0071560	M1	1	0	GO Biological Processes	19	cellular response to transforming growth factor beta stimulus	19_GO:0050896 response to stimulus	-7.07713	19.1466	11.0144	30238	165	67	7	10.4478	3.73691	142|1906|2353|2908|6714|6774|7157	PARP1|EDN1|FOS|NR3C1|SRC|STAT3|TP53	-5.58559	0	92	0	0	-7.61506	71.26
1	-6.9538	GO:0071559	M1	1	0	GO Biological Processes	19	response to transforming growth factor beta	19_GO:0050896 response to stimulus	-6.9538	18.3674	10.764	30238	172	67	7	10.4478	3.73691	142|1906|2353|2908|6714|6774|7157	PARP1|EDN1|FOS|NR3C1|SRC|STAT3|TP53	-5.47041	0	92	0	0	-7.61506	71.26
1	-6.58321	GO:0141091	M1	1	0	GO Biological Processes	19	transforming growth factor beta receptor superfamily signaling pathway	19_GO:0050896 response to stimulus	-6.58321	16.201	10.0353	30238	195	67	7	10.4478	3.73691	142|2353|5468|5595|6714|6774|7157	PARP1|FOS|PPARG|MAPK3|SRC|STAT3|TP53	-5.14414	0	92	0	0	-7.61506	71.26
1	-5.32873	GO:0007179	M1	1	0	GO Biological Processes	19	transforming growth factor beta receptor signaling pathway	19_GO:0050896 response to stimulus	-5.32873	20.5142	9.66217	30238	110	67	5	7.46269	3.21047	142|2353|6714|6774|7157	PARP1|FOS|SRC|STAT3|TP53	-4.03409	0	92	0	0	-7.61506	71.26
1	-5.30945	GO:0032204	M1	1	0	GO Biological Processes	19	regulation of telomere maintenance	19_GO:0050789 regulation of biological process	-5.30945	20.3294	9.61423	30238	111	67	5	7.46269	3.21047	142|5594|5595|6714|7157	PARP1|MAPK1|MAPK3|SRC|TP53	-4.01744	0	92	0	0	-7.61506	71.26
1	-5.00779	GO:2000641	M1	1	0	GO Biological Processes	19	regulation of early endosome to late endosome transport	19_GO:0051179 localization	-5.00779	71.26	14.4363	30238	19	67	3	4.47761	2.52661	5594|5595|6714	MAPK1|MAPK3|SRC	-3.7518	0	92	0	0	-7.61506	71.26
1	-4.76529	GO:0033044	M1	1	0	GO Biological Processes	19	regulation of chromosome organization	19_GO:0050789 regulation of biological process	-4.76529	11.0979	7.4631	30238	244	67	6	8.95522	3.48842	142|4137|5594|5595|6714|7157	PARP1|MAPT|MAPK1|MAPK3|SRC|TP53	-3.53608	0	92	0	0	-7.61506	71.26
1	-4.04699	GO:0032205	M1	1	0	GO Biological Processes	19	negative regulation of telomere maintenance	19_GO:0048519 negative regulation of biological process	-4.04699	34.7164	9.92863	30238	39	67	3	4.47761	2.52661	142|6714|7157	PARP1|SRC|TP53	-2.87483	0	92	0	0	-7.61506	71.26
1	-3.57013	GO:0051053	M1	1	0	GO Biological Processes	19	negative regulation of DNA metabolic process	19_GO:0048519 negative regulation of biological process	-3.57013	12.8947	6.64752	30238	140	67	4	5.97015	2.8946	142|6714|7157|9370	PARP1|SRC|TP53|ADIPOQ	-2.44801	0	92	0	0	-7.61506	71.26
1	-3.12139	GO:2001251	M1	1	0	GO Biological Processes	19	negative regulation of chromosome organization	19_GO:0048519 negative regulation of biological process	-3.12139	16.9243	6.7207	30238	80	67	3	4.47761	2.52661	142|6714|7157	PARP1|SRC|TP53	-2.04693	0	92	0	0	-7.61506	71.26
1	-7.60358	GO:0023019	M1	1	0	GO Biological Processes	19	signal transduction involved in regulation of gene expression	19_GO:0050896 response to stimulus	-7.60358	57.8607	16.744	30238	39	67	5	7.46269	3.21047	142|1906|5578|6774|7099	PARP1|EDN1|PRKCA|STAT3|TLR4	-6.05963	0	93	1	1	-7.60358	57.8607
1	-6.18272	GO:0010611	M1	1	0	GO Biological Processes	19	regulation of cardiac muscle hypertrophy	19_GO:0032501 multicellular organismal process	-6.18272	30.4942	11.9707	30238	74	67	5	7.46269	3.21047	142|1906|5465|5468|5578	PARP1|EDN1|PPARA|PPARG|PRKCA	-4.78755	0	93	0	0	-7.60358	57.8607
1	-6.09627	GO:0014743	M1	1	0	GO Biological Processes	19	regulation of muscle hypertrophy	19_GO:0032501 multicellular organismal process	-6.09627	29.3061	11.7196	30238	77	67	5	7.46269	3.21047	142|1906|5465|5468|5578	PARP1|EDN1|PPARA|PPARG|PRKCA	-4.71194	0	93	0	0	-7.60358	57.8607
1	-5.86147	GO:0051385	M1	1	0	GO Biological Processes	19	response to mineralocorticoid	19_GO:0050896 response to stimulus	-5.86147	48.7906	13.7071	30238	37	67	4	5.97015	2.8946	142|1906|2353|5578	PARP1|EDN1|FOS|PRKCA	-4.49942	0	93	0	0	-7.60358	57.8607
1	-5.55388	GO:0043502	M1	1	0	GO Biological Processes	19	regulation of muscle adaptation	19_GO:0032501 multicellular organismal process	-5.55388	22.7936	10.2351	30238	99	67	5	7.46269	3.21047	142|1906|5465|5468|5578	PARP1|EDN1|PPARA|PPARG|PRKCA	-4.22425	0	93	0	0	-7.60358	57.8607
1	-4.08107	GO:0010613	M1	1	0	GO Biological Processes	19	positive regulation of cardiac muscle hypertrophy	19_GO:0048518 positive regulation of biological process	-4.08107	35.63	10.0659	30238	38	67	3	4.47761	2.52661	142|1906|5578	PARP1|EDN1|PRKCA	-2.90539	0	93	0	0	-7.60358	57.8607
1	-4.04699	GO:0014742	M1	1	0	GO Biological Processes	19	positive regulation of muscle hypertrophy	19_GO:0048518 positive regulation of biological process	-4.04699	34.7164	9.92863	30238	39	67	3	4.47761	2.52661	142|1906|5578	PARP1|EDN1|PRKCA	-2.87483	0	93	0	0	-7.60358	57.8607
1	-7.34138	GO:0120161	M1	1	0	GO Biological Processes	19	regulation of cold-induced thermogenesis	19_GO:0042592 homeostatic process	-7.34138	20.9218	11.5648	30238	151	67	7	10.4478	3.73691	154|948|2034|3565|7099|7852|9370	ADRB2|CD36|EPAS1|IL4|TLR4|CXCR4|ADIPOQ	-5.81064	0	94	1	1	-7.34138	39.8218
1	-6.96958	GO:0120162	M1	1	0	GO Biological Processes	19	positive regulation of cold-induced thermogenesis	19_GO:0042592 homeostatic process	-6.96958	26.5478	12.1793	30238	102	67	6	8.95522	3.48842	154|948|2034|3565|7852|9370	ADRB2|CD36|EPAS1|IL4|CXCR4|ADIPOQ	-5.48529	0	94	0	0	-7.34138	39.8218
1	-6.5497	GO:1902106	M1	1	0	GO Biological Processes	19	negative regulation of leukocyte differentiation	19_GO:0002376 immune system process	-6.5497	22.5657	11.1546	30238	120	67	6	8.95522	3.48842	2064|3558|3565|5295|7099|9370	ERBB2|IL2|IL4|PIK3R1|TLR4|ADIPOQ	-5.11627	0	94	0	0	-7.34138	39.8218
1	-6.40414	GO:1903707	M1	1	0	GO Biological Processes	19	negative regulation of hemopoiesis	19_GO:0002376 immune system process	-6.40414	21.3219	10.8147	30238	127	67	6	8.95522	3.48842	2064|3558|3565|5295|7099|9370	ERBB2|IL2|IL4|PIK3R1|TLR4|ADIPOQ	-4.9841	0	94	0	0	-7.34138	39.8218
1	-5.09917	GO:0002762	M1	1	0	GO Biological Processes	19	negative regulation of myeloid leukocyte differentiation	19_GO:0002376 immune system process	-5.09917	31.6711	10.9223	30238	57	67	4	5.97015	2.8946	3565|5295|7099|9370	IL4|PIK3R1|TLR4|ADIPOQ	-3.83294	0	94	0	0	-7.34138	39.8218
1	-4.22746	GO:0045671	M1	1	0	GO Biological Processes	19	negative regulation of osteoclast differentiation	19_GO:0002376 immune system process	-4.22746	39.8218	10.6732	30238	34	67	3	4.47761	2.52661	3565|5295|7099	IL4|PIK3R1|TLR4	-3.03968	0	94	0	0	-7.34138	39.8218
1	-4.09993	GO:0045638	M1	1	0	GO Biological Processes	19	negative regulation of myeloid cell differentiation	19_GO:0002376 immune system process	-4.09993	17.6986	7.96065	30238	102	67	4	5.97015	2.8946	3565|5295|7099|9370	IL4|PIK3R1|TLR4|ADIPOQ	-2.92159	0	94	0	0	-7.34138	39.8218
1	-3.10569	GO:0032720	M1	1	0	GO Biological Processes	19	negative regulation of tumor necrosis factor production	19_GO:0048519 negative regulation of biological process	-3.10569	16.7153	6.67396	30238	81	67	3	4.47761	2.52661	3565|7099|9370	IL4|TLR4|ADIPOQ	-2.03158	0	94	0	0	-7.34138	39.8218
1	-3.07488	GO:1903556	M1	1	0	GO Biological Processes	19	negative regulation of tumor necrosis factor superfamily cytokine production	19_GO:0048519 negative regulation of biological process	-3.07488	16.3125	6.58292	30238	83	67	3	4.47761	2.52661	3565|7099|9370	IL4|TLR4|ADIPOQ	-2.00252	0	94	0	0	-7.34138	39.8218
1	-7.28263	GO:2001235	M1	1	0	GO Biological Processes	19	positive regulation of apoptotic signaling pathway	19_GO:0048518 positive regulation of biological process	-7.28263	20.5142	11.4408	30238	154	67	7	10.4478	3.73691	351|4313|5468|6647|7099|7124|7157	APP|MMP2|PPARG|SOD1|TLR4|TNF|TP53	-5.75884	0	95	1	1	-7.28263	58.867
1	-4.74866	GO:0010623	M1	1	0	GO Biological Processes	19	programmed cell death involved in cell development	19_GO:0032502 developmental process	-4.74866	58.867	13.0826	30238	23	67	3	4.47761	2.52661	596|3553|6647	BCL2|IL1B|SOD1	-3.52293	0	95	0	0	-7.28263	58.867
1	-3.55399	GO:0048678	M1	1	0	GO Biological Processes	19	response to axon injury	19_GO:0050896 response to stimulus	-3.55399	23.7533	8.10266	30238	57	67	3	4.47761	2.52661	596|4313|6647	BCL2|MMP2|SOD1	-2.43498	0	95	0	0	-7.28263	58.867
1	-3.32784	GO:2001244	M1	1	0	GO Biological Processes	19	positive regulation of intrinsic apoptotic signaling pathway	19_GO:0048518 positive regulation of biological process	-3.32784	19.9109	7.35683	30238	68	67	3	4.47761	2.52661	4313|6647|7157	MMP2|SOD1|TP53	-2.23076	0	95	0	0	-7.28263	58.867
1	-2.31859	GO:0031099	M1	1	0	GO Biological Processes	19	regeneration	19_GO:0032502 developmental process	-2.31859	8.84928	4.58683	30238	153	67	3	4.47761	2.52661	596|4313|7124	BCL2|MMP2|TNF	-1.2839	0	95	0	0	-7.28263	58.867
1	-7.18183	GO:0043217	M1	1	0	GO Biological Processes	19	myelin maintenance	19_GO:0032502 developmental process	-7.18183	100.292	19.857	30238	18	67	4	5.97015	2.8946	207|5728|6647|7852	AKT1|PTEN|SOD1|CXCR4	-5.67161	0	96	1	1	-7.18183	100.292
1	-3.26073	GO:0007009	M1	1	0	GO Biological Processes	19	plasma membrane organization	19_GO:0009987 cellular process	-3.26073	10.682	5.94785	30238	169	67	4	5.97015	2.8946	207|5728|6647|7852	AKT1|PTEN|SOD1|CXCR4	-2.16768	0	96	0	0	-7.18183	100.292
1	-7.1317	GO:0007204	M1	1	0	GO Biological Processes	19	positive regulation of cytosolic calcium ion concentration	19_GO:0065007 biological regulation	-7.1317	19.5012	11.1265	30238	162	67	7	10.4478	3.73691	596|948|1906|2099|3558|5294|7852	BCL2|CD36|EDN1|ESR1|IL2|PIK3CG|CXCR4	-5.62811	0	97	1	1	-7.1317	19.5012
1	-3.59396	GO:0007200	M1	1	0	GO Biological Processes	19	phospholipase C-activating G protein-coupled receptor signaling pathway	19_GO:0050896 response to stimulus	-3.59396	13.0815	6.70333	30238	138	67	4	5.97015	2.8946	1906|2099|3558|5294	EDN1|ESR1|IL2|PIK3CG	-2.46909	0	97	0	0	-7.1317	19.5012
1	-3.22303	GO:0040007	M1	1	0	GO Biological Processes	19	growth	19_GO:0040007 growth	-3.22303	5.78607	4.91727	30238	468	67	6	8.95522	3.48842	351|596|1906|2099|2475|7157	APP|BCL2|EDN1|ESR1|MTOR|TP53	-2.13434	0	97	0	0	-7.1317	19.5012
1	-3.22303	GO:0048589	M1	1	0	GO Biological Processes	19	developmental growth	19_GO:0040007 growth	-3.22303	5.78607	4.91727	30238	468	67	6	8.95522	3.48842	351|596|1906|2099|2475|7157	APP|BCL2|EDN1|ESR1|MTOR|TP53	-2.13434	0	97	0	0	-7.1317	19.5012
1	-2.9184	GO:0048145	M1	1	0	GO Biological Processes	19	regulation of fibroblast proliferation	19_GO:0050789 regulation of biological process	-2.9184	14.4036	6.13335	30238	94	67	3	4.47761	2.52661	1956|2099|7157	EGFR|ESR1|TP53	-1.8567	0	97	0	0	-7.1317	19.5012
1	-2.36698	GO:0060560	M1	1	0	GO Biological Processes	19	developmental growth involved in morphogenesis	19_GO:0040007 growth	-2.36698	9.21048	4.70241	30238	147	67	3	4.47761	2.52661	351|1906|2099	APP|EDN1|ESR1	-1.33036	0	97	0	0	-7.1317	19.5012
1	-2.34246	GO:0006338	M1	1	0	GO Biological Processes	19	chromatin remodeling	19_GO:0009987 cellular process	-2.34246	3.8684	3.61835	30238	700	67	6	8.95522	3.48842	142|351|2099|3481|5578|7157	PARP1|APP|ESR1|IGF2|PRKCA|TP53	-1.30648	0	97	0	0	-7.1317	19.5012
1	-6.9076	GO:0099536	M1	1	0	GO Biological Processes	19	synaptic signaling	19_GO:0050789 regulation of biological process	-6.9076	9.21048	8.63474	30238	490	67	10	14.9254	4.35337	207|673|2908|2932|4842|5594|5728|6622|6774|7054	AKT1|BRAF|NR3C1|GSK3B|NOS1|MAPK1|PTEN|SNCA|STAT3|TH	-5.42779	0	98	1	1	-6.9076	39.2446
1	-5.47514	GO:0019098	M1	1	0	GO Biological Processes	19	reproductive behavior	19_GO:0022414 reproductive process	-5.47514	39.2446	12.2325	30238	46	67	4	5.97015	2.8946	351|2908|5728|7054	APP|NR3C1|PTEN|TH	-4.15633	0	98	0	0	-6.9076	39.2446
1	-5.3164	GO:0007268	M1	1	0	GO Biological Processes	19	chemical synaptic transmission	19_GO:0050789 regulation of biological process	-5.3164	8.4161	7.29025	30238	429	67	8	11.9403	3.96149	207|673|2908|2932|5594|5728|6622|7054	AKT1|BRAF|NR3C1|GSK3B|MAPK1|PTEN|SNCA|TH	-4.02381	0	98	0	0	-6.9076	39.2446
1	-5.3164	GO:0098916	M1	1	0	GO Biological Processes	19	anterograde trans-synaptic signaling	19_GO:0050789 regulation of biological process	-5.3164	8.4161	7.29025	30238	429	67	8	11.9403	3.96149	207|673|2908|2932|5594|5728|6622|7054	AKT1|BRAF|NR3C1|GSK3B|MAPK1|PTEN|SNCA|TH	-4.02381	0	98	0	0	-6.9076	39.2446
1	-5.15789	GO:0099537	M1	1	0	GO Biological Processes	19	trans-synaptic signaling	19_GO:0050789 regulation of biological process	-5.15789	8.00556	7.06366	30238	451	67	8	11.9403	3.96149	207|673|2908|2932|5594|5728|6622|7054	AKT1|BRAF|NR3C1|GSK3B|MAPK1|PTEN|SNCA|TH	-3.88618	0	98	0	0	-6.9076	39.2446
1	-6.72574	GO:0120035	M1	1	0	GO Biological Processes	19	regulation of plasma membrane bounded cell projection organization	19_GO:0050789 regulation of biological process	-6.72574	7.60252	8.0379	30238	653	67	11	16.4179	4.52562	207|351|673|2475|2932|3383|4137|4193|5295|5728|6714	AKT1|APP|BRAF|MTOR|GSK3B|ICAM1|MAPT|MDM2|PIK3R1|PTEN|SRC	-5.26593	0	99	1	1	-6.72574	96.71
1	-6.60187	GO:0031344	M1	1	0	GO Biological Processes	19	regulation of cell projection organization	19_GO:0050789 regulation of biological process	-6.60187	7.38757	7.89107	30238	672	67	11	16.4179	4.52562	207|351|673|2475|2932|3383|4137|4193|5295|5728|6714	AKT1|APP|BRAF|MTOR|GSK3B|ICAM1|MAPT|MDM2|PIK3R1|PTEN|SRC	-5.16117	0	99	0	0	-6.72574	96.71
1	-5.48536	GO:0051493	M1	1	0	GO Biological Processes	19	regulation of cytoskeleton organization	19_GO:0050789 regulation of biological process	-5.48536	7.42563	7.14676	30238	547	67	9	13.4328	4.16604	673|1906|2475|2932|4137|5295|5594|5595|6622	BRAF|EDN1|MTOR|GSK3B|MAPT|PIK3R1|MAPK1|MAPK3|SNCA	-4.16409	0	99	0	0	-6.72574	96.71
1	-5.42957	GO:0051547	M1	1	0	GO Biological Processes	19	regulation of keratinocyte migration	19_GO:0040011 locomotion	-5.42957	96.71	16.8794	30238	14	67	3	4.47761	2.52661	2475|4318|5728	MTOR|MMP9|PTEN	-4.11807	0	99	0	0	-6.72574	96.71
1	-5.40017	GO:1900181	M1	1	0	GO Biological Processes	19	negative regulation of protein localization to nucleus	19_GO:0051179 localization	-5.40017	37.6095	11.9617	30238	48	67	4	5.97015	2.8946	351|948|2475|2932	APP|CD36|MTOR|GSK3B	-4.09287	0	99	0	0	-6.72574	96.71
1	-5.24386	GO:1900034	M1	1	0	GO Biological Processes	19	regulation of cellular response to heat	19_GO:0050896 response to stimulus	-5.24386	84.6213	15.7662	30238	16	67	3	4.47761	2.52661	2475|2932|4137	MTOR|GSK3B|MAPT	-3.96212	0	99	0	0	-6.72574	96.71
1	-4.76833	GO:0031346	M1	1	0	GO Biological Processes	19	positive regulation of cell projection organization	19_GO:0048518 positive regulation of biological process	-4.76833	8.60816	6.91034	30238	367	67	7	10.4478	3.73691	207|673|2475|2932|4137|5295|6714	AKT1|BRAF|MTOR|GSK3B|MAPT|PIK3R1|SRC	-3.53812	0	99	0	0	-6.72574	96.71
1	-4.56417	GO:1902903	M1	1	0	GO Biological Processes	19	regulation of supramolecular fiber organization	19_GO:0050789 regulation of biological process	-4.56417	7.99796	6.59721	30238	395	67	7	10.4478	3.73691	351|673|1906|2475|4137|5295|6622	APP|BRAF|EDN1|MTOR|MAPT|PIK3R1|SNCA	-3.35162	0	99	0	0	-6.72574	96.71
1	-4.34186	GO:1902905	M1	1	0	GO Biological Processes	19	positive regulation of supramolecular fiber organization	19_GO:0048518 positive regulation of biological process	-4.34186	12.8214	7.41188	30238	176	67	5	7.46269	3.21047	351|673|1906|2475|4137	APP|BRAF|EDN1|MTOR|MAPT	-3.14444	0	99	0	0	-6.72574	96.71
1	-4.27268	GO:0008361	M1	1	0	GO Biological Processes	19	regulation of cell size	19_GO:0065007 biological regulation	-4.27268	12.3987	7.26839	30238	182	67	5	7.46269	3.21047	1906|2475|2932|4137|5728	EDN1|MTOR|GSK3B|MAPT|PTEN	-3.0808	0	99	0	0	-6.72574	96.71
1	-3.71894	GO:0010717	M1	1	0	GO Biological Processes	19	regulation of epithelial to mesenchymal transition	19_GO:0032502 developmental process	-3.71894	14.1035	7.00084	30238	128	67	4	5.97015	2.8946	2475|2932|3553|5728	MTOR|GSK3B|IL1B|PTEN	-2.58131	0	99	0	0	-6.72574	96.71
1	-3.51212	GO:0050770	M1	1	0	GO Biological Processes	19	regulation of axonogenesis	19_GO:0032502 developmental process	-3.51212	12.45	6.51283	30238	145	67	4	5.97015	2.8946	673|2932|4137|5728	BRAF|GSK3B|MAPT|PTEN	-2.39581	0	99	0	0	-6.72574	96.71
1	-3.34675	GO:2000059	M1	1	0	GO Biological Processes	19	negative regulation of ubiquitin-dependent protein catabolic process	19_GO:0048519 negative regulation of biological process	-3.34675	20.2081	7.41717	30238	67	67	3	4.47761	2.52661	2475|2932|5595	MTOR|GSK3B|MAPK3	-2.24782	0	99	0	0	-6.72574	96.71
1	-3.3225	GO:0010975	M1	1	0	GO Biological Processes	19	regulation of neuron projection development	19_GO:0032502 developmental process	-3.3225	6.04438	5.06901	30238	448	67	6	8.95522	3.48842	207|673|2932|4137|4193|5728	AKT1|BRAF|GSK3B|MAPT|MDM2|PTEN	-2.22615	0	99	0	0	-6.72574	96.71
1	-3.06216	GO:0051495	M1	1	0	GO Biological Processes	19	positive regulation of cytoskeleton organization	19_GO:0048518 positive regulation of biological process	-3.06216	9.45159	5.52162	30238	191	67	4	5.97015	2.8946	673|1906|2475|4137	BRAF|EDN1|MTOR|MAPT	-1.99084	0	99	0	0	-6.72574	96.71
1	-3.03012	GO:0048709	M1	1	0	GO Biological Processes	19	oligodendrocyte differentiation	19_GO:0032502 developmental process	-3.03012	15.7435	6.45213	30238	86	67	3	4.47761	2.52661	2064|2475|5728	ERBB2|MTOR|PTEN	-1.96191	0	99	0	0	-6.72574	96.71
1	-3.03012	GO:1903051	M1	1	0	GO Biological Processes	19	negative regulation of proteolysis involved in protein catabolic process	19_GO:0048519 negative regulation of biological process	-3.03012	15.7435	6.45213	30238	86	67	3	4.47761	2.52661	2475|2932|5595	MTOR|GSK3B|MAPK3	-1.96191	0	99	0	0	-6.72574	96.71
1	-2.90564	GO:0032535	M1	1	0	GO Biological Processes	19	regulation of cellular component size	19_GO:0065007 biological regulation	-2.90564	6.25088	4.72965	30238	361	67	5	7.46269	3.21047	1906|2475|2932|4137|5728	EDN1|MTOR|GSK3B|MAPT|PTEN	-1.84514	0	99	0	0	-6.72574	96.71
1	-6.61486	GO:0046651	M1	1	0	GO Biological Processes	19	lymphocyte proliferation	19_GO:0002376 immune system process	-6.61486	23.1443	11.3092	30238	117	67	6	8.95522	3.48842	596|2064|3558|5294|7099|7157	BCL2|ERBB2|IL2|PIK3CG|TLR4|TP53	-5.17172	0	100	1	1	-6.61486	43.6755
1	-6.52837	GO:0032943	M1	1	0	GO Biological Processes	19	mononuclear cell proliferation	19_GO:0009987 cellular process	-6.52837	22.3792	11.1043	30238	121	67	6	8.95522	3.48842	596|2064|3558|5294|7099|7157	BCL2|ERBB2|IL2|PIK3CG|TLR4|TP53	-5.09733	0	100	0	0	-6.61486	43.6755
1	-6.15506	GO:0070661	M1	1	0	GO Biological Processes	19	leukocyte proliferation	19_GO:0009987 cellular process	-6.15506	19.342	10.2507	30238	140	67	6	8.95522	3.48842	596|2064|3558|5294|7099|7157	BCL2|ERBB2|IL2|PIK3CG|TLR4|TP53	-4.76425	0	100	0	0	-6.61486	43.6755
1	-5.78278	GO:0014910	M1	1	0	GO Biological Processes	19	regulation of smooth muscle cell migration	19_GO:0040011 locomotion	-5.78278	25.3547	10.8431	30238	89	67	5	7.46269	3.21047	596|4193|5054|7099|9370	BCL2|MDM2|SERPINE1|TLR4|ADIPOQ	-4.42746	0	100	0	0	-6.61486	43.6755
1	-5.54766	GO:2000045	M1	1	0	GO Biological Processes	19	regulation of G1/S transition of mitotic cell cycle	19_GO:0050789 regulation of biological process	-5.54766	15.2128	8.96205	30238	178	67	6	8.95522	3.48842	207|596|1956|4193|5728|7157	AKT1|BCL2|EGFR|MDM2|PTEN|TP53	-4.21954	0	100	0	0	-6.61486	43.6755
1	-5.46246	GO:0001503	M1	1	0	GO Biological Processes	19	ossification	19_GO:0032501 multicellular organismal process	-5.46246	11.0076	8.02748	30238	287	67	7	10.4478	3.73691	207|596|1432|1956|3481|4313|5728	AKT1|BCL2|MAPK14|EGFR|IGF2|MMP2|PTEN	-4.14426	0	100	0	0	-6.61486	43.6755
1	-5.25963	GO:0071887	M1	1	0	GO Biological Processes	19	leukocyte apoptotic process	19_GO:0009987 cellular process	-5.25963	34.7164	11.4671	30238	52	67	4	5.97015	2.8946	207|596|836|7157	AKT1|BCL2|CASP3|TP53	-3.97506	0	100	0	0	-6.61486	43.6755
1	-5.22627	GO:0010332	M1	1	0	GO Biological Processes	19	response to gamma radiation	19_GO:0050896 response to stimulus	-5.22627	34.0614	11.3521	30238	53	67	4	5.97015	2.8946	142|596|4193|7157	PARP1|BCL2|MDM2|TP53	-3.94622	0	100	0	0	-6.61486	43.6755
1	-5.20716	GO:0042113	M1	1	0	GO Biological Processes	19	B cell activation	19_GO:0002376 immune system process	-5.20716	13.2739	8.28903	30238	204	67	6	8.95522	3.48842	596|3565|5295|7099|7157|7412	BCL2|IL4|PIK3R1|TLR4|TP53|VCAM1	-3.92935	0	100	0	0	-6.61486	43.6755
1	-5.18292	GO:1902806	M1	1	0	GO Biological Processes	19	regulation of cell cycle G1/S phase transition	19_GO:0050789 regulation of biological process	-5.18292	13.1451	8.24238	30238	206	67	6	8.95522	3.48842	207|596|1956|4193|5728|7157	AKT1|BCL2|EGFR|MDM2|PTEN|TP53	-3.9079	0	100	0	0	-6.61486	43.6755
1	-5.09151	GO:0030183	M1	1	0	GO Biological Processes	19	B cell differentiation	19_GO:0002376 immune system process	-5.09151	18.3461	9.08394	30238	123	67	5	7.46269	3.21047	596|3565|5295|7157|7412	BCL2|IL4|PIK3R1|TP53|VCAM1	-3.82637	0	100	0	0	-6.61486	43.6755
1	-5.09151	GO:1901796	M1	1	0	GO Biological Processes	19	regulation of signal transduction by p53 class mediator	19_GO:0050896 response to stimulus	-5.09151	18.3461	9.08394	30238	123	67	5	7.46269	3.21047	207|596|2475|4193|7157	AKT1|BCL2|MTOR|MDM2|TP53	-3.82637	0	100	0	0	-6.61486	43.6755
1	-4.92114	GO:0045926	M1	1	0	GO Biological Processes	19	negative regulation of growth	19_GO:0040007 growth	-4.92114	11.8248	7.74861	30238	229	67	6	8.95522	3.48842	154|596|2100|5465|5728|7157	ADRB2|BCL2|ESR2|PPARA|PTEN|TP53	-3.67719	0	100	0	0	-6.61486	43.6755
1	-4.87094	GO:0033077	M1	1	0	GO Biological Processes	19	T cell differentiation in thymus	19_GO:0002376 immune system process	-4.87094	27.7731	10.1826	30238	65	67	4	5.97015	2.8946	596|673|2064|7157	BCL2|BRAF|ERBB2|TP53	-3.63008	0	100	0	0	-6.61486	43.6755
1	-4.62404	GO:0042098	M1	1	0	GO Biological Processes	19	T cell proliferation	19_GO:0002376 immune system process	-4.62404	24.07	9.42657	30238	75	67	4	5.97015	2.8946	2064|3558|5294|7157	ERBB2|IL2|PIK3CG|TP53	-3.40764	0	100	0	0	-6.61486	43.6755
1	-4.53486	GO:0008630	M1	1	0	GO Biological Processes	19	intrinsic apoptotic signaling pathway in response to DNA damage	19_GO:0050896 response to stimulus	-4.53486	22.8513	9.1642	30238	79	67	4	5.97015	2.8946	596|5295|7124|7157	BCL2|PIK3R1|TNF|TP53	-3.32423	0	100	0	0	-6.61486	43.6755
1	-4.34965	GO:0070231	M1	1	0	GO Biological Processes	19	T cell apoptotic process	19_GO:0009987 cellular process	-4.34965	43.6755	11.2026	30238	31	67	3	4.47761	2.52661	207|596|7157	AKT1|BCL2|TP53	-3.1513	0	100	0	0	-6.61486	43.6755
1	-4.30759	GO:0010039	M1	1	0	GO Biological Processes	19	response to iron ion	19_GO:0050896 response to stimulus	-4.30759	42.3106	11.018	30238	32	67	3	4.47761	2.52661	596|4193|6622	BCL2|MDM2|SNCA	-3.11387	0	100	0	0	-6.61486	43.6755
1	-4.30696	GO:0097193	M1	1	0	GO Biological Processes	19	intrinsic apoptotic signaling pathway	19_GO:0050896 response to stimulus	-4.30696	12.6065	7.33928	30238	179	67	5	7.46269	3.21047	596|836|5295|7124|7157	BCL2|CASP3|PIK3R1|TNF|TP53	-3.1137	0	100	0	0	-6.61486	43.6755
1	-4.11609	GO:1902253	M1	1	0	GO Biological Processes	19	regulation of intrinsic apoptotic signaling pathway by p53 class mediator	19_GO:0050896 response to stimulus	-4.11609	36.593	10.2086	30238	37	67	3	4.47761	2.52661	596|4193|7157	BCL2|MDM2|TP53	-2.93642	0	100	0	0	-6.61486	43.6755
1	-4.10008	GO:1901987	M1	1	0	GO Biological Processes	19	regulation of cell cycle phase transition	19_GO:0050789 regulation of biological process	-4.10008	6.75041	5.90806	30238	468	67	7	10.4478	3.73691	207|596|1432|1956|4193|5728|7157	AKT1|BCL2|MAPK14|EGFR|MDM2|PTEN|TP53	-2.92159	0	100	0	0	-6.61486	43.6755
1	-4.04699	GO:0070227	M1	1	0	GO Biological Processes	19	lymphocyte apoptotic process	19_GO:0009987 cellular process	-4.04699	34.7164	9.92863	30238	39	67	3	4.47761	2.52661	207|596|7157	AKT1|BCL2|TP53	-2.87483	0	100	0	0	-6.61486	43.6755
1	-3.88344	GO:0051402	M1	1	0	GO Biological Processes	19	neuron apoptotic process	19_GO:0009987 cellular process	-3.88344	15.5625	7.40518	30238	116	67	4	5.97015	2.8946	596|836|6622|7157	BCL2|CASP3|SNCA|TP53	-2.72763	0	100	0	0	-6.61486	43.6755
1	-3.86003	GO:0008625	M1	1	0	GO Biological Processes	19	extrinsic apoptotic signaling pathway via death domain receptors	19_GO:0050896 response to stimulus	-3.86003	30.0876	9.20179	30238	45	67	3	4.47761	2.52661	596|5295|7124	BCL2|PIK3R1|TNF	-2.70716	0	100	0	0	-6.61486	43.6755
1	-3.84977	GO:1901990	M1	1	0	GO Biological Processes	19	regulation of mitotic cell cycle phase transition	19_GO:0050789 regulation of biological process	-3.84977	7.5851	5.89808	30238	357	67	6	8.95522	3.48842	207|596|1956|4193|5728|7157	AKT1|BCL2|EGFR|MDM2|PTEN|TP53	-2.69732	0	100	0	0	-6.61486	43.6755
1	-3.83143	GO:0043029	M1	1	0	GO Biological Processes	19	T cell homeostasis	19_GO:0042592 homeostatic process	-3.83143	29.4335	9.09442	30238	46	67	3	4.47761	2.52661	207|596|836	AKT1|BCL2|CASP3	-2.68315	0	100	0	0	-6.61486	43.6755
1	-3.80348	GO:0014911	M1	1	0	GO Biological Processes	19	positive regulation of smooth muscle cell migration	19_GO:0040011 locomotion	-3.80348	28.8072	8.99042	30238	47	67	3	4.47761	2.52661	596|4193|7099	BCL2|MDM2|TLR4	-2.65932	0	100	0	0	-6.61486	43.6755
1	-3.73419	GO:0045786	M1	1	0	GO Biological Processes	19	negative regulation of cell cycle	19_GO:0048519 negative regulation of biological process	-3.73419	7.22101	5.71245	30238	375	67	6	8.95522	3.48842	596|836|1432|5728|7124|7157	BCL2|CASP3|MAPK14|PTEN|TNF|TP53	-2.59534	0	100	0	0	-6.61486	43.6755
1	-3.42548	GO:0070228	M1	1	0	GO Biological Processes	19	regulation of lymphocyte apoptotic process	19_GO:0050789 regulation of biological process	-3.42548	21.4911	7.67227	30238	63	67	3	4.47761	2.52661	596|3558|7157	BCL2|IL2|TP53	-2.31794	0	100	0	0	-6.61486	43.6755
1	-3.30922	GO:0008637	M1	1	0	GO Biological Processes	19	apoptotic mitochondrial changes	19_GO:0009987 cellular process	-3.30922	19.6223	7.29776	30238	69	67	3	4.47761	2.52661	207|596|7157	AKT1|BCL2|TP53	-2.21361	0	100	0	0	-6.61486	43.6755
1	-3.2202	GO:2000134	M1	1	0	GO Biological Processes	19	negative regulation of G1/S transition of mitotic cell cycle	19_GO:0048519 negative regulation of biological process	-3.2202	18.2965	7.02007	30238	74	67	3	4.47761	2.52661	596|5728|7157	BCL2|PTEN|TP53	-2.13296	0	100	0	0	-6.61486	43.6755
1	-3.21323	GO:0030308	M1	1	0	GO Biological Processes	19	negative regulation of cell growth	19_GO:0040007 growth	-3.21323	10.375	5.84434	30238	174	67	4	5.97015	2.8946	596|2100|5465|7157	BCL2|ESR2|PPARA|TP53	-2.1267	0	100	0	0	-6.61486	43.6755
1	-3.18635	GO:0002260	M1	1	0	GO Biological Processes	19	lymphocyte homeostasis	19_GO:0042592 homeostatic process	-3.18635	17.815	6.91649	30238	76	67	3	4.47761	2.52661	207|596|836	AKT1|BCL2|CASP3	-2.10305	0	100	0	0	-6.61486	43.6755
1	-3.09019	GO:1902807	M1	1	0	GO Biological Processes	19	negative regulation of cell cycle G1/S phase transition	19_GO:0048519 negative regulation of biological process	-3.09019	16.5115	6.62804	30238	82	67	3	4.47761	2.52661	596|5728|7157	BCL2|PTEN|TP53	-2.01677	0	100	0	0	-6.61486	43.6755
1	-2.87909	GO:2000106	M1	1	0	GO Biological Processes	19	regulation of leukocyte apoptotic process	19_GO:0050789 regulation of biological process	-2.87909	13.9581	6.02368	30238	97	67	3	4.47761	2.52661	596|3558|7157	BCL2|IL2|TP53	-1.81976	0	100	0	0	-6.61486	43.6755
1	-2.82863	GO:0002244	M1	1	0	GO Biological Processes	19	hematopoietic progenitor cell differentiation	19_GO:0032502 developmental process	-2.82863	13.4053	5.8848	30238	101	67	3	4.47761	2.52661	596|673|7157	BCL2|BRAF|TP53	-1.77234	0	100	0	0	-6.61486	43.6755
1	-2.79284	GO:0045930	M1	1	0	GO Biological Processes	19	negative regulation of mitotic cell cycle	19_GO:0048519 negative regulation of biological process	-2.79284	7.98785	4.96892	30238	226	67	4	5.97015	2.8946	596|5728|7124|7157	BCL2|PTEN|TNF|TP53	-1.73789	0	100	0	0	-6.61486	43.6755
1	-2.78027	GO:0001776	M1	1	0	GO Biological Processes	19	leukocyte homeostasis	19_GO:0042592 homeostatic process	-2.78027	12.8947	5.75357	30238	105	67	3	4.47761	2.52661	207|596|836	AKT1|BCL2|CASP3	-1.72698	0	100	0	0	-6.61486	43.6755
1	-2.67823	GO:1901988	M1	1	0	GO Biological Processes	19	negative regulation of cell cycle phase transition	19_GO:0048519 negative regulation of biological process	-2.67823	7.42903	4.74172	30238	243	67	4	5.97015	2.8946	596|1432|5728|7157	BCL2|MAPK14|PTEN|TP53	-1.62892	0	100	0	0	-6.61486	43.6755
1	-2.38712	GO:0010948	M1	1	0	GO Biological Processes	19	negative regulation of cell cycle process	19_GO:0048519 negative regulation of biological process	-2.38712	6.16128	4.18351	30238	293	67	4	5.97015	2.8946	596|1432|5728|7157	BCL2|MAPK14|PTEN|TP53	-1.34954	0	100	0	0	-6.61486	43.6755
1	-2.14392	GO:1901991	M1	1	0	GO Biological Processes	19	negative regulation of mitotic cell cycle phase transition	19_GO:0048519 negative regulation of biological process	-2.14392	7.64938	4.18098	30238	177	67	3	4.47761	2.52661	596|5728|7157	BCL2|PTEN|TP53	-1.11399	0	100	0	0	-6.61486	43.6755
1	-6.56991	GO:0030316	M1	1	0	GO Biological Processes	19	osteoclast differentiation	19_GO:0032502 developmental process	-6.56991	36.3962	13.1472	30238	62	67	5	7.46269	3.21047	1432|2353|5295|6714|7124	MAPK14|FOS|PIK3R1|SRC|TNF	-5.13568	0	101	1	1	-6.56991	38.684
1	-4.18923	GO:0048010	M1	1	0	GO Biological Processes	19	vascular endothelial growth factor receptor signaling pathway	19_GO:0050896 response to stimulus	-4.18923	38.684	10.5118	30238	35	67	3	4.47761	2.52661	1432|3791|6714	MAPK14|KDR|SRC	-3.00417	0	101	0	0	-6.56991	38.684
1	-3.74938	GO:0002861	M1	1	0	GO Biological Processes	19	regulation of inflammatory response to antigenic stimulus	19_GO:0002376 immune system process	-3.74938	27.6314	8.79185	30238	49	67	3	4.47761	2.52661	1432|6714|7124	MAPK14|SRC|TNF	-2.61013	0	101	0	0	-6.56991	38.684
1	-3.4154	GO:0060828	M1	1	0	GO Biological Processes	19	regulation of canonical Wnt signaling pathway	19_GO:0050896 response to stimulus	-3.4154	8.11715	5.61784	30238	278	67	5	7.46269	3.21047	351|1432|1956|2932|6714	APP|MAPK14|EGFR|GSK3B|SRC	-2.30937	0	101	0	0	-6.56991	38.684
1	-3.06216	GO:0007596	M1	1	0	GO Biological Processes	19	blood coagulation	19_GO:0032501 multicellular organismal process	-3.06216	9.45159	5.52162	30238	191	67	4	5.97015	2.8946	948|1432|5294|6714	CD36|MAPK14|PIK3CG|SRC	-1.99084	0	101	0	0	-6.56991	38.684
1	-3.04536	GO:0050817	M1	1	0	GO Biological Processes	19	coagulation	19_GO:0032501 multicellular organismal process	-3.04536	9.35365	5.48631	30238	193	67	4	5.97015	2.8946	948|1432|5294|6714	CD36|MAPK14|PIK3CG|SRC	-1.97596	0	101	0	0	-6.56991	38.684
1	-3.01232	GO:0007599	M1	1	0	GO Biological Processes	19	hemostasis	19_GO:0065007 biological regulation	-3.01232	9.16372	5.41722	30238	197	67	4	5.97015	2.8946	948|1432|5294|6714	CD36|MAPK14|PIK3CG|SRC	-1.94583	0	101	0	0	-6.56991	38.684
1	-2.92703	GO:0030111	M1	1	0	GO Biological Processes	19	regulation of Wnt signaling pathway	19_GO:0050896 response to stimulus	-2.92703	6.32092	4.76579	30238	357	67	5	7.46269	3.21047	351|1432|1956|2932|6714	APP|MAPK14|EGFR|GSK3B|SRC	-1.86431	0	101	0	0	-6.56991	38.684
1	-2.81635	GO:0030168	M1	1	0	GO Biological Processes	19	platelet activation	19_GO:0032501 multicellular organismal process	-2.81635	13.2739	5.8513	30238	102	67	3	4.47761	2.52661	1432|5294|6714	MAPK14|PIK3CG|SRC	-1.76039	0	101	0	0	-6.56991	38.684
1	-2.34252	GO:0090090	M1	1	0	GO Biological Processes	19	negative regulation of canonical Wnt signaling pathway	19_GO:0048519 negative regulation of biological process	-2.34252	9.02627	4.64381	30238	150	67	3	4.47761	2.52661	351|1432|2932	APP|MAPK14|GSK3B	-1.30648	0	101	0	0	-6.56991	38.684
1	-2.08506	GO:0030178	M1	1	0	GO Biological Processes	19	negative regulation of Wnt signaling pathway	19_GO:0048519 negative regulation of biological process	-2.08506	7.27925	4.04799	30238	186	67	3	4.47761	2.52661	351|1432|2932	APP|MAPK14|GSK3B	-1.05733	0	101	0	0	-6.56991	38.684
1	-2.0054	GO:0060348	M1	1	0	GO Biological Processes	19	bone development	19_GO:0032502 developmental process	-2.0054	6.80372	3.87081	30238	199	67	3	4.47761	2.52661	1432|6714|7157	MAPK14|SRC|TP53	-0.980496	0	101	0	0	-6.56991	38.684
1	-6.51812	GO:0090596	M1	1	0	GO Biological Processes	19	sensory organ morphogenesis	19_GO:0032502 developmental process	-6.51812	12.1977	9.12315	30238	296	67	8	11.9403	3.96149	596|1906|3791|5594|5595|6647|6774|7054	BCL2|EDN1|KDR|MAPK1|MAPK3|SOD1|STAT3|TH	-5.08867	0	102	1	1	-6.51812	15.0438
1	-5.92476	GO:0007423	M1	1	0	GO Biological Processes	19	sensory organ development	19_GO:0032502 developmental process	-5.92476	7.18652	7.38276	30238	628	67	10	14.9254	4.35337	596|1906|1956|2353|3791|5594|5595|6647|6774|7054	BCL2|EDN1|EGFR|FOS|KDR|MAPK1|MAPK3|SOD1|STAT3|TH	-4.5538	0	102	0	0	-6.51812	15.0438
1	-3.48171	GO:0001654	M1	1	0	GO Biological Processes	19	eye development	19_GO:0032502 developmental process	-3.48171	6.47818	5.31475	30238	418	67	6	8.95522	3.48842	596|1956|2353|3791|6774|7054	BCL2|EGFR|FOS|KDR|STAT3|TH	-2.36848	0	102	0	0	-6.51812	15.0438
1	-3.45974	GO:0150063	M1	1	0	GO Biological Processes	19	visual system development	19_GO:0032502 developmental process	-3.45974	6.41678	5.28062	30238	422	67	6	8.95522	3.48842	596|1956|2353|3791|6774|7054	BCL2|EGFR|FOS|KDR|STAT3|TH	-2.34917	0	102	0	0	-6.51812	15.0438
1	-3.42186	GO:0048880	M1	1	0	GO Biological Processes	19	sensory system development	19_GO:0032502 developmental process	-3.42186	6.31208	5.22193	30238	429	67	6	8.95522	3.48842	596|1956|2353|3791|6774|7054	BCL2|EGFR|FOS|KDR|STAT3|TH	-2.31545	0	102	0	0	-6.51812	15.0438
1	-3.21323	GO:0048592	M1	1	0	GO Biological Processes	19	eye morphogenesis	19_GO:0032502 developmental process	-3.21323	10.375	5.84434	30238	174	67	4	5.97015	2.8946	596|3791|6774|7054	BCL2|KDR|STAT3|TH	-2.1267	0	102	0	0	-6.51812	15.0438
1	-2.97294	GO:0007631	M1	1	0	GO Biological Processes	19	feeding behavior	19_GO:0032501 multicellular organismal process	-2.97294	15.0438	6.28764	30238	90	67	3	4.47761	2.52661	2353|6774|7054	FOS|STAT3|TH	-1.90851	0	102	0	0	-6.51812	15.0438
1	-2.87407	GO:0043010	M1	1	0	GO Biological Processes	19	camera-type eye development	19_GO:0032502 developmental process	-2.87407	6.14868	4.67645	30238	367	67	5	7.46269	3.21047	1956|2353|3791|6774|7054	EGFR|FOS|KDR|STAT3|TH	-1.81508	0	102	0	0	-6.51812	15.0438
1	-2.40044	GO:0048593	M1	1	0	GO Biological Processes	19	camera-type eye morphogenesis	19_GO:0032502 developmental process	-2.40044	9.46811	4.78321	30238	143	67	3	4.47761	2.52661	3791|6774|7054	KDR|STAT3|TH	-1.36222	0	102	0	0	-6.51812	15.0438
1	-6.39972	GO:1903317	M1	1	0	GO Biological Processes	19	regulation of protein maturation	19_GO:0050789 regulation of biological process	-6.39972	33.6801	12.6194	30238	67	67	5	7.46269	3.21047	207|4193|5054|5566|6714	AKT1|MDM2|SERPINE1|PRKACA|SRC	-4.982	0	103	1	1	-6.39972	54.1576
1	-4.95287	GO:0070613	M1	1	0	GO Biological Processes	19	regulation of protein processing	19_GO:0050789 regulation of biological process	-4.95287	29.117	10.4435	30238	62	67	4	5.97015	2.8946	4193|5054|5566|6714	MDM2|SERPINE1|PRKACA|SRC	-3.70162	0	103	0	0	-6.39972	54.1576
1	-4.84883	GO:0045931	M1	1	0	GO Biological Processes	19	positive regulation of mitotic cell cycle	19_GO:0048518 positive regulation of biological process	-4.84883	16.3519	8.51788	30238	138	67	5	7.46269	3.21047	207|351|1956|4193|5578	AKT1|APP|EGFR|MDM2|PRKCA	-3.61053	0	103	0	0	-6.39972	54.1576
1	-4.63652	GO:1903318	M1	1	0	GO Biological Processes	19	negative regulation of protein maturation	19_GO:0048519 negative regulation of biological process	-4.63652	54.1576	12.53	30238	25	67	3	4.47761	2.52661	207|4193|5054	AKT1|MDM2|SERPINE1	-3.41963	0	103	0	0	-6.39972	54.1576
1	-4.30759	GO:0099170	M1	1	0	GO Biological Processes	19	postsynaptic modulation of chemical synaptic transmission	19_GO:0050789 regulation of biological process	-4.30759	42.3106	11.018	30238	32	67	3	4.47761	2.52661	673|4193|5566	BRAF|MDM2|PRKACA	-3.11387	0	103	0	0	-6.39972	54.1576
1	-3.57679	GO:1900087	M1	1	0	GO Biological Processes	19	positive regulation of G1/S transition of mitotic cell cycle	19_GO:0048518 positive regulation of biological process	-3.57679	24.1775	8.18085	30238	56	67	3	4.47761	2.52661	207|1956|4193	AKT1|EGFR|MDM2	-2.45427	0	103	0	0	-6.39972	54.1576
1	-3.29089	GO:1902808	M1	1	0	GO Biological Processes	19	positive regulation of cell cycle G1/S phase transition	19_GO:0048518 positive regulation of biological process	-3.29089	19.342	7.23993	30238	70	67	3	4.47761	2.52661	207|1956|4193	AKT1|EGFR|MDM2	-2.19637	0	103	0	0	-6.39972	54.1576
1	-2.78027	GO:1901992	M1	1	0	GO Biological Processes	19	positive regulation of mitotic cell cycle phase transition	19_GO:0048518 positive regulation of biological process	-2.78027	12.8947	5.75357	30238	105	67	3	4.47761	2.52661	207|1956|4193	AKT1|EGFR|MDM2	-1.72698	0	103	0	0	-6.39972	54.1576
1	-2.68918	GO:0097306	M1	1	0	GO Biological Processes	19	cellular response to alcohol	19_GO:0050896 response to stimulus	-2.68918	11.9818	5.51138	30238	113	67	3	4.47761	2.52661	207|2353|4193	AKT1|FOS|MDM2	-1.63855	0	103	0	0	-6.39972	54.1576
1	-2.55498	GO:1901989	M1	1	0	GO Biological Processes	19	positive regulation of cell cycle phase transition	19_GO:0048518 positive regulation of biological process	-2.55498	10.7456	5.16576	30238	126	67	3	4.47761	2.52661	207|1956|4193	AKT1|EGFR|MDM2	-1.51028	0	103	0	0	-6.39972	54.1576
1	-2.04755	GO:0031345	M1	1	0	GO Biological Processes	19	negative regulation of cell projection organization	19_GO:0048519 negative regulation of biological process	-2.04755	7.05177	3.96417	30238	192	67	3	4.47761	2.52661	207|4193|5728	AKT1|MDM2|PTEN	-1.02076	0	103	0	0	-6.39972	54.1576
1	-6.36357	GO:0010640	M1	1	0	GO Biological Processes	19	regulation of platelet-derived growth factor receptor signaling pathway	19_GO:0050896 response to stimulus	-6.36357	64.4733	15.8346	30238	28	67	4	5.97015	2.8946	3553|6622|6714|9370	IL1B|SNCA|SRC|ADIPOQ	-4.95198	0	104	1	1	-6.36357	112.828
1	-5.64687	GO:0071872	M1	1	0	GO Biological Processes	19	cellular response to epinephrine stimulus	19_GO:0050896 response to stimulus	-5.64687	112.828	18.2585	30238	12	67	3	4.47761	2.52661	5566|6622|9370	PRKACA|SNCA|ADIPOQ	-4.30923	0	104	0	0	-6.36357	112.828
1	-5.33335	GO:0071871	M1	1	0	GO Biological Processes	19	response to epinephrine	19_GO:0050896 response to stimulus	-5.33335	90.2627	16.2952	30238	15	67	3	4.47761	2.52661	5566|6622|9370	PRKACA|SNCA|ADIPOQ	-4.03552	0	104	0	0	-6.36357	112.828
1	-2.47935	GO:0032886	M1	1	0	GO Biological Processes	19	regulation of microtubule-based process	19_GO:0050789 regulation of biological process	-2.47935	6.54077	4.35764	30238	276	67	4	5.97015	2.8946	2064|2932|4137|6622	ERBB2|GSK3B|MAPT|SNCA	-1.43822	0	104	0	0	-6.36357	112.828
1	-2.43494	GO:0031333	M1	1	0	GO Biological Processes	19	negative regulation of protein-containing complex assembly	19_GO:0048519 negative regulation of biological process	-2.43494	9.74058	4.86725	30238	139	67	3	4.47761	2.52661	2932|6622|6714	GSK3B|SNCA|SRC	-1.39511	0	104	0	0	-6.36357	112.828
1	-2.20619	GO:0070507	M1	1	0	GO Biological Processes	19	regulation of microtubule cytoskeleton organization	19_GO:0050789 regulation of biological process	-2.20619	8.05917	4.32368	30238	168	67	3	4.47761	2.52661	2932|4137|6622	GSK3B|MAPT|SNCA	-1.17372	0	104	0	0	-6.36357	112.828
1	-6.28598	GO:0045444	M1	1	0	GO Biological Processes	19	fat cell differentiation	19_GO:0032502 developmental process	-6.28598	20.36	10.5444	30238	133	67	6	8.95522	3.48842	154|5468|5743|6517|6720|9370	ADRB2|PPARG|PTGS2|SLC2A4|SREBF1|ADIPOQ	-4.87817	0	105	1	1	-6.28598	56.4142
1	-6.12187	GO:0050873	M1	1	0	GO Biological Processes	19	brown fat cell differentiation	19_GO:0032502 developmental process	-6.12187	56.4142	14.7795	30238	32	67	4	5.97015	2.8946	154|5743|6517|9370	ADRB2|PTGS2|SLC2A4|ADIPOQ	-4.73539	0	105	0	0	-6.28598	56.4142
1	-6.27761	GO:0046903	M1	1	0	GO Biological Processes	19	secretion	19_GO:0051179 localization	-6.27761	7.8626	7.82243	30238	574	67	10	14.9254	4.35337	673|1906|4843|5243|5294|5465|5743|6622|6720|7498	BRAF|EDN1|NOS2|ABCB1|PIK3CG|PPARA|PTGS2|SNCA|SREBF1|XDH	-4.87131	0	106	1	1	-6.27761	13.8157
1	-5.30673	GO:0023061	M1	1	0	GO Biological Processes	19	signal release	19_GO:0051179 localization	-5.30673	13.8157	8.48239	30238	196	67	6	8.95522	3.48842	673|1906|4843|5743|6622|6720	BRAF|EDN1|NOS2|PTGS2|SNCA|SREBF1	-4.01529	0	106	0	0	-6.27761	13.8157
[truncated: 112 more rows]

## Sheet: Table D.5 GO CC
_MEMBER_MyList	_LogP_MyList	GO	_PATTERN_	_RANK_	GiniIndex	Category	CategoryID	Description	PARENT_GO	LogP	Enrichment	Z-score	#TotalGeneInLibrary	#GeneInGO	#GeneInHitList	#GeneInGOAndHitList	%InGO	STDV %InGO	GeneID	Hits	Log(q-value)	EvidenceCutoff	GROUP_ID	FirstInGroupByEnrichment	FirstInGroupByLogP	BestLogPInGroup	BestEnrichmentInGroup	URL
[truncated: 83 more rows]

[truncated: 2 more sheets: Table D.6 GO MF, Table D.7 KEGG]
